# Supplementary material for: Abnormal RNA stability in amyotrophic lateral sclerosis
Source: Nat Commun. 2018 Jul 20;9:2845. doi: 10.1038/s41467-018-05049-z (PMC6054632; doi:10.1038/s41467-018-05049-z)
Supplement: Supplementary file 3 — Supplementary Data 1 [file 41467_2018_5049_MOESM3_ESM.xlsx]

## Sheet: Description
RNA instability in amyotrophic lateral sclerosis
EM Tank, C Figueroa-Romero et al.
Datafile 1
BruChase-seq results from fibroblasts
Samples used for BruChase-seq are listed in Supplementary Table 1
Stability ratio:
Median RPKM (6h) / Median RPKM (0h)
Significance criteria:
False discovery rate < 0.1
Length ≥300 bp
RPKM ≥ 0.5
Stabiity ratio ≥ 1.5

## Sheet: Fibroblasts
chr	start	end	gene_name	strand	C9_vs_CTL_stability_ratio	C9_vs_CTL_stability_significant	sALS_vs_CTL_stability_ratio	sALS_vs_CTL_stability_significant
chr10	94050919	94113721	MAR5	+	1.00951	FALSE	1.31608	FALSE
chr5	10353827	10435491	MAR6	+	1.09832	FALSE	1.02817	FALSE
chr2	160569009	160625084	MAR7	+	1.12506	FALSE	1.13699	FALSE
chr2	242254722	242293441	SEP2	+	1.30831	FALSE	0.981567	FALSE
chr7	35840595	35946715	SEP7	+	1.04931	FALSE	1.10728	FALSE
chr4	77870894	77959768	SEP11	+	1.05081	FALSE	0.861828	FALSE
chr1	87328127	87380107	SEP15	-	0.862098	FALSE	0.760347	FALSE
chr15	67493366	67547074	AAGAB	-	0.879663	FALSE	NA	FALSE
chr2	69685126	69870977	AAK1	-	1.27239	FALSE	1.45929	FALSE
chr11	105948291	105969419	AASDHPPT	+	1.42955	FALSE	1.56289	TRUE
chr17	35306174	35414171	AATF	+	0.782959	FALSE	0.986399	FALSE
chr17	67074846	67138015	ABCA6	-	0.966384	FALSE	NA	FALSE
chr17	66970772	67057136	ABCA9	-	0.844085	FALSE	NA	FALSE
chr1	94883932	94984219	ABCD3	+	0.923782	FALSE	0.880028	FALSE
chr4	146019155	146050676	ABCE1	+	0.917212	FALSE	1.04328	FALSE
chr6	30539169	30559309	ABCF1	+	0.858715	FALSE	0.839027	FALSE
chr13	108870762	108886603	ABHD13	+	2.64112	TRUE	1.61877	TRUE
chr14	23067146	23081265	ABHD4	+	1.05478	FALSE	1.09692	FALSE
chr3	43732374	43764217	ABHD5	+	0.977677	FALSE	1.16382	FALSE
chr10	27035524	27150016	ABI1	-	0.954545	FALSE	1.20547	FALSE
chr2	204193002	204296892	ABI2	+	1.03121	FALSE	1.19584	FALSE
chr9	133589267	133763062	ABL1	+	1.02682	FALSE	0.768916	FALSE
chr1	179068461	179198819	ABL2	-	1.24569	FALSE	0.982086	FALSE
chr6	26597170	26600277	ABT1	+	1.14758	FALSE	1.39766	FALSE
chr18	47309873	47340251	ACAA2	-	0.818404	FALSE	0.869791	FALSE
chr17	35441926	35766902	ACACA	-	1.39132	FALSE	1.00088	FALSE
chr17	7123152	7128585	ACADVL	+	1.03358	FALSE	0.801802	FALSE
chr3	194995464	195163817	ACAP2	-	0.945765	FALSE	0.918425	FALSE
chr6	160182988	160200087	ACAT2	+	0.323328	TRUE	0.795522	FALSE
chr1	226332379	226374423	ACBD3	-	0.869296	FALSE	1.08648	FALSE
chr1	180257351	180472022	ACBD6	-	0.815647	FALSE	1.0447	FALSE
chr14	23527773	23564823	ACIN1	-	0.929367	FALSE	0.812528	FALSE
chr17	40023178	40075272	ACLY	-	0.986751	FALSE	0.85509	FALSE
chr9	32384600	32450832	ACO1	+	1.33511	FALSE	1.03233	FALSE
chrX	23721776	23761407	ACOT9	-	1.18848	FALSE	1.25902	FALSE
chr2	264868	278282	ACP1	+	1.19426	FALSE	1.00602	FALSE
chr2	223725731	223808119	ACSL3	+	0.954384	FALSE	1.02566	FALSE
chrX	108884563	108976621	ACSL4	-	0.939638	FALSE	0.885024	FALSE
chr10	90694830	90751147	ACTA2	-	0.818344	FALSE	0.950591	FALSE
chr7	5566778	5570232	ACTB	-	0.674366	FALSE	0.501637	TRUE
chr17	79476996	79479892	ACTG1	-	0.696521	FALSE	0.467695	TRUE
chr14	69340839	69446083	ACTN1	-	1.18734	FALSE	0.897024	FALSE
chr19	39138266	39221171	ACTN4	+	0.915439	FALSE	0.759459	FALSE
chr14	58666832	58702353	ACTR10	+	0.869032	FALSE	0.897207	FALSE
chr2	65454828	65498390	ACTR2	+	1.10893	FALSE	1.01546	FALSE
chr2	114647536	114716167	ACTR3	+	1.02474	FALSE	0.86573	FALSE
chr3	53901093	53916229	ACTR8	-	1.12285	FALSE	1.269	FALSE
chr2	158592957	158732374	ACVR1	-	0.970964	FALSE	0.734393	FALSE
chr2	148602569	148688393	ACVR2A	+	0.680491	FALSE	0.799075	FALSE
chr15	58888509	59042177	ADAM10	-	1.05642	FALSE	0.845762	FALSE
chr10	127702901	128077127	ADAM12	-	1.20547	FALSE	0.902174	FALSE
chr2	9629410	9695917	ADAM17	-	1.22809	FALSE	1.29393	FALSE
chr8	38854504	38962779	ADAM9	+	1.13735	FALSE	0.842353	FALSE
chr21	28208605	28217728	ADAMTS1	-	0.810678	FALSE	0.778835	FALSE
chr5	33527286	33892124	ADAMTS12	-	1.28648	FALSE	0.95855	FALSE
chr21	28290230	28339439	ADAMTS5	-	1.40497	FALSE	1.1347	FALSE
chr5	64444562	64777704	ADAMTS6	-	1.59412	TRUE	0.962045	FALSE
chr9	18474078	18910947	ADAMTSL1	+	1.19768	FALSE	0.941881	FALSE
chr1	154554533	154600456	ADAR	-	1.13898	FALSE	1.04337	FALSE
chr4	2845583	2931802	ADD1	+	1.13576	FALSE	0.993488	FALSE
chr10	111765725	111895323	ADD3	+	1.01249	FALSE	0.891236	FALSE
chr4	99992129	100009931	ADH5	-	0.912871	FALSE	0.839771	FALSE
chr2	3501689	3523350	ADI1	-	0.783469	FALSE	0.813357	FALSE
chr1	202909960	202927700	ADIPOR1	-	1.09372	FALSE	0.843627	FALSE
chr12	1800246	1897845	ADIPOR2	+	1.10049	FALSE	1.01812	FALSE
chr10	75910942	76469061	ADK	+	0.78035	FALSE	0.964373	FALSE
chr11	10326641	10328923	ADM	+	0.704795	FALSE	0.990344	FALSE
chr20	49506882	49547527	ADNP	-	0.962571	FALSE	0.820264	FALSE
chr18	77866914	77898228	ADNP2	+	1.05712	FALSE	0.924544	FALSE
chr10	64564515	64568239	ADO	+	1.41321	FALSE	1.48492	FALSE
chr15	73043707	73076126	ADPGK	-	1.06078	FALSE	0.976884	FALSE
chr1	244571793	244615436	ADSS	-	1.04446	FALSE	1.00627	FALSE
chr7	44143959	44154159	AEBP1	+	0.694353	FALSE	NA	FALSE
chr12	19592607	19675173	AEBP2	+	0.821878	FALSE	1.24054	FALSE
chr15	89164526	89175512	AEN	+	0.749882	FALSE	1.08996	FALSE
chr4	7760439	7941653	AFAP1	-	1.08219	FALSE	0.734195	FALSE
chr4	87856153	88062206	AFF1	+	1.01142	FALSE	1.26557	FALSE
chr5	132211070	132299354	AFF4	-	1.01878	FALSE	0.991489	FALSE
chr18	12328942	12377275	AFG3L2	-	1.11491	FALSE	0.979045	FALSE
chr2	64751438	64820138	AFTPH	+	0.760763	FALSE	1.13613	FALSE
chr2	228336887	228425938	AGFG1	+	1.50775	TRUE	1.06972	FALSE
chr8	41435706	41482520	AGPAT6	+	1.11125	FALSE	1.16767	FALSE
chr2	178257470	178408564	AGPS	+	0.71672	FALSE	0.803687	FALSE
chr1	247002401	247094726	AHCTF1	-	0.863622	FALSE	1.0645	FALSE
chr1	110527386	110566364	AHCYL1	+	1.13862	FALSE	1.08532	FALSE
chr6	135605109	135818903	AHI1	-	0.969908	FALSE	NA	FALSE
chr11	62201015	62314332	AHNAK	-	1.12128	FALSE	0.835261	FALSE
chr7	17338275	17385775	AHR	+	0.926892	FALSE	0.847939	FALSE
chr2	61404554	61414686	AHSA2	+	1.05834	FALSE	1.09787	FALSE
chr4	107236766	107270381	AIMP1	+	0.90964	FALSE	0.849999	FALSE
chr1	33473540	33502512	AK2	-	0.846442	FALSE	0.769577	FALSE
chr13	42846288	42897403	AKAP11	+	1.0867	FALSE	1.11542	FALSE
chr6	151561133	151679694	AKAP12	+	0.818793	FALSE	0.676797	FALSE
chr15	85923870	86292586	AKAP13	+	1.33924	FALSE	1.07328	FALSE
chr9	112810877	112934791	AKAP2	+	1.28763	FALSE	0.76115	FALSE
chr7	91570188	91739987	AKAP9	+	0.969679	FALSE	0.975746	FALSE
chr1	39456915	39471737	AKIRIN1	+	0.749464	FALSE	0.820668	FALSE
chr6	88384577	88411985	AKIRIN2	-	1.32639	FALSE	1.17077	FALSE
chr7	134127106	134143888	AKR1B1	-	0.823058	FALSE	NA	FALSE
chr1	243651534	244006886	AKT3	-	1.08028	FALSE	0.909385	FALSE
chr3	105085556	105295757	ALCAM	+	0.894881	FALSE	0.983627	FALSE
chr10	97365685	97416567	ALDH18A1	-	1.07123	FALSE	1.21343	FALSE
chr9	38392660	38398662	ALDH1B1	+	0.428856	TRUE	0.676584	FALSE
chr12	105413561	105478341	ALDH1L2	-	1.02511	FALSE	0.962557	FALSE
chr1	165631448	165667900	ALDH9A1	-	1.04594	FALSE	0.902381	FALSE
chr13	52586522	52598826	ALG11	+	1.30499	FALSE	0.922084	FALSE
chrX	110924345	111003875	ALG13	+	1.11005	FALSE	0.916708	FALSE
chr9	101978706	101984246	ALG2	-	1.11333	FALSE	0.984361	FALSE
chr13	37523907	37573504	ALG5	-	0.93869	FALSE	1.07058	FALSE
chr18	56148481	56296189	ALPK2	-	1.37835	FALSE	0.869871	FALSE
chr2	202564985	202645895	ALS2	-	0.992133	FALSE	1.11186	FALSE
chr11	46417963	46612914	AMBRA1	-	1.01239	FALSE	1.18435	FALSE
chr6	111195986	111216913	AMD1	+	1.15639	FALSE	1.44576	FALSE
chr16	56395363	56459444	AMFR	-	1.25094	FALSE	1.01569	FALSE
chr12	47469489	47473734	AMIGO2	-	1.46807	FALSE	0.762834	FALSE
chr2	128619206	128643514	AMMECR1L	-	1.20159	FALSE	0.965064	FALSE
chr11	94501507	94609918	AMOTL1	+	1.13269	FALSE	0.766469	FALSE
chr3	134074189	134093406	AMOTL2	-	0.807624	FALSE	0.796015	FALSE
chr3	134196545	134204865	ANAPC13	-	0.919802	FALSE	0.669468	FALSE
chr8	108261709	108510254	ANGPT1	-	1.06967	FALSE	0.916014	FALSE
chr19	8429010	8439257	ANGPTL4	+	1.33576	FALSE	0.758723	FALSE
chr5	139781398	139919441	ANKHD1	+	0.902588	FALSE	0.972323	FALSE
chr7	91875547	92030698	ANKIB1	+	0.917812	FALSE	0.802159	FALSE
chr12	133302253	133338451	ANKLE2	-	1.04366	FALSE	1.0397	FALSE
chr10	92671856	92681032	ANKRD1	-	1.35287	FALSE	1.23823	FALSE
chr13	111530886	111567416	ANKRD10	-	0.869024	FALSE	0.778277	FALSE
chr16	89334034	89556969	ANKRD11	-	0.98022	FALSE	0.923708	FALSE
chr18	9136750	9285983	ANKRD12	+	0.882901	FALSE	0.910856	FALSE
chr12	110437234	110477235	ANKRD13A	+	1.44731	FALSE	0.956226	FALSE
chr1	70724684	70820417	ANKRD13C	-	1.07018	FALSE	1.12218	FALSE
chr4	73940501	74124502	ANKRD17	-	1.04954	FALSE	1.03648	FALSE
chr13	19408542	19446109	ANKRD20A9P	-	1.23612	FALSE	0.974565	FALSE
chr3	15708743	15901053	ANKRD28	-	0.989623	FALSE	0.904972	FALSE
chr1	168214818	168216668	ANKRD36BP1	-	1.91521	TRUE	2.11327	TRUE
chr11	94227152	94232744	ANKRD49	+	0.562778	TRUE	0.612235	TRUE
chr4	125585203	125633887	ANKRD50	-	1.01838	FALSE	1.36932	FALSE
chr2	110371910	110376564	ANKRD57	+	0.80893	FALSE	0.638419	TRUE
chr7	36429431	36493400	ANLN	+	1.43326	FALSE	1.18636	FALSE
chr12	45609769	45834187	ANO6	+	1.16976	FALSE	0.871498	FALSE
chr9	100745488	100778224	ANP32B	+	0.775788	FALSE	1.00409	FALSE
chr15	90328125	90358072	ANPEP	-	0.997265	FALSE	0.94127	FALSE
chr2	69240275	69476459	ANTXR1	+	0.85589	FALSE	0.774709	FALSE
chr4	80822770	80994477	ANTXR2	-	1.25101	FALSE	1.19552	FALSE
chr9	75766780	75785307	ANXA1	+	0.749927	FALSE	0.847641	FALSE
chr10	81914879	81965328	ANXA11	-	0.867541	FALSE	0.910449	FALSE
chr15	60639349	60690185	ANXA2	-	0.754492	FALSE	0.867328	FALSE
chr4	122589151	122618147	ANXA5	-	0.771397	FALSE	0.645327	TRUE
chr5	150480266	150537443	ANXA6	-	1.15516	FALSE	0.985643	FALSE
chr10	75135188	75173841	ANXA7	-	1.02485	FALSE	0.950269	FALSE
chr16	71762904	71842976	AP1G1	-	1.15878	FALSE	1.27408	FALSE
chr17	33914281	34053436	AP2B1	+	1.08452	FALSE	0.933722	FALSE
chr3	183892633	183901879	AP2M1	+	0.77136	FALSE	0.819974	FALSE
chr19	47341422	47354203	AP2S1	-	0.970404	FALSE	0.800434	FALSE
chr5	77298149	77590528	AP3B1	-	1.10859	FALSE	0.95928	FALSE
chr8	42010463	42028701	AP3M2	+	1.30853	FALSE	0.963374	FALSE
chr5	115177618	115249778	AP3S1	+	0.817682	FALSE	0.756386	FALSE
chr15	51200868	51298097	AP4E1	+	1.00713	FALSE	1.43588	FALSE
chr4	40812043	41216635	APBB2	-	1.12461	FALSE	0.822077	FALSE
chr5	112043201	112181936	APC	+	1.0206	FALSE	1.27951	FALSE
chr14	20923289	20925931	APEX1	+	0.813254	FALSE	0.651333	TRUE
chr15	63569748	63601325	APH1B	+	1.17675	FALSE	1.0115	FALSE
chr11	43333504	43366080	API5	+	1.07557	FALSE	0.87746	FALSE
chr11	129939715	130014706	APLP2	+	0.897032	FALSE	0.77889	FALSE
chr22	36044423	36064456	APOL6	+	0.973863	FALSE	0.730528	FALSE
chr21	27252860	27543446	APP	-	0.817998	FALSE	0.845177	FALSE
chr12	105567074	105630008	APPL2	-	1.04628	FALSE	0.873135	FALSE
chr9	32972603	33001639	APTX	-	0.783134	FALSE	1.05817	FALSE
chr15	35148551	35261995	AQR	-	1.10632	FALSE	1.08622	FALSE
chr11	118443101	118473747	ARCN1	+	1.01542	FALSE	0.955174	FALSE
chr1	228270360	228286913	ARF1	+	1.07865	FALSE	0.818507	FALSE
chr12	49329991	49351252	ARF3	-	1.16219	FALSE	0.805956	FALSE
chr3	57557089	57583215	ARF4	-	0.738761	FALSE	0.711098	FALSE
chr7	127228405	127231759	ARF5	+	0.998512	FALSE	0.841379	FALSE
chr14	50359735	50363772	ARF6	+	0.96862	FALSE	1.10963	FALSE
chr22	43192531	43253408	ARFGAP3	-	0.919329	FALSE	0.936742	FALSE
chr8	68109883	68255912	ARFGEF1	-	0.895578	FALSE	1.0918	FALSE
chr20	47538274	47653230	ARFGEF2	+	1.09967	FALSE	1.19899	FALSE
chr4	153701111	153833063	ARFIP1	+	0.846707	FALSE	1.09447	FALSE
chr13	107195661	107220514	ARGLU1	-	1.2005	FALSE	0.766703	FALSE
chr11	46698631	46722120	ARHGAP1	-	1.46902	FALSE	1.00954	FALSE
chr4	148653452	148993927	ARHGAP10	+	1.05662	FALSE	1.13503	FALSE
chr10	32095224	32217770	ARHGAP12	-	0.803803	FALSE	0.937508	FALSE
chr16	24930711	25026675	ARHGAP17	-	0.920271	FALSE	0.871128	FALSE
chr6	129898239	130031370	ARHGAP18	-	1.30778	FALSE	1.22809	FALSE
chr10	24872537	25012597	ARHGAP21	-	0.908956	FALSE	0.711924	FALSE
chr4	86396283	86923823	ARHGAP24	+	0.773713	FALSE	1.21419	FALSE
chr5	142150291	142608572	ARHGAP26	+	1.1618	FALSE	0.859212	FALSE
chr1	94634462	94703307	ARHGAP29	-	1.56109	TRUE	1.46911	FALSE
chr3	119013219	119138323	ARHGAP31	+	1.44436	FALSE	1.12365	FALSE
chr11	128834954	129062093	ARHGAP32	-	1.15261	FALSE	NA	FALSE
chr19	47421932	47508333	ARHGAP35	+	0.799045	FALSE	0.652318	TRUE
chr14	32546494	32628934	ARHGAP5	+	1.35213	FALSE	0.80076	FALSE
chr17	79825596	79829282	ARHGDIA	-	1.02733	FALSE	0.691402	FALSE
chr11	120207617	120360645	ARHGEF12	+	1.3741	FALSE	1.00134	FALSE
chr1	155916629	155948336	ARHGEF2	-	0.805325	FALSE	0.725031	FALSE
chr13	111767623	111958081	ARHGEF7	+	1.45875	FALSE	0.931948	FALSE
chr1	27022521	27108601	ARID1A	+	0.939128	FALSE	0.936835	FALSE
chr6	157099063	157531913	ARID1B	+	1.16203	FALSE	0.928194	FALSE
chr12	46123619	46301819	ARID2	+	0.930517	FALSE	1.09807	FALSE
chr1	235330209	235491532	ARID4B	-	0.808513	FALSE	0.966381	FALSE
chr10	63661012	63856707	ARID5B	+	0.945679	FALSE	0.905211	FALSE
chr15	72766666	72878896	ARIH1	+	0.915024	FALSE	0.948712	FALSE
chr3	48956280	49022971	ARIH2	+	1.1385	FALSE	1.10549	FALSE
chr12	101786902	101801572	ARL1	-	1.2073	FALSE	0.811476	FALSE
chr16	57279037	57287545	ARL2BP	+	1.12467	FALSE	0.973143	FALSE
chr7	12726451	12730558	ARL4A	+	0.682895	FALSE	0.912577	FALSE
chr2	235401685	235405693	ARL4C	-	0.739699	FALSE	0.79349	FALSE
chr2	152657479	152685009	ARL5A	-	1.0835	FALSE	1.05297	FALSE
chr10	18948312	18966940	ARL5B	+	1.12288	FALSE	0.873137	FALSE
chr16	18802990	18812857	ARL6IP1	-	1.43647	FALSE	1.34358	FALSE
chr3	69134089	69155239	ARL6IP5	+	0.771053	FALSE	0.964018	FALSE
chr3	5163929	5222601	ARL8B	+	0.903062	FALSE	0.815079	FALSE
chr3	137906147	138016219	ARMC8	+	1.21308	FALSE	1.12768	FALSE
chr2	232063341	232209914	ARMC9	+	1.03536	FALSE	1.04303	FALSE
chrX	100878119	100882831	ARMCX3	+	1.33035	FALSE	0.975082	FALSE
chr1	150782180	150849244	ARNT	-	1.08716	FALSE	0.968205	FALSE
chr7	98923495	98963885	ARPC1A	+	0.848112	FALSE	0.876088	FALSE
chr2	219081873	219119071	ARPC2	+	0.994144	FALSE	0.891449	FALSE
chr12	110872705	110888158	ARPC3	-	0.96849	FALSE	0.96481	FALSE
chr3	9834178	9848789	ARPC4	+	0.912609	FALSE	0.780223	FALSE
chr1	183595331	183604985	ARPC5	-	0.712774	FALSE	0.76184	FALSE
chr15	52839431	52861213	ARPP19	-	1.05513	FALSE	1.0227	FALSE
chr5	90664540	90679149	ARRDC3	-	1.08304	FALSE	1.16112	FALSE
chr15	98503932	98517068	ARRDC4	+	1.15291	FALSE	0.825279	FALSE
chr4	114821439	114900878	ARSJ	-	1.16074	FALSE	0.849252	FALSE
chr8	131064350	131455906	ASAP1	-	0.988871	FALSE	1.04753	FALSE
chr8	131307600	131308779	ASAP1-IT1	-	0.993445	FALSE	0.811903	FALSE
chr2	9346893	9545812	ASAP2	+	1.19513	FALSE	0.903104	FALSE
chr2	239335625	239360891	ASB1	+	1.05316	FALSE	1.21991	FALSE
chr6	100956607	101329224	ASCC3	-	1.04674	FALSE	0.91664	FALSE
chr1	155305051	155532324	ASH1L	-	1.00179	FALSE	0.884	FALSE
chr7	97481428	97501854	ASNS	-	1.22263	FALSE	0.855118	FALSE
chr2	190526124	190535557	ASNSD1	+	1.12908	FALSE	1.01779	FALSE
chr8	62413114	62627199	ASPH	-	1.09498	FALSE	0.926352	FALSE
chr12	27058111	27091254	ASUN	-	0.773047	FALSE	0.843514	FALSE
chr20	30946146	31027122	ASXL1	+	0.913515	FALSE	0.995411	FALSE
chr2	25962252	26101312	ASXL2	-	1.04014	FALSE	NA	FALSE
chr10	89512874	89577917	ATAD1	-	1.05477	FALSE	0.960431	FALSE
chr2	23971533	24149936	ATAD2B	-	0.911262	FALSE	0.957064	FALSE
chr2	175939005	176032897	ATF2	-	1.22192	FALSE	1.19117	FALSE
chr22	39916568	39918691	ATF4	+	0.822945	FALSE	0.848198	FALSE
chr1	161736033	161933860	ATF6	+	1.05705	FALSE	0.819579	FALSE
chr12	53905842	54020199	ATF7	-	1.02847	FALSE	1.04957	FALSE
chr12	14518610	14651697	ATF7IP	+	1.06712	FALSE	1.32348	FALSE
chr5	115163893	115177548	ATG12	-	1.08982	FALSE	0.867251	FALSE
chr11	46638825	46697568	ATG13	+	1.24628	FALSE	1.00027	FALSE
chr14	96747594	96829678	ATG2B	-	1.15793	FALSE	NA	FALSE
chr3	112251358	112280485	ATG3	-	0.733827	FALSE	1.10102	FALSE
chr6	106632351	106773695	ATG5	-	0.876019	FALSE	1.12883	FALSE
chr2	38522028	38604432	ATL2	-	0.975878	FALSE	1.19874	FALSE
chr11	63396436	63439083	ATL3	-	0.927241	FALSE	0.813123	FALSE
chr16	81069457	81080951	ATMIN	+	1.28901	FALSE	0.91002	FALSE
chr4	47487409	47595503	ATP10D	+	0.834421	FALSE	0.966527	FALSE
chr3	182511290	182639421	ATP11B	+	1.14772	FALSE	0.881207	FALSE
chr3	194123402	194188968	ATP13A3	-	1.38293	FALSE	0.862462	FALSE
chr1	116915794	116947396	ATP1A1	+	1.06089	FALSE	1.16684	FALSE
chr3	141595469	141645382	ATP1B3	+	1.05416	FALSE	0.806669	FALSE
chr12	110719031	110788897	ATP2A2	+	1.05155	FALSE	0.808947	FALSE
chr12	89981825	90049844	ATP2B1	-	1.06589	FALSE	1.09976	FALSE
chr1	203595914	203713209	ATP2B4	+	0.897431	FALSE	0.820484	FALSE
chr3	130569368	130735555	ATP2C1	+	1.03644	FALSE	0.975797	FALSE
chr18	43664109	43684199	ATP5A1	-	1.20885	FALSE	0.77103	FALSE
chr12	57031958	57039852	ATP5B	-	1.13966	FALSE	0.745494	FALSE
chr10	7830092	7849762	ATP5C1	+	1.05076	FALSE	0.910661	FALSE
chr20	57603732	57607422	ATP5E	-	0.722208	FALSE	0.972702	FALSE
chr1	111991742	112004525	ATP5F1	+	1.08676	FALSE	0.859117	FALSE
chr12	54058943	54070512	ATP5G2	-	0.884345	FALSE	0.94301	FALSE
chr2	176040985	176046490	ATP5G3	-	1.33776	FALSE	1.021	FALSE
chr17	73034954	73043074	ATP5H	-	0.654303	TRUE	0.862477	FALSE
chr4	666224	668127	ATP5I	-	0.715644	FALSE	0.932817	FALSE
chr21	27096790	27107965	ATP5J	-	0.756654	FALSE	1.08859	FALSE
chr7	99055783	99063824	ATP5J2	-	0.891185	FALSE	1.31135	FALSE
chr11	118272103	118280562	ATP5L	+	0.972284	FALSE	1.13233	FALSE
chrX	40440215	40465888	ATP6AP2	+	0.932614	FALSE	0.603072	TRUE
chr16	2563726	2570224	ATP6V0C	+	1.39414	FALSE	1.12668	FALSE
chr5	172410762	172461900	ATP6V0E1	+	1.00076	FALSE	0.952874	FALSE
chr3	113465865	113530905	ATP6V1A	+	0.896874	FALSE	1.00272	FALSE
chr8	20054703	20079207	ATP6V1B2	+	0.819663	FALSE	1.12865	FALSE
chr8	104033247	104085285	ATP6V1C1	+	1.04909	FALSE	1.88553	TRUE
chr14	67804580	67826720	ATP6V1D	-	0.843775	FALSE	0.684274	FALSE
chr22	18074902	18111588	ATP6V1E1	-	0.774381	FALSE	0.779064	FALSE
chr9	117349993	117361152	ATP6V1G1	+	0.916511	FALSE	0.757261	FALSE
chr8	54628114	54755850	ATP6V1H	-	0.858004	FALSE	1.17767	FALSE
chr18	55313658	55470327	ATP8B1	-	1.00809	FALSE	0.856353	FALSE
chr1	28562601	28564616	ATPIF1	+	0.725386	FALSE	0.932873	FALSE
chrX	76760355	77041719	ATRX	-	1.28355	FALSE	0.909532	FALSE
chr6	16299342	16761721	ATXN1	-	1.11985	FALSE	0.749153	FALSE
chr22	46067677	46241187	ATXN10	+	0.810029	FALSE	0.795592	FALSE
chr12	111890017	112037480	ATXN2	-	1.0899	FALSE	1.16025	FALSE
chr16	28834413	28848558	ATXN2L	+	1.04343	FALSE	0.839167	FALSE
chr3	63850232	63989136	ATXN7	+	1.26805	FALSE	1.02473	FALSE
chr12	74931550	74935232	ATXN7L3B	+	0.978438	FALSE	0.948811	FALSE
chr2	74753774	74756974	AUP1	-	1.06708	FALSE	0.893883	FALSE
chr1	220439520	220441057	AURKAPS1	-	2.2639	TRUE	2.03749	TRUE
chr7	32535175	32623779	AVL9	+	0.8521	FALSE	1.23177	FALSE
chr10	99437180	99447015	AVPI1	-	0.500842	TRUE	0.722855	FALSE
chr19	41725107	41767671	AXL	+	0.814127	FALSE	0.625214	TRUE
chr3	28363844	28390618	AZI2	-	0.896504	FALSE	0.797276	FALSE
chr8	103838535	103876397	AZIN1	-	1.05305	FALSE	0.821327	FALSE
chr15	45003684	45010357	B2M	+	0.826836	FALSE	0.855968	FALSE
chr9	33110638	33167356	B4GALT1	-	1.00031	FALSE	0.945104	FALSE
chr3	118930588	118959752	B4GALT4	-	1.22286	FALSE	0.975879	FALSE
chr20	48249482	48330421	B4GALT5	-	1.06802	FALSE	0.858263	FALSE
chr11	17373308	17398868	B7H6	+	0.821153	FALSE	0.917771	FALSE
chr21	30671219	30734217	BACH1	+	1.36451	FALSE	0.85198	FALSE
chr6	57037103	57050012	BAG2	+	0.80148	FALSE	1.16972	FALSE
chr10	121410881	121437329	BAG3	+	1.00093	FALSE	1.47084	FALSE
chr14	104022880	104029151	BAG5	-	0.938699	FALSE	0.94889	FALSE
chr11	65769549	65771617	BANF1	+	0.857868	FALSE	0.7165	FALSE
chr5	17217749	17276943	BASP1	+	0.981354	FALSE	0.989008	FALSE
chr14	35221936	35344853	BAZ1A	-	0.847412	FALSE	1.13925	FALSE
chr7	72854727	72936615	BAZ1B	-	0.658656	TRUE	0.97729	FALSE
chr2	160175489	160473059	BAZ2B	-	1.11881	FALSE	0.888397	FALSE
chr10	112658487	112679124	BBIP1	-	0.874807	FALSE	1.02071	FALSE
chr12	76738265	76742222	BBS10	-	0.900486	FALSE	1.1694	FALSE
chr3	107241782	107530049	BBX	+	0.932904	FALSE	1.12905	FALSE
chr7	107220421	107263762	BCAP29	+	0.993719	FALSE	0.961414	FALSE
chr1	94027348	94147385	BCAR3	-	0.979445	FALSE	1.79516	TRUE
chr12	24962957	25102393	BCAT1	-	1.00915	FALSE	0.858173	FALSE
chr1	85731459	85742587	BCL10	-	0.934973	FALSE	0.819035	FALSE
chr20	30252260	30310656	BCL2L1	-	1.27855	FALSE	1.32285	FALSE
chr14	23775970	23780968	BCL2L2	+	1.38074	FALSE	0.89465	FALSE
chr3	187439164	187463513	BCL6	-	1.11269	FALSE	0.677754	FALSE
chr7	72950682	72972065	BCL7B	-	1.04699	FALSE	0.822159	FALSE
chr6	136578000	136610989	BCLAF1	-	1.22355	FALSE	0.989909	FALSE
chr11	27676441	27743605	BDNF	-	0.780311	FALSE	1.01814	FALSE
chr5	70751441	70863649	BDP1	+	0.917211	FALSE	0.803174	FALSE
chr17	40962149	40976310	BECN1	-	1.22276	FALSE	0.971291	FALSE
chr7	93620999	93633690	BET1	-	1.18801	FALSE	1.13476	FALSE
chr11	202923	207422	BET1L	-	0.926018	FALSE	0.927692	FALSE
chr16	14726667	14763093	BFAR	+	0.984693	FALSE	0.934615	FALSE
chr3	5021096	5026865	BHLHE40	+	0.887019	FALSE	0.869601	FALSE
chr10	60272903	60588845	BICC1	+	0.981972	FALSE	0.724315	FALSE
chr8	22477946	22526661	BIN3	-	0.82004	FALSE	0.893526	FALSE
chr11	102217965	102249401	BIRC2	+	0.98707	FALSE	0.847999	FALSE
chr2	32582095	32843965	BIRC6	+	1.07275	FALSE	0.983241	FALSE
chr20	36145818	36156333	BLCAP	-	1.87578	TRUE	1.2945	FALSE
chr11	121986061	121986923	BLID	-	0.732555	FALSE	1.11903	FALSE
chr1	169337193	169365780	BLZF1	+	1.37479	FALSE	1.19845	FALSE
chr10	22610138	22620414	BMI1	+	1.24407	FALSE	0.853186	FALSE
chr4	79697531	79833341	BMP2K	+	1.12725	FALSE	1.36585	FALSE
chr7	33945111	34194112	BMPER	+	1.11064	FALSE	0.913282	FALSE
chr10	88516395	88684945	BMPR1A	+	1.0423	FALSE	0.935987	FALSE
chr2	203241049	203432474	BMPR2	+	1.04364	FALSE	0.880777	FALSE
chr9	16409500	16870786	BNC2	-	1.19952	FALSE	1.24484	FALSE
chr15	59955061	59981642	BNIP2	-	1.0883	FALSE	1.06006	FALSE
chr8	26240522	26270644	BNIP3L	+	0.929569	FALSE	0.818303	FALSE
chr5	173034147	173043666	BOD1	-	1.16635	FALSE	0.957286	FALSE
chr4	13570365	13629328	BOD1L	-	1.10974	FALSE	0.867206	FALSE
chr17	65821779	65980494	BPTF	+	0.98318	FALSE	1.0755	FALSE
chr7	140433812	140624564	BRAF	-	1.21387	FALSE	1.08124	FALSE
chr22	50166936	50218452	BRD1	-	1.05125	FALSE	0.833446	FALSE
chr6	32936436	32949282	BRD2	+	0.89465	FALSE	1.12022	FALSE
chr19	15348300	15391262	BRD4	-	0.938473	FALSE	0.908558	FALSE
chr16	50352928	50402845	BRD7	-	0.98034	FALSE	1.09593	FALSE
chr7	97910978	97922275	BRI3	+	1.02449	FALSE	0.94734	FALSE
chr5	34915819	34925787	BRIX1	+	0.755129	FALSE	0.840296	FALSE
chr3	10157332	10168874	BRK1	+	1.04784	FALSE	0.768927	FALSE
chr1	222885905	222906106	BROX	+	1.07793	FALSE	1.07386	FALSE
chr1	167885912	167906307	BRP44	-	1.32305	FALSE	1.14097	FALSE
chr6	36164549	36200567	BRPF3	+	1.12351	FALSE	0.989225	FALSE
chr21	40557403	40685712	BRWD1	-	0.977772	FALSE	1.21287	FALSE
chr10	93683735	93790080	BTAF1	+	1.67852	TRUE	0.911685	FALSE
chr15	83685180	83736106	BTBD1	-	1.23852	FALSE	0.845949	FALSE
chr11	13409555	13484838	BTBD10	-	1.042	FALSE	1.15457	FALSE
chr1	45274153	45279801	BTBD19	+	1.32519	FALSE	0.957244	FALSE
chr20	11871476	11907243	BTBD3	+	1.37669	FALSE	1.21635	FALSE
chr14	93703895	93799385	BTBD7	-	1.07277	FALSE	1.10994	FALSE
chr5	72794249	72801448	BTF3	+	0.897134	FALSE	0.677951	FALSE
chr1	52521856	52556388	BTF3L4	+	1.12662	FALSE	1.09917	FALSE
chr12	92534053	92539673	BTG1	-	0.783111	FALSE	0.930773	FALSE
chr21	18965967	18985268	BTG3	-	1.08133	FALSE	1.2553	FALSE
chr6	26458152	26476849	BTN2A1	+	0.931668	FALSE	0.97496	FALSE
chr10	124913759	124924886	BUB3	+	1.26623	FALSE	1.0413	FALSE
chr7	99006600	99017239	BUD31	+	0.812358	FALSE	0.870121	FALSE
chr2	201676268	201688569	BZW1	+	1.08483	FALSE	0.719033	FALSE
chr7	16685758	16746148	BZW2	+	0.954568	FALSE	0.634179	TRUE
chr10	45471708	45474330	C10orf10	-	0.816753	FALSE	1.02048	FALSE
chr10	115881973	115934364	C10orf118	-	0.747613	FALSE	0.827487	FALSE
chr10	98741040	98745585	C10orf12	+	1.26016	FALSE	1.40577	FALSE
chr10	127408083	127452712	C10orf137	+	1.15353	FALSE	0.903241	FALSE
chr10	104503726	104576021	C10orf26	+	1.08253	FALSE	NA	FALSE
chr10	99894380	100004654	C10orf28	+	0.897035	FALSE	1.12214	FALSE
chr10	120440493	120514758	C10orf46	-	1.43311	FALSE	1.61152	TRUE
chr10	73507313	73533337	C10orf54	-	1.03797	FALSE	0.757379	FALSE
chr10	103605355	103815932	C10orf76	-	1.06547	FALSE	0.939873	FALSE
chr10	124690418	124713919	C10orf88	-	0.873805	FALSE	1.09137	FALSE
chr11	61556601	61560085	C11orf10	-	0.732545	FALSE	0.885424	FALSE
chr11	68028802	68039469	C11orf24	-	1.14754	FALSE	0.947098	FALSE
chr11	57508721	57510883	C11orf31	+	0.50142	TRUE	0.743745	FALSE
chr11	30344648	30359165	C11orf46	+	0.861311	FALSE	0.989991	FALSE
chr11	111944967	111955874	C11orf57	+	1.49113	FALSE	1.09155	FALSE
chr11	16760147	16779901	C11orf58	+	0.889514	FALSE	0.791061	FALSE
chr11	124636393	124670299	C11orf61	-	1.38151	FALSE	1.15325	FALSE
chr12	107349543	107367813	C12orf23	+	0.900651	FALSE	0.857557	FALSE
chr12	88429267	88443937	C12orf29	+	0.799121	FALSE	0.978821	FALSE
chr12	52463757	52471279	C12orf44	+	0.716929	FALSE	0.729824	FALSE
chr12	4430358	4469190	C12orf5	+	1.09675	FALSE	0.965746	FALSE
chr12	7053202	7055165	C12orf57	+	1.05536	FALSE	1.16825	FALSE
chr12	50505899	50514234	C12orf62	+	0.931027	FALSE	1.06048	FALSE
chr12	105724413	105765296	C12orf75	+	1.06716	FALSE	0.94557	FALSE
chr13	42031541	42045013	C13orf15	+	0.911414	FALSE	0.961289	FALSE
chr13	31480311	31499709	C13orf33	+	1.24032	FALSE	0.751449	FALSE
chr14	90744397	90798481	C14orf102	-	1.10398	FALSE	1.23711	FALSE
chr14	76618258	76669134	C14orf118	+	1.26116	FALSE	1.07962	FALSE
chr14	23564682	23569665	C14orf119	+	0.744975	FALSE	0.769353	FALSE
chr14	60558628	60601532	C14orf135	+	1.23008	FALSE	1.08014	FALSE
chr14	59939405	59951073	C14orf149	-	1.16903	FALSE	0.805769	FALSE
chr14	52456227	52471420	C14orf166	+	0.832486	FALSE	0.861018	FALSE
chr14	104378624	104387903	C14orf2	-	0.629212	TRUE	0.726964	FALSE
chr14	45366506	45376460	C14orf28	+	1.26789	FALSE	1.46264	FALSE
chr14	74181824	74253896	C14orf43	-	1.01582	FALSE	0.799989	FALSE
chr15	34376223	34394053	C15orf24	-	0.884662	FALSE	0.801727	FALSE
chr15	34432874	34502297	C15orf29	-	1.00658	FALSE	NA	FALSE
chr15	36871811	37102449	C15orf41	+	0.988931	FALSE	1.04643	FALSE
chr15	77516249	77517746	C15orf5	-	0.40768	TRUE	0.757801	FALSE
chr15	67813521	67819641	C15orf61	+	0.719405	FALSE	0.8025	FALSE
chr15	44092618	44094769	C15orf63	+	0.773891	FALSE	0.958343	FALSE
chr16	22019455	22095972	C16orf52	+	1.61484	TRUE	0.845903	FALSE
chr16	81009698	81040502	C16orf61	-	0.826035	FALSE	0.969146	FALSE
chr16	9185536	9213555	C16orf72	+	1.08609	FALSE	0.974016	FALSE
chr17	10600926	10614875	C17orf48	+	0.795233	FALSE	0.975856	FALSE
chr17	21431570	21454941	C17orf51	-	1.02509	FALSE	0.815045	FALSE
chr18	33552587	33559250	C18orf21	+	0.928173	FALSE	1.30784	FALSE
chr18	43753987	43846955	C18orf25	+	0.935219	FALSE	1.13549	FALSE
chr18	47007547	47013644	C18orf32	-	0.890942	FALSE	0.87437	FALSE
chr19	16756958	16770968	C19orf42	-	0.871049	FALSE	0.846124	FALSE
chr19	12841453	12845529	C19orf43	-	1.35808	FALSE	1.18869	FALSE
chr19	13885256	13889586	C19orf53	+	0.757891	FALSE	1.11647	FALSE
chr2	68269331	68290159	C1D	-	0.956915	FALSE	0.977802	FALSE
chr7	7222245	7288251	C1GALT1	+	0.859613	FALSE	0.930667	FALSE
chr1	231473681	231489989	C1orf124	+	0.951541	FALSE	0.9979	FALSE
chr1	16693582	16724640	C1orf144	+	1.00398	FALSE	0.923229	FALSE
chr1	230972864	231005335	C1orf198	-	0.913751	FALSE	1.0041	FALSE
chr1	184356149	184598155	C1orf21	+	1.01196	FALSE	0.833377	FALSE
chr1	35315962	35325417	C1orf212	-	1.43339	FALSE	1.24645	FALSE
chr1	186344889	186390503	C1orf27	+	1.0484	FALSE	0.897341	FALSE
chr1	154179182	154193273	C1orf43	-	0.923072	FALSE	0.728102	FALSE
chr1	85715636	85725355	C1orf52	-	1.34402	FALSE	1.06952	FALSE
chr1	226170402	226187066	C1orf55	-	0.845874	FALSE	0.668117	FALSE
chr1	25568739	25573985	C1orf63	-	0.662329	TRUE	0.892389	FALSE
chr1	172502259	172580973	C1orf9	+	1.40793	FALSE	1.24794	FALSE
chr17	5336098	5342471	C1QBP	-	1.09206	FALSE	0.831684	FALSE
chr12	7247145	7261869	C1RL	-	1.10354	FALSE	0.716227	FALSE
chr12	7167979	7178335	C1S	+	0.743865	FALSE	0.627535	TRUE
chr20	42824580	42839546	C20orf111	-	0.776945	FALSE	0.812052	FALSE
chr20	3229947	3388255	C20orf194	-	1.35626	FALSE	0.855021	FALSE
chr20	35234136	35240960	C20orf24	+	1.01427	FALSE	0.783716	FALSE
chr20	5080483	5093733	C20orf30	-	1.04284	FALSE	0.926706	FALSE
chr20	34824446	34844853	C20orf4	+	0.909445	FALSE	0.812918	FALSE
chr20	55043646	55093942	C20orf43	+	1.09322	FALSE	0.969114	FALSE
chr20	13765671	13799067	C20orf7	+	1.03012	FALSE	0.923236	FALSE
chr21	19161283	19191703	C21orf91	-	1.07075	FALSE	1.47917	FALSE
chr2	26987141	27004099	C2orf18	+	0.994691	FALSE	0.820053	FALSE
chr2	27434898	27440046	C2orf28	+	0.644669	TRUE	0.666084	TRUE
chr2	200820039	200828847	C2orf47	+	1.12229	FALSE	1.74259	TRUE
chr2	200775978	200792996	C2orf69	+	1.75504	TRUE	1.0804	FALSE
chr3	112721291	112738555	C3orf17	-	0.961257	FALSE	0.945068	FALSE
chr3	14693252	14714166	C3orf19	+	0.749026	FALSE	0.795255	FALSE
chr3	88198892	88207115	C3orf38	+	0.960862	FALSE	0.988556	FALSE
chr3	143690639	143711210	C3orf58	+	1.05667	FALSE	1.1839	FALSE
chr3	69024367	69062774	C3orf64	-	1.07504	FALSE	0.805057	FALSE
chr4	120217573	120225600	C4orf3	-	0.902807	FALSE	0.868899	FALSE
chr4	164415672	164441691	C4orf43	+	1.0118	FALSE	1.10391	FALSE
chr4	159587830	159593202	C4orf46	-	1.32963	FALSE	1.70751	TRUE
chr5	111064999	111312628	C5orf13	-	1.16784	FALSE	0.91202	FALSE
chr5	133291197	133304406	C5orf15	-	1.32189	FALSE	1.09108	FALSE
chr5	31532372	31555165	C5orf22	+	1.29626	FALSE	1.73723	TRUE
chr5	134181369	134195425	C5orf24	+	1.43166	FALSE	1.25115	FALSE
chr5	43444353	43483992	C5orf28	-	1.08198	FALSE	1.02656	FALSE
chr5	102594441	102614361	C5orf30	+	1.8849	TRUE	2.99226	TRUE
chr5	172483354	172566291	C5orf41	+	0.896989	FALSE	0.967793	FALSE
chr5	60453535	60458302	C5orf43	-	1.12279	FALSE	0.93601	FALSE
chr5	41904469	41921738	C5orf51	+	1.5828	TRUE	1.73645	TRUE
chr5	150157507	150176298	C5orf62	+	2.06323	TRUE	1.45393	FALSE
chr6	34555065	34664625	C6orf106	-	1.07731	FALSE	NA	FALSE
chr6	139349818	139364439	C6orf115	+	0.898129	FALSE	0.993867	FALSE
chr6	170102256	170106402	C6orf120	+	1.28182	FALSE	1.13173	FALSE
chr6	11094265	11138969	C6orf228	+	1.20092	FALSE	1.33724	FALSE
chr6	31802692	31807541	C6orf48	+	0.962727	FALSE	0.537375	TRUE
chr6	24705089	24719403	C6orf62	-	1.1114	FALSE	1.15079	FALSE
chr6	36853639	36896740	C6orf89	+	1.09553	FALSE	0.926877	FALSE
chr7	40172341	40174251	C7orf11	-	0.897602	FALSE	1.46831	FALSE
chr7	86825477	86849031	C7orf23	-	1.26609	FALSE	1.09539	FALSE
chr7	23338939	23349180	C7orf30	+	0.822684	FALSE	0.956388	FALSE
chr7	66386202	66423538	C7orf42	+	1.22959	FALSE	0.84853	FALSE
chr7	120628750	120937498	C7orf58	+	0.851714	FALSE	0.55464	TRUE
chr7	112459201	112579932	C7orf60	-	1.2287	FALSE	1.23201	FALSE
chr7	89874487	89940377	C7orf63	+	1.1602	FALSE	0.541133	TRUE
chr7	135347220	135361160	C7orf73	+	1.0424	FALSE	0.724162	FALSE
chr7	106297210	106301634	C7orf74	-	0.752013	FALSE	0.746838	FALSE
chr8	146277823	146281416	C8orf33	+	1.15047	FALSE	0.930618	FALSE
chr8	86126287	86132643	C8orf59	-	0.703997	FALSE	0.805417	FALSE
chr8	124232195	124253638	C8orf76	-	0.702095	FALSE	0.704479	FALSE
chr9	98637899	98731122	C9orf102	+	1.02641	FALSE	1.19166	FALSE
chr9	7796490	7799799	C9orf123	-	1.49598	FALSE	1.37461	FALSE
chr9	12775011	12823059	C9orf150	+	0.491622	TRUE	0.637104	TRUE
chr9	100666771	100684852	C9orf156	-	1.24114	FALSE	1.15842	FALSE
chr9	99403532	99417599	C9orf21	-	0.924735	FALSE	0.832835	FALSE
chr9	97488950	97849500	C9orf3	+	1.04555	FALSE	1.05704	FALSE
chr9	103189494	103214016	C9orf30	+	1.14281	FALSE	0.841534	FALSE
chr9	77597872	77643310	C9orf41	-	1.03836	FALSE	1.26589	FALSE
chr9	111777414	111882225	C9orf5	-	1.31068	FALSE	1.33757	FALSE
chr9	74526422	74588371	C9orf85	+	0.908928	FALSE	0.87757	FALSE
chr2	231577556	231685790	CAB39	+	0.901939	FALSE	0.96497	FALSE
chr12	2162415	2807115	CACNA1C	+	1.15981	FALSE	0.750272	FALSE
chr17	46908371	46942229	CALCOCO2	+	1.01577	FALSE	0.897411	FALSE
chr7	134464163	134655480	CALD1	+	0.957729	FALSE	0.881328	FALSE
chr14	90863326	90874619	CALM1	+	1.11691	FALSE	0.984587	FALSE
chr2	47387220	47403740	CALM2	-	0.874838	FALSE	0.854781	FALSE
chr19	47104511	47114039	CALM3	+	1.00359	FALSE	0.712715	FALSE
chr19	13049413	13055304	CALR	+	1.04741	FALSE	0.895538	FALSE
chr7	128379345	128413477	CALU	+	1.14794	FALSE	0.96614	FALSE
chr4	114372187	114683083	CAMK2D	-	1.02464	FALSE	0.956272	FALSE
chr1	200708685	200829831	CAMSAP2	+	0.93771	FALSE	0.966928	FALSE
chr12	67663060	67708388	CAND1	+	0.995947	FALSE	1.05204	FALSE
chr5	179125929	179158639	CANX	+	1.04129	FALSE	0.943545	FALSE
chr1	40506254	40538321	CAP1	+	0.942075	FALSE	0.850317	FALSE
chr1	223889294	223963720	CAPN2	+	0.915756	FALSE	0.855997	FALSE
chr3	15247732	15294423	CAPN7	+	0.904501	FALSE	0.946223	FALSE
chr19	36630917	36641255	CAPNS1	+	0.979838	FALSE	0.893399	FALSE
chr11	34073229	34124157	CAPRIN1	+	1.00165	FALSE	1.04289	FALSE
chr1	113162074	113214241	CAPZA1	+	0.933028	FALSE	0.80445	FALSE
chr7	116502562	116559313	CAPZA2	+	0.931419	FALSE	0.838915	FALSE
chr1	19665266	19812066	CAPZB	-	0.898281	FALSE	0.831978	FALSE
chr11	3022151	3078681	CARS	-	0.794789	FALSE	0.837796	FALSE
chr13	111293756	111358480	CARS2	-	0.816287	FALSE	0.936361	FALSE
chr7	142985307	143004789	CASP2	+	1.07661	FALSE	0.830289	FALSE
chr4	185548849	185570629	CASP3	-	1.15325	FALSE	1.41779	FALSE
chr11	104813593	104839325	CASP4	-	1.0095	FALSE	0.851201	FALSE
chr5	95997740	96110385	CAST	+	1.16524	FALSE	0.990276	FALSE
chr7	116164838	116201239	CAV1	+	1.0281	FALSE	0.948794	FALSE
chr7	116139654	116148595	CAV2	+	0.885929	FALSE	0.76155	FALSE
chr16	67063049	67134958	CBFB	+	0.982799	FALSE	1.23125	FALSE
chr3	105377108	105587887	CBLB	-	1.36748	FALSE	1.14123	FALSE
chr7	107384278	107402083	CBLL1	+	1.12965	FALSE	0.854294	FALSE
chr21	37442284	37445462	CBR1	+	1.01868	FALSE	1.03653	FALSE
chr7	26240830	26253227	CBX3	+	0.924583	FALSE	0.861923	FALSE
chr10	70480970	70551309	CCAR1	+	0.808661	FALSE	1.15127	FALSE
chr18	57098170	57364644	CCBE1	-	1.08992	FALSE	0.978524	FALSE
chr1	89401455	89445138	CCBL2	-	1.13365	FALSE	0.859475	FALSE
chr9	35658286	35661500	CCDC107	+	1.30151	FALSE	1.237	FALSE
chr22	29168661	29185283	CCDC117	+	0.755106	FALSE	0.929738	FALSE
chr3	46963219	47018270	CCDC12	-	0.978217	FALSE	0.995056	FALSE
chr18	8717368	8832775	CCDC165	+	0.799221	FALSE	0.842801	FALSE
chr3	191046873	191116459	CCDC50	+	1.27152	FALSE	0.966876	FALSE
chr12	82746082	82752584	CCDC59	-	0.526004	TRUE	0.717995	FALSE
chr10	61548505	61666414	CCDC6	-	1.01702	FALSE	0.932931	FALSE
chr3	49199967	49203785	CCDC71	-	1.31856	FALSE	1.61619	TRUE
chr3	48481685	48485537	CCDC72	+	0.617124	TRUE	0.996002	FALSE
chr3	112323408	112359977	CCDC80	-	1.01801	FALSE	0.866801	FALSE
chr11	96085928	96123083	CCDC82	-	1.48457	FALSE	1.01516	FALSE
chr6	13786780	13814792	CCDC90A	-	0.945492	FALSE	0.945009	FALSE
chr11	82972501	82997377	CCDC90B	-	0.752649	FALSE	0.947315	FALSE
chr12	28410132	28703099	CCDC91	+	0.791335	FALSE	0.800402	FALSE
chr2	118673053	118771739	CCDC93	-	0.958589	FALSE	1.17709	FALSE
chr5	169010637	169031781	CCDC99	+	1.19159	FALSE	0.965687	FALSE
chr17	32582295	32584220	CCL2	+	1.52809	TRUE	1.22607	FALSE
chr2	228678557	228682280	CCL20	+	Inf	TRUE	NA	FALSE
chr4	122737598	122745088	CCNA2	-	1.18894	FALSE	1.81761	TRUE
chr5	68462836	68474070	CCNB1	+	1.30514	FALSE	1.34167	FALSE
chr14	20779528	20801457	CCNB1IP1	-	0.93392	FALSE	0.814494	FALSE
chr6	99990262	100016690	CCNC	-	1.10078	FALSE	1.26318	FALSE
chr11	69455872	69469242	CCND1	+	1.41433	FALSE	0.945012	FALSE
chr15	43477465	43489375	CCNDBP1	+	0.994805	FALSE	0.852774	FALSE
chr5	162864576	162872022	CCNG1	+	0.898225	FALSE	0.971897	FALSE
chr4	78078356	78091213	CCNG2	+	1.40872	FALSE	1.34443	FALSE
chr5	86690078	86708850	CCNH	-	1.16071	FALSE	0.857533	FALSE
chr4	77969176	77997125	CCNI	-	1.27129	FALSE	1.08914	FALSE
chr10	97803158	97820625	CCNJ	+	1.06676	FALSE	1.06445	FALSE
chr14	99947738	99977852	CCNK	+	0.950871	FALSE	0.962876	FALSE
chr3	156865585	156878482	CCNL1	-	0.78055	FALSE	0.925762	FALSE
chr1	1321090	1334718	CCNL2	-	1.19643	FALSE	0.789446	FALSE
chr12	49082240	49110781	CCNT1	-	0.857749	FALSE	0.706914	FALSE
chr2	135676391	135716915	CCNT2	+	0.968398	FALSE	0.750644	FALSE
chr10	35535952	35860847	CCNY	+	0.955923	FALSE	0.85426	FALSE
chr3	132316093	132321382	CCRL1	+	1.37564	FALSE	0.671877	FALSE
chr4	139936942	139967095	CCRN4L	+	1.42199	FALSE	1.44219	FALSE
chr12	69979207	69995357	CCT2	+	0.92053	FALSE	0.881554	FALSE
chr2	62095261	62115791	CCT4	-	0.948882	FALSE	0.788885	FALSE
chr5	10250281	10266501	CCT5	+	0.859954	FALSE	0.807376	FALSE
chr7	56119377	56131682	CCT6A	+	1.01166	FALSE	0.885845	FALSE
chr2	73461363	73480150	CCT7	+	1.25888	FALSE	0.924897	FALSE
chr21	30428647	30446010	CCT8	-	0.890834	FALSE	0.772202	FALSE
chr6	74405507	74538041	CD109	+	1.29707	FALSE	1.01343	FALSE
chr6	109687716	109703762	CD164	-	0.982928	FALSE	0.755247	FALSE
chrY	21152525	21154705	CD24	-	1.05137	FALSE	NA	FALSE
chr11	66081957	66084515	CD248	-	1.05914	FALSE	0.760173	FALSE
chr6	47445524	47594996	CD2AP	+	1.02707	FALSE	1.1719	FALSE
chr11	35160416	35253949	CD44	+	1.11815	FALSE	0.831342	FALSE
chr1	207925382	207968861	CD46	+	0.96177	FALSE	0.970737	FALSE
chr3	107761940	107809935	CD47	-	0.972953	FALSE	0.855083	FALSE
chr1	207494816	207534311	CD55	+	0.965046	FALSE	0.493694	TRUE
chr11	33724555	33758025	CD59	-	1.34109	FALSE	0.766203	FALSE
chr12	56119229	56122910	CD63	-	0.815016	FALSE	0.679409	FALSE
chr10	12237960	12292589	CDC123	+	0.756086	FALSE	0.923286	FALSE
chr9	99262394	99382112	CDC14B	-	1.1803	FALSE	0.931395	FALSE
chr13	115000361	115038150	CDC16	+	0.854866	FALSE	0.973247	FALSE
chr9	4679565	4706594	CDC37L1	+	0.84192	FALSE	1.15714	FALSE
chr6	110501623	110553422	CDC40	+	0.928485	FALSE	1.18803	FALSE
chr1	22379119	22419436	CDC42	+	1.02111	FALSE	0.827507	FALSE
chr1	227177565	227505826	CDC42BPA	-	1.19592	FALSE	0.792521	FALSE
chr14	103398715	103523742	CDC42BPB	-	1.19682	FALSE	0.802229	FALSE
chr22	37956470	37965410	CDC42EP1	+	0.925633	FALSE	0.74436	FALSE
chr11	65082288	65089900	CDC42EP2	+	0.772356	FALSE	0.920598	FALSE
chr2	37870742	37899326	CDC42EP3	-	0.837041	FALSE	0.802633	FALSE
chr1	151023446	151032125	CDC42SE1	-	0.883497	FALSE	0.637603	TRUE
chr6	44355250	44418161	CDC5L	+	0.713562	FALSE	1.18932	FALSE
chr1	193091087	193223942	CDC73	+	0.817949	FALSE	1.10534	FALSE
chr7	21940516	21985542	CDCA7L	-	1.40126	FALSE	NA	FALSE
chr16	64980682	65155919	CDH11	-	1.14703	FALSE	0.851972	FALSE
chr18	25530929	25757445	CDH2	-	0.916718	FALSE	0.999347	FALSE
chr10	62538088	62554610	CDK1	+	0.872068	FALSE	0.892044	FALSE
chr17	37617738	37690800	CDK12	+	1.1734	FALSE	1.15481	FALSE
chr7	39989958	40136733	CDK13	+	1.10119	FALSE	1.17222	FALSE
chr7	90338711	90839904	CDK14	+	0.875454	FALSE	0.8341	FALSE
chr12	96672038	96794366	CDK17	-	1.03011	FALSE	0.832365	FALSE
chr12	58141509	58146230	CDK4	-	1.09098	FALSE	0.891663	FALSE
chr7	92234234	92465941	CDK6	-	1.8424	TRUE	1.41629	FALSE
chr5	68530621	68573257	CDK7	+	0.812582	FALSE	0.93114	FALSE
chr9	130548304	130553052	CDK9	+	1.16142	FALSE	1.09683	FALSE
chr6	36644236	36655116	CDKN1A	+	0.695	FALSE	1.13877	FALSE
chr12	12870301	12875305	CDKN1B	+	0.755897	FALSE	1.3756	FALSE
chr4	184365788	184369049	CDKN2AIP	+	0.704646	FALSE	1.14255	FALSE
chr9	22002901	22009312	CDKN2B	-	0.874227	FALSE	0.688258	FALSE
chr1	51434366	51440309	CDKN2C	+	1.23306	FALSE	0.966478	FALSE
chr16	22357256	22385938	CDR2	-	0.819938	FALSE	0.873899	FALSE
chr3	133292433	133309118	CDV3	+	0.743958	FALSE	0.837524	FALSE
chr20	48807119	48809227	CEBPB	+	0.698629	FALSE	1.72988	TRUE
chr8	48649475	48650726	CEBPD	-	0.480075	TRUE	1.0147	FALSE
chr19	33864574	33873592	CEBPG	+	0.761516	FALSE	0.992767	FALSE
chr2	37428774	37458740	CEBPZ	-	0.898883	FALSE	1.13203	FALSE
chr22	17517459	17539682	CECR7	+	0.673769	FALSE	0.594376	TRUE
chr11	47487488	47574792	CELF1	-	0.992089	FALSE	1.14029	FALSE
chr10	11047258	11378672	CELF2	+	0.872303	FALSE	NA	FALSE
chr4	68337988	68411256	CENPC1	-	1.0687	FALSE	0.797134	FALSE
chr1	243287729	243418708	CEP170	-	1.53443	TRUE	1.47731	FALSE
chr1	179923907	180084015	CEP350	+	1.11523	FALSE	1.09187	FALSE
chr6	118781934	119031238	CEP85L	-	1.06368	FALSE	1.18245	FALSE
chr17	62503157	62534062	CEP95	+	0.954096	FALSE	0.758506	FALSE
chr1	111682248	111727724	CEPT1	+	0.851153	FALSE	NA	FALSE
chr12	50523580	50561097	CERS5	-	1.13947	FALSE	0.977235	FALSE
chr16	75327607	75467387	CFDP1	-	0.429894	TRUE	0.757075	FALSE
chr11	65622284	65625804	CFL1	-	0.858	FALSE	0.543513	TRUE
chr14	35179587	35184029	CFL2	-	1.44477	FALSE	1.45934	FALSE
chr2	201980876	202037411	CFLAR	+	1.17412	FALSE	0.931581	FALSE
chr13	33078642	33083532	CG030	-	0.858273	FALSE	0.846944	FALSE
chr10	90965693	90967071	CH25H	-	0.745995	FALSE	1.21431	FALSE
chr13	115079964	115092803	CHAMP1	+	0.873955	FALSE	0.928318	FALSE
chr7	56169265	56174187	CHCHD2	-	0.748262	FALSE	0.713207	FALSE
chr7	132469622	132766828	CHCHD3	-	0.817613	FALSE	1.15333	FALSE
chr11	73583712	73587890	CHCHD8	-	0.863271	FALSE	0.990289	FALSE
chr5	98190907	98262238	CHD1	-	0.997577	FALSE	0.866758	FALSE
chr15	93443550	93571237	CHD2	+	1.08479	FALSE	1.00634	FALSE
chr20	40031169	40247133	CHD6	-	1.17648	FALSE	0.805507	FALSE
chr14	21853352	21905457	CHD8	-	0.906757	FALSE	1.18043	FALSE
chr16	53088944	53361414	CHD9	+	1.10624	FALSE	1.0356	FALSE
chr4	54875957	54930815	CHIC2	-	2.05547	TRUE	1.72949	TRUE
chr1	241792166	241799232	CHML	-	0.929184	FALSE	1.09155	FALSE
chr18	11851388	11854448	CHMP1B	+	1.59023	TRUE	1.16298	FALSE
chr3	87276412	87304698	CHMP2B	+	0.975866	FALSE	0.933856	FALSE
chr2	86730552	86790620	CHMP3	-	0.970462	FALSE	0.909283	FALSE
chr20	32399109	32442173	CHMP4B	+	0.749835	FALSE	0.747445	FALSE
chr11	89933596	89956532	CHORDC1	-	1.05929	FALSE	1.554	TRUE
chr7	150929584	150935905	CHPF2	+	1.77645	TRUE	0.920973	FALSE
chr15	101715927	101792137	CHSY1	-	0.991596	FALSE	0.657946	TRUE
chr1	153606457	153618782	CHTOP	+	0.815567	FALSE	0.862623	FALSE
chr10	101948123	101989344	CHUK	-	1.32087	FALSE	1.07156	FALSE
chr14	65381078	65402084	CHURC1	+	1.03636	FALSE	0.918483	FALSE
chr2	175212877	175260443	CIR1	-	0.831482	FALSE	1.10265	FALSE
chr19	1269266	1274809	CIRBP	+	1.15597	FALSE	0.875461	FALSE
chr10	60028894	60049019	CISD1	+	1.06946	FALSE	1.34494	FALSE
chr6	139693396	139695785	CITED2	-	0.571158	TRUE	1.34309	FALSE
chr12	106631658	106641713	CKAP4	-	1.23012	FALSE	0.903913	FALSE
chr11	46765083	46867859	CKAP5	-	1.15868	FALSE	0.845309	FALSE
chr9	91926112	91931618	CKS2	+	0.615042	TRUE	1.00535	FALSE
chr2	122095351	122407052	CLASP1	-	1.01825	FALSE	1.19653	FALSE
chr11	67131638	67141648	CLCF1	-	1.25293	FALSE	0.904248	FALSE
chr1	11866206	11903201	CLCN6	+	0.864087	FALSE	0.739696	FALSE
chr3	170136652	170152479	CLDN11	+	0.834257	FALSE	0.838558	FALSE
chr7	90032647	90045268	CLDN12	+	0.908362	FALSE	0.933953	FALSE
chr3	98234316	98241910	CLDND1	-	1.648	TRUE	0.999349	FALSE
chr12	10004967	10022458	CLEC2B	-	0.714267	FALSE	0.853259	FALSE
chr1	25071759	25170815	CLIC4	+	0.967449	FALSE	0.818199	FALSE
chr5	157212750	157286183	CLINT1	-	0.846531	FALSE	1.15759	FALSE
chr12	122755980	122907116	CLIP1	-	1.30708	FALSE	0.891433	FALSE
chr2	29338307	29406679	CLIP4	+	0.946689	FALSE	1.11318	FALSE
chr2	201717731	201729467	CLK1	-	1.06943	FALSE	0.862952	FALSE
chr5	178029664	178054054	CLK4	-	1.26168	FALSE	1.2802	FALSE
chr11	122943032	123066007	CLMP	-	1.19957	FALSE	1.02112	FALSE
chr13	77566058	77576652	CLN5	+	0.955653	FALSE	1.19396	FALSE
chr4	56298659	56412997	CLOCK	-	1.31121	FALSE	1.24666	FALSE
chr9	36190852	36212059	CLTA	+	0.959028	FALSE	0.87606	FALSE
chr17	57697049	57774317	CLTC	+	1.08811	FALSE	0.806571	FALSE
chr6	25081294	25138620	CMAHP	-	0.887308	FALSE	0.848078	FALSE
chr1	47799468	47844511	CMPK1	+	1.05176	FALSE	0.980603	FALSE
chr3	32522803	32544403	CMTM6	-	0.989181	FALSE	0.910776	FALSE
chr3	128886657	128902810	CNBP	-	1.02814	FALSE	1.1943	FALSE
chr14	54893646	54908148	CNIH	-	1.0552	FALSE	0.915324	FALSE
chr19	1026297	1039064	CNN2	+	0.703763	FALSE	0.465523	TRUE
chr1	95362506	95392735	CNN3	-	0.945	FALSE	0.846498	FALSE
chr16	58553854	58663750	CNOT1	-	0.865844	FALSE	1.09727	FALSE
chr12	70636773	70748773	CNOT2	+	0.943152	FALSE	1.19147	FALSE
chr7	135046546	135194875	CNOT4	-	1.35424	FALSE	1.47425	FALSE
chr8	17086739	17104387	CNOT7	-	1.22188	FALSE	1.35137	FALSE
chr5	154238197	154256352	CNOT8	+	0.893683	FALSE	1.14077	FALSE
chr1	246729638	246831884	CNST	+	0.975611	FALSE	0.946382	FALSE
chr11	58390145	58393205	CNTF	+	1.0627	FALSE	0.976494	FALSE
chr3	74311721	74570343	CNTN3	-	1.13759	FALSE	0.834384	FALSE
chr13	46039029	46110833	COG3	+	1.15038	FALSE	1.02862	FALSE
chr7	106842188	107204959	COG5	-	0.914015	FALSE	0.743088	FALSE
chr1	103342022	103574052	COL11A1	-	0.982601	FALSE	0.982646	FALSE
chr6	75794041	75915623	COL12A1	-	1.17537	FALSE	0.915354	FALSE
chr17	48261456	48279000	COL1A1	-	0.749287	FALSE	0.611553	TRUE
chr7	94023872	94060544	COL1A2	+	0.745084	FALSE	0.701941	FALSE
chr2	189839098	189877472	COL3A1	+	0.767063	FALSE	0.727096	FALSE
chr13	110801309	110959496	COL4A1	-	0.768079	FALSE	0.949888	FALSE
chr5	74666927	74807806	COL4A3BP	-	0.915815	FALSE	0.699409	FALSE
chr9	137533651	137736688	COL5A1	+	0.782996	FALSE	0.584679	TRUE
chr2	189896640	190044605	COL5A2	-	0.884017	FALSE	0.675996	FALSE
chr21	47401662	47424963	COL6A1	+	0.846938	FALSE	0.711277	FALSE
chr21	47518032	47552763	COL6A2	+	1.24743	FALSE	1.0171	FALSE
chr2	238232654	238322850	COL6A3	-	0.773529	FALSE	0.840855	FALSE
chr3	99357453	99515158	COL8A1	+	0.739049	FALSE	0.707888	FALSE
chr18	319354	500729	COLEC12	-	0.9537	FALSE	0.772929	FALSE
chr3	149456256	149470286	COMMD2	-	1.20382	FALSE	0.982285	FALSE
chr10	22605311	22609246	COMMD3	+	1.32661	FALSE	1.11464	FALSE
chr13	76099349	76111991	COMMD6	-	1.05786	FALSE	2.11226	TRUE
chr4	47452810	47465676	COMMD8	-	0.973557	FALSE	1.13559	FALSE
chr1	160258376	160313354	COPA	-	1.30898	FALSE	0.874919	FALSE
chr11	14479048	14521441	COPB1	-	1.00916	FALSE	0.980811	FALSE
chr3	139076432	139108522	COPB2	-	1.24867	FALSE	1.18228	FALSE
chr3	128968452	128996616	COPG	+	1.33518	FALSE	0.919594	FALSE
chr15	49417470	49447854	COPS2	-	1.00819	FALSE	0.987134	FALSE
chr17	17149937	17184617	COPS3	-	0.822383	FALSE	0.82847	FALSE
chr4	83956238	83996971	COPS4	+	0.851743	FALSE	0.842332	FALSE
chr8	67955314	67974562	COPS5	-	0.906686	FALSE	0.923211	FALSE
chr2	237994083	238007489	COPS8	+	0.993887	FALSE	0.812889	FALSE
chr12	54718910	54745633	COPZ1	+	0.927448	FALSE	0.835316	FALSE
chr2	198318230	198339851	COQ10B	+	1.50727	TRUE	0.99336	FALSE
chr12	109038886	109125295	CORO1C	-	1.36689	FALSE	0.939227	FALSE
chr16	84599203	84651669	COTL1	-	0.915867	FALSE	0.740962	FALSE
chr7	1004485	1015235	COX19	-	0.786123	FALSE	0.744844	FALSE
chr16	85833172	85840607	COX4I1	+	0.866874	FALSE	0.910074	FALSE
chr2	98262520	98264657	COX5B	+	0.942153	FALSE	0.730537	FALSE
chr12	120875903	120878529	COX6A1	+	0.526983	TRUE	0.745806	FALSE
chr8	100890222	100906242	COX6C	-	0.789467	FALSE	0.875118	FALSE
chr6	75947390	75953644	COX7A2	-	0.68469	FALSE	1.00484	FALSE
chr2	42577644	42588356	COX7A2L	-	1.33125	FALSE	1.05082	FALSE
chrX	77154960	77160881	COX7B	+	0.639164	TRUE	0.892514	FALSE
chr5	85913783	85916583	COX7C	+	0.569898	TRUE	0.842004	FALSE
chr11	63742078	63744015	COX8A	+	0.937337	FALSE	0.875283	FALSE
chr17	28705941	28796675	CPD	+	0.874377	FALSE	0.856109	FALSE
chr4	15004297	15071777	CPEB2	+	0.911976	FALSE	0.953249	FALSE
chr5	173315330	173387313	CPEB4	+	1.20553	FALSE	1.01303	FALSE
chr20	34213952	34236846	CPNE1	-	1.17603	FALSE	1.04236	FALSE
chr12	69633316	69668138	CPSF6	+	1.04504	FALSE	0.839186	FALSE
chr11	61170119	61197464	CPSF7	-	1.0731	FALSE	0.897645	FALSE
chr3	3191316	3221401	CRBN	-	0.939646	FALSE	1.00699	FALSE
chr2	208394615	208470284	CREB1	+	0.740993	FALSE	0.763637	FALSE
chr7	137559724	137686846	CREB3L2	-	1.11337	FALSE	0.981064	FALSE
chr16	3775055	3930121	CREBBP	-	1.17694	FALSE	0.910156	FALSE
chr11	85368607	85376182	CREBZF	-	0.948472	FALSE	0.95224	FALSE
chr2	36583369	36778278	CRIM1	+	1.01273	FALSE	0.81831	FALSE
chr16	84853586	84943116	CRISPLD2	+	0.949938	FALSE	0.666123	TRUE
chr17	1325457	1359544	CRK	-	1.26957	FALSE	1.10975	FALSE
chr20	5986738	6020697	CRLS1	+	1.07223	FALSE	1.09665	FALSE
chr16	54952777	54963079	CRNDE	-	0.88724	FALSE	0.986064	FALSE
chr20	20015011	20036690	CRNKL1	-	1.06783	FALSE	1.14527	FALSE
chr15	91073197	91188577	CRTC3	+	1.0564	FALSE	0.806196	FALSE
chr11	45868668	45904799	CRY2	+	0.98415	FALSE	0.969428	FALSE
chr11	111779349	111782473	CRYAB	-	0.838865	FALSE	1.08126	FALSE
chr22	25844053	25857645	CRYBB2P1	+	1.08406	FALSE	0.853491	FALSE
chr12	10851675	10875953	CSDA	-	0.897847	FALSE	0.75717	FALSE
chr1	115259533	115300671	CSDE1	-	1.25727	FALSE	0.911271	FALSE
chr1	110453232	110473616	CSF1	+	1.06851	FALSE	0.985529	FALSE
chr10	43633933	43680749	CSGALNACT2	+	1.21708	FALSE	0.842398	FALSE
chr5	148874844	148931007	CSNK1A1	-	0.972749	FALSE	0.764626	FALSE
chr17	80200536	80231594	CSNK1D	-	0.976553	FALSE	1.11577	FALSE
chr22	38686696	38714089	CSNK1E	-	1.14159	FALSE	0.732093	FALSE
chr15	64457715	64648442	CSNK1G1	-	0.986086	FALSE	1.29205	FALSE
chr5	122847792	122952464	CSNK1G3	+	1.00435	FALSE	1.07622	FALSE
chr20	463337	524482	CSNK2A1	-	1.17972	FALSE	1.28026	FALSE
chr16	58191811	58231782	CSNK2A2	-	1.05541	FALSE	0.966017	FALSE
chr3	39183341	39195102	CSRNP1	-	0.734442	FALSE	0.925317	FALSE
chr1	201452657	201476387	CSRP1	-	0.950274	FALSE	0.701372	FALSE
chr12	77252495	77272799	CSRP2	-	0.763312	FALSE	1.04186	FALSE
chr20	23614293	23618574	CST3	-	1.071	FALSE	0.814946	FALSE
chr21	45193830	45196259	CSTB	-	0.683559	FALSE	0.722633	FALSE
chr20	54967426	54979582	CSTF1	+	0.549159	TRUE	0.6915	FALSE
chr10	53455245	53459355	CSTF2T	-	0.633092	TRUE	0.795113	FALSE
chr11	33106129	33183037	CSTF3	-	0.800565	FALSE	0.892	FALSE
chr14	39734475	39820397	CTAGE5	+	0.949036	FALSE	NA	FALSE
chr10	126676417	126849624	CTBP2	-	0.90736	FALSE	1.19645	FALSE
chr1	85018803	85040163	CTBS	-	1.25571	FALSE	0.991786	FALSE
chr12	58213709	58240747	CTDSP2	-	1.21669	FALSE	1.17456	FALSE
chr6	132269316	132272518	CTGF	-	1.0236	FALSE	0.643735	TRUE
chr8	104383785	104395217	CTHRC1	+	0.906358	FALSE	0.829814	FALSE
chr18	46065426	46389586	CTIF	+	0.821481	FALSE	0.708104	FALSE
chr5	138089106	138270723	CTNNA1	+	1.25004	FALSE	1.02244	FALSE
chr9	111704850	111775764	CTNNAL1	-	1.24627	FALSE	0.956793	FALSE
chr3	41240941	41281939	CTNNB1	+	1.32681	FALSE	0.958783	FALSE
chr11	57529233	57586652	CTNND1	+	1.01604	FALSE	0.854887	FALSE
chr1	41445006	41478235	CTPS	+	1.13758	FALSE	0.879123	FALSE
chr11	10772810	10801290	CTR9	+	0.774227	FALSE	1.11202	FALSE
chr20	44519590	44527458	CTSA	+	0.695204	FALSE	0.754573	FALSE
chr8	11700033	11725646	CTSB	-	0.945318	FALSE	0.982034	FALSE
chr11	88026759	88070941	CTSC	-	1.13341	FALSE	0.83147	FALSE
chr1	150768683	150780917	CTSK	-	0.745354	FALSE	0.71142	FALSE
chr9	90340973	90346384	CTSL1	+	0.98917	FALSE	0.820241	FALSE
chr11	70244611	70282690	CTTN	+	1.1288	FALSE	1.08908	FALSE
chr1	112938799	113003786	CTTNBP2NL	+	0.957425	FALSE	0.745877	FALSE
chr7	148395932	148498202	CUL1	+	0.709904	FALSE	1.01754	FALSE
chr10	35297478	35379570	CUL2	-	0.93856	FALSE	1.30284	FALSE
chr2	225334868	225450110	CUL3	-	0.949944	FALSE	1.23382	FALSE
chr13	113863085	113919392	CUL4A	+	1.20728	FALSE	0.988156	FALSE
chrX	119658445	119709684	CUL4B	-	1.03355	FALSE	0.802966	FALSE
chr11	107879407	107978488	CUL5	+	1.0552	FALSE	1.01825	FALSE
chr11	94695786	94706776	CWC15	-	0.813263	FALSE	0.783827	FALSE
chr2	180809603	180871780	CWC22	-	0.757176	FALSE	0.800522	FALSE
chr4	74735108	74736955	CXCL1	+	4.19094	TRUE	3.06544	TRUE
chr10	44865604	44880545	CXCL12	-	0.823688	FALSE	0.742059	FALSE
chr4	74962753	74964997	CXCL2	-	1.2843	FALSE	0.592499	TRUE
chr4	74902311	74904490	CXCL3	-	5.05752	TRUE	2.43312	TRUE
chr4	74861358	74864416	CXCL5	-	1.19219	FALSE	NA	FALSE
chr4	74702272	74704477	CXCL6	+	1.09784	FALSE	0.733493	FALSE
chr2	237478379	237490994	CXCR7	+	1.58382	TRUE	1.06579	FALSE
chrX	75392770	75398033	CXorf26	+	0.964543	FALSE	0.92583	FALSE
chr6	84569369	84670146	CYB5R4	+	0.97439	FALSE	0.987234	FALSE
chr2	172378865	172414643	CYBRD1	+	0.902438	FALSE	1.06278	FALSE
chr7	25158269	25164980	CYCS	-	0.830995	FALSE	0.598224	TRUE
chr16	50775960	50835846	CYLD	+	1.15487	FALSE	1.08522	FALSE
chr2	38294745	38303323	CYP1B1	-	1.13883	FALSE	0.82445	FALSE
chr2	204103163	204170563	CYP20A1	+	1.25934	FALSE	0.953608	FALSE
chr7	91741462	91764059	CYP51A1	-	0.608247	TRUE	0.661138	TRUE
chr8	65508528	65711348	CYP7B1	-	0.963889	FALSE	0.998787	FALSE
chr1	86046443	86049648	CYR61	+	0.537643	TRUE	1.21992	FALSE
chr7	6201411	6312242	CYTH3	-	1.82827	TRUE	1.1975	FALSE
chr14	59655398	59836471	DAAM1	+	0.967031	FALSE	0.945113	FALSE
chr5	39371775	39425335	DAB2	-	1.04869	FALSE	0.804319	FALSE
chr14	59104756	59115038	DACT1	+	0.917445	FALSE	1.06441	FALSE
chr14	23033806	23058143	DAD1	-	1.14166	FALSE	1.54846	TRUE
chr5	10679341	10761387	DAP	-	1.17509	FALSE	1.05328	FALSE
chr19	3958451	3969826	DAPK3	-	0.487473	TRUE	0.761615	FALSE
chr2	136664253	136743222	DARS	-	0.890704	FALSE	1.08098	FALSE
chr12	51632507	51640501	DAZAP2	+	0.97691	FALSE	0.710641	FALSE
chr2	120124503	120130122	DBI	+	0.649589	TRUE	0.946413	FALSE
chr9	37800789	37867665	DCAF10	+	1.42407	FALSE	1.48156	FALSE
chr8	104426941	104455680	DCAF13	+	0.908582	FALSE	0.83092	FALSE
chr4	17802277	17812381	DCAF16	-	1.37658	FALSE	1.03652	FALSE
chr14	69517636	69619914	DCAF5	-	1.01217	FALSE	0.929524	FALSE
chr1	167905796	168045083	DCAF6	+	0.930989	FALSE	1.00451	FALSE
chr1	160185504	160232350	DCAF8	-	1.00619	FALSE	1.00888	FALSE
chr6	117803819	117891020	DCBLD1	+	0.700777	FALSE	NA	FALSE
chr3	98514813	98620533	DCBLD2	-	1.13957	FALSE	1.20762	FALSE
chr4	150999425	151178608	DCLK2	+	1.20898	FALSE	1.05059	FALSE
chr12	91539034	91576806	DCN	-	0.847774	FALSE	1.07223	FALSE
chr3	53317444	53381654	DCP1A	-	0.94214	FALSE	1.24153	FALSE
chr5	112312406	112357892	DCP2	+	1.43363	FALSE	1.22097	FALSE
chr4	183811243	183838630	DCTD	-	1.30081	FALSE	0.886877	FALSE
chr12	57924093	57940978	DCTN2	-	0.924785	FALSE	0.961025	FALSE
chr5	150088308	150138657	DCTN4	-	1.03824	FALSE	1.15619	FALSE
chr16	23652686	23685068	DCTN5	+	0.862302	FALSE	0.890115	FALSE
chr8	30013812	30041155	DCTN6	+	0.834731	FALSE	0.880407	FALSE
chr3	182660558	182698326	DCUN1D1	-	1.14155	FALSE	1.11655	FALSE
chr16	20869395	20911561	DCUN1D3	-	1.1034	FALSE	0.934852	FALSE
chr4	52709275	52783003	DCUN1D4	+	0.832354	FALSE	1.02183	FALSE
chr11	102921412	102962944	DCUN1D5	-	1.21217	FALSE	1.05988	FALSE
chr1	85784167	86044046	DDAH1	-	0.854385	FALSE	0.670348	FALSE
chr11	61066918	61100666	DDB1	-	1.33292	FALSE	1.06433	FALSE
chr12	57910370	57914300	DDIT3	-	0.561787	TRUE	0.986042	FALSE
chr10	74033676	74035797	DDIT4	+	0.600195	TRUE	1.05691	FALSE
chr1	20978259	20988037	DDOST	-	0.864	FALSE	0.911212	FALSE
chr1	162602227	162750247	DDR2	+	1.44444	FALSE	1.02786	FALSE
chr2	15731769	15771225	DDX1	+	1.18614	FALSE	1.23786	FALSE
chr22	38879442	38902345	DDX17	-	1.29948	FALSE	1.05554	FALSE
chr2	118572254	118589953	DDX18	+	1.11073	FALSE	1.33481	FALSE
chr1	112298189	112310199	DDX20	+	1.1969	FALSE	1.29411	FALSE
chr10	70715891	70744279	DDX21	+	1.25854	FALSE	1.26673	FALSE
chr14	94517267	94547558	DDX24	-	0.625386	TRUE	0.799383	FALSE
chr9	135469675	135545788	DDX31	-	1.31883	FALSE	1.26779	FALSE
chr6	31497995	31510252	DDX39B	-	1.14137	FALSE	0.918654	FALSE
chrX	41192650	41209524	DDX3X	+	1.14509	FALSE	0.943205	FALSE
chrY	15016018	15032390	DDX3Y	+	1.03563	FALSE	0.811849	FALSE
chr17	61851566	61896677	DDX42	+	0.982917	FALSE	0.88439	FALSE
chr12	12966279	12982915	DDX47	+	1.10795	FALSE	1.12267	FALSE
chr17	62494373	62502484	DDX5	-	1.03705	FALSE	1.01199	FALSE
chr17	35972362	36003493	DDX52	-	1.12438	FALSE	1.32062	FALSE
chr1	200613164	200639126	DDX59	-	1.36457	FALSE	1.14957	FALSE
chr11	118618472	118661972	DDX6	-	1.03263	FALSE	1.02116	FALSE
chr1	224370927	224381142	DEGS1	+	0.848546	FALSE	0.910718	FALSE
chr6	18224399	18264799	DEK	-	0.970275	FALSE	0.882028	FALSE
chr9	19290748	19374139	DENND4C	+	0.967713	FALSE	1.2575	FALSE
chr11	9160374	9286873	DENND5A	-	1.34551	FALSE	1.01923	FALSE
chr12	123237370	123255953	DENR	+	0.845185	FALSE	0.964329	FALSE
chr11	33037409	33055128	DEPDC7	+	1.18627	FALSE	0.863692	FALSE
chr8	124025567	124054648	DERL1	-	1.09571	FALSE	1.0981	FALSE
chr17	5377612	5389494	DERL2	-	1.32063	FALSE	1.23177	FALSE
chr13	42614171	42803891	DGKH	+	1.21481	FALSE	0.833218	FALSE
chr2	74153952	74186088	DGUOK	+	0.618909	TRUE	0.787398	FALSE
chr1	26758772	26797795	DHDDS	+	0.986438	FALSE	1.04138	FALSE
chr1	12627938	12677820	DHRS3	-	1.08949	FALSE	0.859609	FALSE
chr4	24529087	24586184	DHX15	-	1.03179	FALSE	1.00981	FALSE
chr5	54552072	54603521	DHX29	-	1.2457	FALSE	1.24644	FALSE
chr20	37590980	37668366	DHX35	+	1.19134	FALSE	1.06821	FALSE
chr3	153993456	154042286	DHX36	-	0.883456	FALSE	1.26139	FALSE
chr1	182808438	182857117	DHX9	+	1.23398	FALSE	0.952505	FALSE
chr12	122692208	122712068	DIABLO	-	1.05054	FALSE	1.01071	FALSE
chr14	95552564	95623759	DICER1	-	1.06348	FALSE	1.02396	FALSE
chr20	61509089	61569304	DIDO1	-	0.776935	FALSE	0.902037	FALSE
chr1	210001311	210030910	DIEXF	+	1.31388	FALSE	1.38262	FALSE
chr5	61684350	61699728	DIMT1	-	1.02307	FALSE	0.885999	FALSE
chr13	73329539	73356344	DIS3	-	1.21309	FALSE	1.2708	FALSE
chr4	153457415	153460415	DKFZP434I0714	+	1.15342	FALSE	0.585542	TRUE
chr7	30409665	30412410	DKFZP586I1420	+	1.88862	TRUE	NA	FALSE
chr10	54074040	54077417	DKK1	+	0.579874	TRUE	1.1853	FALSE
chr8	12940871	13372429	DLC1	-	1.15003	FALSE	0.861978	FALSE
chr7	107531585	107561643	DLD	+	0.80151	FALSE	0.973638	FALSE
chr13	50556687	50699677	DLEU2	-	1.02864	FALSE	1.15794	FALSE
chr1	64014650	64016307	DLEU2L	+	0.539738	TRUE	0.804766	FALSE
chr3	196769430	197025447	DLG1	-	1.04463	FALSE	0.911897	FALSE
chr14	75348593	75370450	DLST	+	1.15948	FALSE	0.886588	FALSE
chr7	86781676	86825648	DMTF1	+	1.04296	FALSE	1.06965	FALSE
chr5	118407083	118584822	DMXL1	+	1.00568	FALSE	NA	FALSE
chr9	33025208	33039062	DNAJA1	+	1.11352	FALSE	0.948882	FALSE
chr16	46989273	47007625	DNAJA2	-	1.02213	FALSE	0.873362	FALSE
chr19	14625581	14629201	DNAJB1	-	0.520581	TRUE	0.850996	FALSE
chr3	186288466	186303589	DNAJB11	+	0.841433	FALSE	0.864144	FALSE
chr10	74092587	74114907	DNAJB12	-	1.21009	FALSE	1.12425	FALSE
chr4	100820709	100867879	DNAJB14	-	1.10044	FALSE	1.15231	FALSE
chr1	78470635	78482995	DNAJB4	+	1.21047	FALSE	0.968025	FALSE
chr7	157129709	157210133	DNAJB6	+	0.852263	FALSE	0.894052	FALSE
chr7	108210188	108215294	DNAJB9	+	1.56104	TRUE	1.0637	FALSE
chr10	22045476	22292650	DNAJC1	-	1.15851	FALSE	1.12614	FALSE
chr3	132136552	132257876	DNAJC13	+	0.800757	FALSE	0.992901	FALSE
chr13	43597361	43683306	DNAJC15	+	0.807479	FALSE	0.860278	FALSE
chr7	102952920	102985320	DNAJC2	-	1.04381	FALSE	1.08514	FALSE
chr5	34929697	34959069	DNAJC21	+	1.13987	FALSE	1.01762	FALSE
chr9	114393631	114416631	DNAJC25	+	1.04492	FALSE	0.817151	FALSE
chr13	96329392	96447243	DNAJC3	+	1.08377	FALSE	1.08117	FALSE
chr17	40128438	40169715	DNAJC7	-	0.923146	FALSE	1.07431	FALSE
chr12	32832136	32898584	DNM1L	+	1.02305	FALSE	1.02269	FALSE
chr1	172107723	172113975	DNM3OS	-	0.579882	TRUE	0.845745	FALSE
chr10	101635333	101769676	DNMBP	-	1.43866	FALSE	1.11928	FALSE
chr1	94335013	94344762	DNTTIP2	-	0.873409	FALSE	0.973139	FALSE
chr2	225629806	225907330	DOCK10	-	1.15183	FALSE	1.00616	FALSE
chr8	25042286	25270619	DOCK5	+	1.22529	FALSE	0.930006	FALSE
chr1	62920396	63153969	DOCK7	-	1.11824	FALSE	0.857302	FALSE
chr3	16298567	16306496	DPH3	-	1.55929	TRUE	0.920733	FALSE
chr20	49551404	49575060	DPM1	-	0.998855	FALSE	0.983111	FALSE
chr2	162848754	162931052	DPP4	-	0.764877	FALSE	0.703413	FALSE
chr15	65737997	65810035	DPP8	-	1.27335	FALSE	1.09928	FALSE
chr19	32896654	32976799	DPY19L3	+	1.16087	FALSE	0.761133	FALSE
chr1	97543299	98386615	DPYD	-	0.930798	FALSE	0.789672	FALSE
chr5	146770370	146889619	DPYSL3	-	0.815721	FALSE	0.789971	FALSE
chr1	93811477	93828148	DR1	+	1.10174	FALSE	1.1961	FALSE
chr12	102271104	102317401	DRAM1	+	0.783879	FALSE	0.760187	FALSE
chr1	111659953	111682838	DRAM2	-	0.928719	FALSE	1.07637	FALSE
chr22	31795538	31830172	DRG1	+	0.857013	FALSE	1.20267	FALSE
chr21	38595725	38639833	DSCR3	-	1.10491	FALSE	1.11668	FALSE
chr6	116601282	116759442	DSE	+	1.00718	FALSE	0.821863	FALSE
chr18	65173818	65183967	DSEL	-	1.21518	FALSE	0.656695	TRUE
chr6	56322784	56507694	DST	-	1.53096	TRUE	1.06381	FALSE
chr20	17550598	17588652	DSTN	+	0.692678	FALSE	0.615606	TRUE
chr15	49913225	49937333	DTWD1	+	0.805815	FALSE	0.730793	FALSE
chr3	122283184	122294049	DTX3L	+	1.26619	FALSE	1.38177	FALSE
chr5	172195092	172198203	DUSP1	-	0.837883	FALSE	1.2461	FALSE
chr1	221874763	221915516	DUSP10	-	0.894614	FALSE	0.928829	FALSE
chr2	73989324	74007284	DUSP11	-	1.22708	FALSE	1.29013	FALSE
chr1	161719580	161726952	DUSP12	+	0.976773	FALSE	0.928836	FALSE
chr17	35849950	35873588	DUSP14	+	1.05795	FALSE	0.994392	FALSE
chr17	41843488	41856368	DUSP3	-	1.31603	FALSE	1.13816	FALSE
chr10	112257624	112271302	DUSP5	+	0.908016	FALSE	0.72852	FALSE
chr12	89741836	89746296	DUSP6	-	4.97423	TRUE	4.30527	TRUE
chr18	46570171	46987079	DYM	-	0.874788	FALSE	0.803643	FALSE
chr14	102430864	102517135	DYNC1H1	+	1.27699	FALSE	0.991477	FALSE
chr2	172543981	172604919	DYNC1I2	+	1.07266	FALSE	0.912814	FALSE
chr3	32567462	32612366	DYNC1LI1	-	0.903521	FALSE	1.20935	FALSE
chr16	66754798	66785525	DYNC1LI2	-	1.0157	FALSE	0.750334	FALSE
chr11	102980159	103350591	DYNC2H1	+	0.971588	FALSE	0.698116	FALSE
chr20	33104203	33128762	DYNLRB1	+	0.869205	FALSE	0.797421	FALSE
chr6	159057506	159065804	DYNLT1	-	0.904297	FALSE	0.986201	FALSE
chr21	38739858	38887679	DYRK1A	+	0.810691	FALSE	0.788116	FALSE
chr12	68042511	68056444	DYRK2	+	0.873372	FALSE	1	FALSE
chr1	206808880	206822542	DYRK3	+	1.52666	TRUE	1.21018	FALSE
chr3	137780826	137834451	DZIP1L	-	0.934193	FALSE	1.11964	FALSE
chr6	20402136	20493945	E2F3	+	0.876645	FALSE	0.827757	FALSE
chr2	11584500	11606297	E2F6	-	0.870807	FALSE	1.04055	FALSE
chr3	15469063	15484120	EAF1	+	1.06021	FALSE	1.0114	FALSE
chr5	158122922	158526788	EBF1	-	0.785859	FALSE	0.752675	FALSE
chr3	73110809	73112471	EBLN2	+	0.623548	TRUE	1.54868	TRUE
chr1	43629844	43638241	EBNA1BP2	-	0.860578	FALSE	0.957591	FALSE
chr10	74894281	74927853	ECD	-	1.29644	FALSE	1.08158	FALSE
chr6	127609856	127664754	ECHDC1	-	0.667216	FALSE	0.749517	FALSE
chr3	172472297	172539263	ECT2	+	1.33813	FALSE	1.4257	FALSE
chrX	65815481	65859140	EDA2R	-	0.987088	FALSE	1.01426	FALSE
chr3	5229358	5261650	EDEM1	+	1.00856	FALSE	0.86537	FALSE
chr6	12290528	12297427	EDN1	+	0.881386	FALSE	0.919902	FALSE
chr12	93166284	93323107	EEA1	-	0.808349	FALSE	1.09271	FALSE
chr11	85955805	85989785	EED	+	0.749296	FALSE	0.946085	FALSE
chr6	74225472	74230755	EEF1A1	-	0.899227	FALSE	0.762672	FALSE
chr2	207024317	207027653	EEF1B2	+	0.826779	FALSE	0.832942	FALSE
chr11	62327072	62341460	EEF1G	-	0.875802	FALSE	0.891346	FALSE
chr19	3976053	3985461	EEF2	-	1.01018	FALSE	0.730067	FALSE
chr2	56093096	56151298	EFEMP1	-	0.930907	FALSE	0.962806	FALSE
chr13	22066827	22178355	EFHA1	-	1.12178	FALSE	1.04313	FALSE
chr8	16884746	16980148	EFHA2	+	1.23177	FALSE	1.19137	FALSE
chr5	106712589	107006596	EFNA5	-	0.991706	FALSE	NA	FALSE
chr13	107142078	107187388	EFNB2	-	0.663239	TRUE	0.940776	FALSE
chr8	132916355	133025886	EFR3A	+	0.909257	FALSE	0.877332	FALSE
chr7	55086724	55275031	EGFR	+	1.19341	FALSE	0.881756	FALSE
chr1	231499496	231560790	EGLN1	-	0.991126	FALSE	0.73396	FALSE
chr19	41305047	41314346	EGLN2	+	0.777913	FALSE	0.810869	FALSE
chr5	137801180	137805004	EGR1	+	1.40017	FALSE	0.6555	TRUE
chr10	64571755	64578927	EGR2	-	1.66903	TRUE	NA	FALSE
chr8	22545173	22550815	EGR3	-	0.903765	FALSE	0.733149	FALSE
chr2	62900985	63273621	EHBP1	+	0.983635	FALSE	0.94946	FALSE
chr15	49170289	49172380	EID1	+	0.976131	FALSE	0.642168	TRUE
chr12	104697509	104698982	EID3	+	0.784237	FALSE	1.32142	FALSE
chr17	39845126	39847898	EIF1	+	0.929406	FALSE	0.618196	TRUE
chr11	65764015	65769637	EIF1AD	-	0.980394	FALSE	1.23761	FALSE
chrX	20142635	20159966	EIF1AX	-	0.981934	FALSE	0.797853	FALSE
chr3	40351172	40353915	EIF1B	+	1.12763	FALSE	0.88755	FALSE
chr3	150264573	150303803	EIF2A	+	0.905827	FALSE	1.01485	FALSE
chr2	37332283	37384190	EIF2AK2	-	1.16023	FALSE	1.0094	FALSE
chr15	40226346	40327797	EIF2AK4	+	1.15142	FALSE	0.907922	FALSE
chr14	67827033	67853233	EIF2S1	+	1.0662	FALSE	1.00891	FALSE
chr20	32676114	32700085	EIF2S2	-	0.690335	FALSE	0.792808	FALSE
chrX	24073064	24096927	EIF2S3	+	1.0318	FALSE	0.806389	FALSE
chr10	120794540	120840334	EIF3A	-	1.0556	FALSE	0.754025	FALSE
chr7	2394473	2420377	EIF3B	+	1.27938	FALSE	0.817983	FALSE
chr22	36906896	36925277	EIF3D	-	1.17147	FALSE	1.06527	FALSE
chr8	109213971	109260959	EIF3E	-	0.938636	FALSE	0.909194	FALSE
chr11	8008866	8017719	EIF3F	+	1.03753	FALSE	0.835098	FALSE
chr8	117657054	117768062	EIF3H	-	0.882249	FALSE	0.82891	FALSE
chr1	32687970	32697205	EIF3I	+	0.978032	FALSE	0.711226	FALSE
chr15	44829265	44855001	EIF3J	+	1.01565	FALSE	1.07131	FALSE
chr22	38245378	38284789	EIF3L	+	1.0576	FALSE	0.92575	FALSE
chr11	32605390	32624014	EIF3M	+	0.840631	FALSE	0.822101	FALSE
chr17	7476182	7482324	EIF4A1	+	0.969211	FALSE	0.739886	FALSE
chr3	186501360	186507685	EIF4A2	+	0.941007	FALSE	0.700461	FALSE
chr17	78109012	78120982	EIF4A3	-	0.951734	FALSE	0.88753	FALSE
chr12	53400061	53435993	EIF4B	+	1.18444	FALSE	1.07876	FALSE
chr4	99799606	99851786	EIF4E	-	1.10753	FALSE	1.29962	FALSE
chr2	233415356	233433920	EIF4E2	+	0.801493	FALSE	0.964527	FALSE
chr10	72163860	72188374	EIF4EBP2	+	1.07107	FALSE	0.914968	FALSE
chr3	184032282	184053146	EIF4G1	+	1.12002	FALSE	0.810823	FALSE
chr11	10818592	10830582	EIF4G2	-	1.09953	FALSE	0.837928	FALSE
chr1	21132784	21503381	EIF4G3	-	1.21701	FALSE	0.821458	FALSE
chr7	73588705	73611429	EIF4H	+	1.38867	FALSE	0.973319	FALSE
chr14	103800492	103811361	EIF5	+	0.958323	FALSE	0.950265	FALSE
chr17	7210317	7215782	EIF5A	+	1.04737	FALSE	0.658326	TRUE
chr3	170606203	170626426	EIF5A2	-	1.23973	FALSE	1.0405	FALSE
chr20	33866724	33872594	EIF6	-	1.17499	FALSE	0.67228	FALSE
chr13	41506054	41593508	ELF1	-	0.923407	FALSE	1.14265	FALSE
chr4	139978870	140060606	ELF2	-	1.01667	FALSE	0.907605	FALSE
chrX	47494919	47510003	ELK1	-	1.38615	FALSE	0.942781	FALSE
chr12	96588206	96661606	ELK3	+	1.14254	FALSE	0.860627	FALSE
chr1	205577070	205602000	ELK4	-	1.38316	FALSE	0.907968	FALSE
chr19	18553472	18632937	ELL	-	1.05897	FALSE	0.768995	FALSE
chr5	95220801	95297775	ELL2	-	1.63429	TRUE	1.66714	TRUE
chr4	141445311	141474924	ELMOD2	+	1.02084	FALSE	1.00285	FALSE
chr6	53132195	53213977	ELOVL5	-	0.87607	FALSE	0.736944	FALSE
chr18	33709836	33754688	ELP2	+	0.870177	FALSE	0.953641	FALSE
chr8	27950583	28048669	ELP3	+	0.971439	FALSE	1.14695	FALSE
chr12	7079943	7085165	EMG1	+	1.00746	FALSE	1.0235	FALSE
chr2	42396489	42559688	EML4	+	1.19565	FALSE	1.02037	FALSE
chr12	13349601	13369708	EMP1	+	1.21045	FALSE	1.1897	FALSE
chr19	48828628	48833810	EMP3	+	0.837229	FALSE	0.850919	FALSE
chr10	119301955	119309057	EMX2	+	0.575727	TRUE	0.652679	TRUE
chr10	119243803	119304579	EMX2OS	-	0.929951	FALSE	0.801501	FALSE
chr1	225674533	225840845	ENAH	-	0.874414	FALSE	0.863535	FALSE
chr5	73923233	73937249	ENC1	-	1.15084	FALSE	1.24383	FALSE
chr1	8921058	8939151	ENO1	-	0.912462	FALSE	0.954355	FALSE
chr4	83351725	83382244	ENOPH1	+	0.832559	FALSE	0.833554	FALSE
chr18	670323	712662	ENOSF1	-	1.10942	FALSE	0.874902	FALSE
chr6	132129155	132216295	ENPP1	+	1.02812	FALSE	1.08375	FALSE
chr8	120569318	120651106	ENPP2	-	0.927021	FALSE	0.885273	FALSE
chr1	150594598	150602098	ENSA	-	0.959576	FALSE	0.887323	FALSE
chr8	23286664	23315244	ENTPD4	-	1.24391	FALSE	0.835782	FALSE
chr10	101419262	101471002	ENTPD7	+	1.96441	TRUE	1.77729	TRUE
chr8	110346551	110358189	ENY2	+	1.3472	FALSE	0.899775	FALSE
chr22	41488613	41576081	EP300	+	0.920282	FALSE	0.957467	FALSE
chr2	46524540	46613842	EPAS1	+	1.17306	FALSE	0.83993	FALSE
chr6	131160487	131384462	EPB41L2	-	1.28175	FALSE	1.0518	FALSE
chr18	5392387	5543986	EPB41L3	-	1.35925	FALSE	0.994609	FALSE
chr10	32557858	32636113	EPC1	-	0.735573	FALSE	0.867018	FALSE
chr2	149402559	149545136	EPC2	+	0.929076	FALSE	0.797868	FALSE
chr18	43427573	43547305	EPG5	-	1.1388	FALSE	0.800702	FALSE
chr2	222282746	222437010	EPHA4	-	0.935609	FALSE	0.943375	FALSE
chr3	37027356	37034795	EPM2AIP1	-	1.20892	FALSE	1.35193	FALSE
chr1	220141941	220220000	EPRS	-	1.07354	FALSE	0.792898	FALSE
chr1	51819934	51984995	EPS15	-	1.04151	FALSE	0.817775	FALSE
chr12	15773074	15942510	EPS8	-	1.04611	FALSE	0.87337	FALSE
chr5	65222383	65376850	ERBB2IP	+	0.944538	FALSE	0.949164	FALSE
chr12	1100403	1605099	ERC1	+	1.28145	FALSE	0.952623	FALSE
chr13	103498190	103528351	ERCC5	+	0.950577	FALSE	1.2947	FALSE
chr10	50664490	50747147	ERCC6	-	0.937803	FALSE	1.19489	FALSE
chr12	29493578	29534143	ERGIC2	-	0.880773	FALSE	0.830846	FALSE
chr14	69846839	69865021	ERH	-	0.848699	FALSE	0.700744	FALSE
chr2	54014067	54045956	ERLEC1	+	1.00253	FALSE	0.768629	FALSE
chr1	43282775	43310660	ERMAP	+	1.07318	FALSE	0.722824	FALSE
chr14	53108604	53162419	ERO1L	-	0.972938	FALSE	NA	FALSE
chr9	102741462	102861330	ERP44	-	0.766221	FALSE	0.846302	FALSE
chr1	8071778	8086393	ERRFI1	-	0.760948	FALSE	0.701072	FALSE
chr7	64451414	64467124	ERV3-1	-	1.17904	FALSE	0.804364	FALSE
chr18	19109261	19180693	ESCO1	-	0.872818	FALSE	1.00043	FALSE
chr13	47345390	47371367	ESD	-	0.913522	FALSE	1.09437	FALSE
chr20	13694968	13765532	ESF1	-	0.749931	FALSE	1.19774	FALSE
chr7	158523688	158622319	ESYT2	-	1.12071	FALSE	0.799243	FALSE
chr2	67624441	67637533	ETAA1	+	1.19224	FALSE	1.66269	TRUE
chr5	137841783	137878932	ETF1	-	0.879948	FALSE	0.70706	FALSE
chr15	76508628	76603810	ETFA	-	0.715541	FALSE	0.921121	FALSE
chr12	22778075	22843608	ETNK1	+	1.03254	FALSE	1.43614	FALSE
chr11	128328655	128457453	ETS1	-	1.10138	FALSE	1.19169	FALSE
chr21	40177848	40196878	ETS2	+	1.33696	FALSE	1.10075	FALSE
chr1	157094458	157108383	ETV3	-	1.0808	FALSE	0.792305	FALSE
chr3	185764105	185826901	ETV5	-	1.01824	FALSE	1.20643	FALSE
chr12	11802787	12048325	ETV6	+	1.43853	FALSE	1.31944	FALSE
chr4	5712923	5816031	EVC	+	1.06196	FALSE	0.805745	FALSE
chr22	29663997	29696515	EWSR1	+	1.26695	FALSE	0.962886	FALSE
chr4	56719815	56771244	EXOC1	+	0.934029	FALSE	1.24957	FALSE
chr7	132937822	133750513	EXOC4	+	1.10967	FALSE	0.86894	FALSE
chr14	57669193	57735617	EXOC5	-	0.868924	FALSE	1.01865	FALSE
chr1	231468481	231473578	EXOC8	-	0.931249	FALSE	1.08291	FALSE
chr9	37780307	37785067	EXOSC3	-	0.94921	FALSE	1.00631	FALSE
chr16	70284133	70285833	EXOSC6	-	0.796008	FALSE	0.907692	FALSE
chr3	45017740	45054158	EXOSC7	+	0.789853	FALSE	0.838111	FALSE
chr4	122722471	122738176	EXOSC9	+	1.43706	FALSE	1.5666	TRUE
chr8	118811601	119124058	EXT1	-	1.06182	FALSE	0.748698	FALSE
chr11	44117098	44266980	EXT2	+	0.878069	FALSE	NA	FALSE
chr1	94994731	95007413	F3	-	0.795304	FALSE	0.827029	FALSE
chr1	50906934	51425936	FAF1	-	1.08663	FALSE	1.04928	FALSE
chr5	175875355	175937075	FAF2	+	0.941425	FALSE	0.853459	FALSE
chr17	289770	295731	FAM101B	-	1.10637	FALSE	1.04348	FALSE
chr15	83654994	83659423	FAM103A1	+	0.672965	FALSE	0.833096	FALSE
chr5	14664782	14699842	FAM105B	+	1.12071	FALSE	1.09488	FALSE
chr9	74477367	74526148	FAM108B1	-	0.843251	FALSE	0.873462	FALSE
chr15	80987651	81047962	FAM108C1	+	1.31341	FALSE	1.37566	FALSE
chr8	58907112	59062277	FAM110B	+	0.854294	FALSE	1.0117	FALSE
chr11	58910317	58922511	FAM111A	+	1.1626	FALSE	1.06989	FALSE
chr4	38869353	38947365	FAM114A1	+	1.06316	FALSE	0.864142	FALSE
chr7	143548460	143599278	FAM115A	-	0.910761	FALSE	0.809271	FALSE
chr3	57611180	57678816	FAM116A	-	1.2609	FALSE	1.37778	FALSE
chr9	96214172	96328397	FAM120A	+	1.09963	FALSE	1.0176	FALSE
chr6	170615843	170714237	FAM120B	+	1.09845	FALSE	1.16346	FALSE
chr9	71394963	71398609	FAM122A	+	1.38852	FALSE	1.02178	FALSE
chr7	22980877	23053770	FAM126A	-	1.36266	FALSE	0.873003	FALSE
chrX	134166332	134167575	FAM127A	+	0.760245	FALSE	0.734764	FALSE
chr9	130267617	130341268	FAM129B	-	0.967191	FALSE	1.1116	FALSE
chr5	137273641	137368802	FAM13B	-	0.82265	FALSE	0.6534	TRUE
chr10	116581502	116659586	FAM160B1	+	1.27032	FALSE	1.07505	FALSE
chr8	79578281	79631997	FAM164A	+	0.735957	FALSE	NA	FALSE
chr8	11278972	11324276	FAM167A	-	1.64855	TRUE	0.850089	FALSE
chr2	131805448	131851004	FAM168B	-	1.25501	FALSE	0.95141	FALSE
chr2	75719443	75796848	FAM176A	-	1.94622	TRUE	2.87044	TRUE
chr14	35514112	35552589	FAM177A1	+	1.06695	FALSE	1.04348	FALSE
chr10	102672325	102724891	FAM178A	+	0.664318	TRUE	1.10514	FALSE
chr7	135414345	135433594	FAM180A	-	1.47322	FALSE	0.976219	FALSE
chr10	15820174	15902519	FAM188A	-	0.96803	FALSE	1.10565	FALSE
chr10	86088409	86278276	FAM190B	+	0.949882	FALSE	0.793416	FALSE
chr4	2627158	2734302	FAM193A	+	1.10124	FALSE	0.926524	FALSE
chr5	169290718	169407744	FAM196B	-	1.67834	TRUE	1.41212	FALSE
chr4	159045731	159094202	FAM198B	-	0.761681	FALSE	NA	FALSE
chrX	103411155	103440582	FAM199X	+	1.4038	FALSE	1.66405	TRUE
chr4	15683351	15692070	FAM200B	+	0.844378	FALSE	0.728315	FALSE
chr10	120068571	120101839	FAM204A	-	0.842398	FALSE	0.844356	FALSE
chr3	56654159	56717135	FAM208A	-	0.914842	FALSE	0.985009	FALSE
chr10	5726800	5805703	FAM208B	+	1.05053	FALSE	0.985877	FALSE
chr17	66531256	66597095	FAM20A	-	0.853113	FALSE	NA	FALSE
chr1	178995073	179045702	FAM20B	+	1.09536	FALSE	1.05585	FALSE
chr15	52873517	52970820	FAM214A	-	0.989897	FALSE	1.05256	FALSE
chr1	244998638	245008359	FAM36A	+	1.00481	FALSE	1.07593	FALSE
chr7	120988904	121036422	FAM3C	-	0.943036	FALSE	0.989142	FALSE
chr3	194406621	194409766	FAM43A	+	1.20684	FALSE	1.40766	FALSE
chr6	82455446	82462428	FAM46A	-	0.632037	TRUE	0.762169	FALSE
chr13	37583450	37633850	FAM48A	-	0.601777	TRUE	0.943276	FALSE
chr5	137673223	137685418	FAM53C	+	1.01625	FALSE	1.14621	FALSE
chr17	635846	646075	FAM57A	+	1.35758	FALSE	1.11544	FALSE
chr15	59063392	59149734	FAM63B	+	0.913281	FALSE	0.917037	FALSE
chr11	95502105	95522954	FAM76B	-	0.889794	FALSE	1.00059	FALSE
chr8	124780881	124827690	FAM91A1	+	1.09895	FALSE	0.948516	FALSE
chr2	33808728	33824362	FAM98A	-	1.08015	FALSE	1.06945	FALSE
chr15	38746327	38777063	FAM98B	+	0.646551	TRUE	0.702634	FALSE
chr2	163027199	163100045	FAP	-	1.12758	FALSE	0.904755	FALSE
chr11	13690205	13753893	FAR1	+	0.855364	FALSE	0.910662	FALSE
chr13	98795433	99102023	FARP1	+	1.21007	FALSE	0.864687	FALSE
chr2	223436161	223520827	FARSB	-	0.813847	FALSE	1.01398	FALSE
chr10	90750287	90775542	FAS	+	1.08421	FALSE	1.11409	FALSE
chr2	207630111	207660911	FASTKD2	+	1.33552	FALSE	1.74075	TRUE
chr20	3127164	3129906	FASTKD5	-	1.13701	FALSE	0.802775	FALSE
chr4	187508936	187644987	FAT1	-	1.31959	FALSE	0.935325	FALSE
chr4	126237566	126414087	FAT4	+	1.18335	FALSE	0.715873	FALSE
chr11	64888098	64889672	FAU	-	0.680573	FALSE	0.712675	FALSE
chr22	45898718	45997014	FBLN1	+	0.70817	FALSE	0.616827	TRUE
chr14	92335754	92414046	FBLN5	-	0.827608	FALSE	0.819779	FALSE
chr15	48700502	48937985	FBN1	-	0.959823	FALSE	0.78948	FALSE
chr5	127593600	127873735	FBN2	-	1.39464	FALSE	0.847688	FALSE
chr13	77579388	77601331	FBXL3	-	1.1208	FALSE	1.09493	FALSE
chr6	99321600	99395849	FBXL4	-	1.13829	FALSE	1.21925	FALSE
chr4	15606006	15657035	FBXL5	-	0.986376	FALSE	1.08306	FALSE
chr5	15500304	15939900	FBXL7	+	1.14676	FALSE	1.01744	FALSE
chr2	48034058	48132932	FBXO11	-	1.0861	FALSE	0.871529	FALSE
chr1	224301790	224349749	FBXO28	+	1.31051	FALSE	1.47612	FALSE
chr6	146119271	146135921	FBXO30	-	1.04863	FALSE	1.03506	FALSE
chr8	124510126	124553493	FBXO32	-	0.778121	FALSE	1.17446	FALSE
chr14	39865576	39901704	FBXO33	-	1.47284	FALSE	2.06746	TRUE
chr14	55738020	55820329	FBXO34	+	0.622267	TRUE	0.85919	FALSE
chr5	147763545	147822399	FBXO38	+	1.16602	FALSE	0.969635	FALSE
chr6	153291657	153304740	FBXO5	-	0.787988	FALSE	0.938911	FALSE
chr22	32870706	32894818	FBXO7	+	1.20553	FALSE	1.22228	FALSE
chr5	171288555	171433877	FBXW11	-	1.12659	FALSE	0.983489	FALSE
chr9	123519253	123555740	FBXW2	-	1.30426	FALSE	0.950346	FALSE
chr4	153242409	153456172	FBXW7	-	0.913676	FALSE	0.895663	FALSE
chr12	117348760	117468953	FBXW8	+	1.15408	FALSE	1.30524	FALSE
chr5	72251807	72386349	FCHO2	+	0.933677	FALSE	1.02019	FALSE
chr8	11660189	11696818	FDFT1	+	0.786186	FALSE	1.00641	FALSE
chr11	110300660	110335608	FDX1	+	1.13499	FALSE	0.921519	FALSE
chr15	68570140	68583640	FEM1B	+	0.843189	FALSE	1.10639	FALSE
chr5	114856607	114880591	FEM1C	-	1.14103	FALSE	0.958391	FALSE
chr5	108083522	108523373	FER	+	1.16656	FALSE	1.15369	FALSE
chr14	53323988	53417815	FERMT2	-	0.866449	FALSE	0.671343	FALSE
chr2	36779403	36825332	FEZ2	-	1.16667	FALSE	0.9331	FALSE
chr4	123747862	123819390	FGF2	+	1.81266	TRUE	1.83759	TRUE
chr4	81187741	81212171	FGF5	+	1.90326	TRUE	1.18409	FALSE
chr15	49715374	49779523	FGF7	+	1.00615	FALSE	1.0525	FALSE
chr8	38268655	38326352	FGFR1	-	1.12634	FALSE	0.807186	FALSE
chr12	27091304	27119581	FGFR1OP2	+	0.917462	FALSE	0.765317	FALSE
chr1	241660856	241683085	FH	-	0.992149	FALSE	0.840924	FALSE
chrX	135228860	135293518	FHL1	+	1.07312	FALSE	1.07081	FALSE
chr11	27015627	27018632	FIBIN	+	0.67756	FALSE	0.626062	TRUE
chr4	54243819	54326103	FIP1L1	+	1.00349	FALSE	1.25186	FALSE
chr12	49315741	49319330	FKBP11	-	0.97923	FALSE	0.898161	FALSE
chr7	30052883	30066268	FKBP14	-	1.10077	FALSE	0.969712	FALSE
chr20	1349620	1373816	FKBP1A	-	1.14948	FALSE	0.950842	FALSE
chr13	100003673	100004281	FKSG29	+	2.204	TRUE	0.489352	TRUE
chr15	50641134	50647076	FLJ10038	-	0.940294	FALSE	0.75982	FALSE
chr8	22497883	22499722	FLJ14107	-	0.923217	FALSE	1.24654	FALSE
chr14	58732082	58764855	FLJ31306	-	1.27611	FALSE	0.883312	FALSE
chr18	3594111	3597377	FLJ35776	+	0.390095	TRUE	0.448584	TRUE
chr3	187896330	187898596	FLJ42393	+	1.21702	FALSE	0.649934	TRUE
chr5	92745064	92917003	FLJ42709	-	0.967206	FALSE	1.25905	FALSE
chr7	130628918	130793562	FLJ43663	-	0.682657	FALSE	1.06405	FALSE
chrX	153576899	153603006	FLNA	-	0.861818	FALSE	0.766508	FALSE
chr3	57994126	58157982	FLNB	+	1.48844	FALSE	1.11746	FALSE
chr6	30695510	30710453	FLOT1	-	0.414726	TRUE	1.4446	FALSE
chr14	85996487	86094270	FLRT2	+	0.802814	FALSE	1.17546	FALSE
chr1	240255184	240638489	FMN2	+	1.13188	FALSE	1.17331	FALSE
chrX	146993468	147032647	FMR1	+	0.851826	FALSE	0.891008	FALSE
chr2	216225178	216300791	FN1	-	1.0452	FALSE	0.753045	FALSE
chr11	47738068	47788993	FNBP4	-	1.14608	FALSE	1.20122	FALSE
chr6	159590428	159693140	FNDC1	+	0.823737	FALSE	NA	FALSE
chr13	49550047	49783915	FNDC3A	+	1.00822	FALSE	0.922697	FALSE
chr3	171757417	172118492	FNDC3B	+	0.7855	FALSE	0.734888	FALSE
chr5	130977406	131132756	FNIP1	-	1.01353	FALSE	1.08914	FALSE
chr4	159690181	159827954	FNIP2	+	0.923566	FALSE	0.902922	FALSE
chr8	42911441	42940932	FNTA	+	1.01611	FALSE	0.944107	FALSE
chr16	15959576	15982447	FOPNL	-	1.06424	FALSE	1.25237	FALSE
chr14	75745480	75748937	FOS	+	0.684972	FALSE	0.539709	TRUE
chr11	65659691	65667997	FOSL1	-	1.14031	FALSE	0.835411	FALSE
chr2	28615778	28637516	FOSL2	+	0.667364	FALSE	0.803726	FALSE
chr6	1610680	1614129	FOXC1	+	1.16566	FALSE	1.46331	FALSE
chr5	72742084	72744352	FOXD1	-	0.858769	FALSE	0.737336	FALSE
chr1	42642209	42801548	FOXJ3	-	1.12959	FALSE	0.943946	FALSE
chr2	48541794	48606434	FOXN2	+	1.33489	FALSE	1.40514	FALSE
chr14	89622515	90085494	FOXN3	-	1.06175	FALSE	0.804301	FALSE
chr6	108881025	109005971	FOXO3	+	1.14679	FALSE	0.83956	FALSE
chr3	71003864	71633140	FOXP1	-	1.80571	TRUE	1.86452	TRUE
chr14	51955854	52197444	FRMD6	+	1.05875	FALSE	1.20422	FALSE
chr12	69864128	69973562	FRS2	+	1.07835	FALSE	0.910425	FALSE
chr4	48499379	48782316	FRYL	-	1.04914	FALSE	0.99536	FALSE
chr5	52776263	52782304	FST	+	1.73767	TRUE	0.827432	FALSE
chr3	120113060	120169918	FSTL1	-	1.02054	FALSE	0.875352	FALSE
chr11	61731756	61735132	FTH1	-	0.64575	TRUE	0.809756	FALSE
chr19	49468565	49470136	FTL	+	0.585746	TRUE	0.699595	FALSE
chr16	53737874	54148379	FTO	+	0.98866	FALSE	0.882918	FALSE
chr16	71316202	71323509	FTSJD1	-	0.993505	FALSE	1.17575	FALSE
chrX	73247970	73513409	FTX	-	1.10569	FALSE	NA	FALSE
chr1	78413590	78444777	FUBP1	-	1.00523	FALSE	0.893498	FALSE
chr9	133454959	133513739	FUBP3	+	1.15586	FALSE	1.05904	FALSE
chr6	143815948	143833020	FUCA2	-	0.893747	FALSE	0.882497	FALSE
chr16	31191430	31206192	FUS	+	0.87696	FALSE	0.896508	FALSE
chr11	94277016	94283064	FUT4	+	0.964089	FALSE	1.12014	FALSE
chr14	65877309	66210839	FUT8	+	0.996868	FALSE	0.974562	FALSE
chr11	6502676	6505911	FXC1	+	0.778016	FALSE	0.803318	FALSE
chr3	180630233	180700539	FXR1	+	1.0843	FALSE	1.1298	FALSE
chr6	111981534	112194655	FYN	-	0.994816	FALSE	0.852838	FALSE
chr3	197476423	197511317	FYTTD1	+	0.936181	FALSE	0.927122	FALSE
chr8	104310660	104345094	FZD6	+	1.24837	FALSE	1.17679	FALSE
chr2	202899309	202903160	FZD7	+	1.47546	FALSE	1.13544	FALSE
chr14	31028328	31089046	G2E3	+	1.01985	FALSE	1.19838	FALSE
chr5	151151475	151184915	G3BP1	+	0.998682	FALSE	1.08921	FALSE
chr4	76567952	76598667	G3BP2	-	0.829032	FALSE	0.970275	FALSE
chr11	77926335	78128868	GAB2	-	1.07273	FALSE	NA	FALSE
chr17	7143737	7145753	GABARAP	-	0.721652	FALSE	0.686667	FALSE
chr12	10365488	10375724	GABARAPL1	+	0.965405	FALSE	0.775529	FALSE
chr16	75600248	75611779	GABARAPL2	+	0.839779	FALSE	0.835758	FALSE
chr15	50569388	50647605	GABPB1	-	1.02413	FALSE	1.01482	FALSE
chrX	151121595	151143151	GABRE	-	1.41104	FALSE	0.840244	FALSE
chr1	68150859	68154021	GADD45A	+	0.661608	TRUE	1.00705	FALSE
chr19	2476122	2478257	GADD45B	+	0.457503	TRUE	0.717119	FALSE
chr18	33234532	33291798	GALNT1	+	0.917052	FALSE	0.946056	FALSE
chr5	153570294	153800543	GALNT10	+	1.11586	FALSE	0.884918	FALSE
chr1	230202955	230417875	GALNT2	+	1.21	FALSE	1.02363	FALSE
chr2	158114339	158167913	GALNT5	+	1.2762	FALSE	0.670676	FALSE
chr3	16216183	16271253	GALNTL2	+	0.912031	FALSE	NA	FALSE
chr11	62392297	62414104	GANAB	-	1.03377	FALSE	0.787235	FALSE
chr12	6643656	6647536	GAPDH	+	0.809327	FALSE	0.609973	TRUE
chr9	128024110	128127290	GAPVD1	+	1.16449	FALSE	NA	FALSE
chr4	110736665	110745893	GAR1	+	0.804934	FALSE	1.10817	FALSE
chr7	30634180	30673648	GARS	+	0.85895	FALSE	0.796718	FALSE
chr9	89559276	89562104	GAS1	-	1.67518	TRUE	2.31953	TRUE
chr1	173833038	173837125	GAS5	-	1.48102	FALSE	1.03456	FALSE
chr13	114523521	114567046	GAS6	-	0.690546	FALSE	0.622835	TRUE
chr18	19749415	19782227	GATA6	+	1.29559	FALSE	0.658609	TRUE
chr7	92076764	92088742	GATAD1	+	1.23701	FALSE	0.863524	FALSE
chr1	153777202	153895451	GATAD2B	-	0.959161	FALSE	NA	FALSE
chr3	81538849	81810950	GBE1	-	0.939132	FALSE	0.861101	FALSE
chr10	104005254	104142656	GBF1	+	1.24969	FALSE	1.10608	FALSE
chr1	89517986	89531043	GBP1	-	0.559337	TRUE	0.764705	FALSE
chr1	89573309	89591799	GBP2	-	0.774716	FALSE	0.628138	TRUE
chr1	89472359	89488549	GBP3	-	1.08963	FALSE	0.796181	FALSE
chr21	34106209	34144169	GCFC1	-	0.927418	FALSE	0.951902	FALSE
chr1	94352589	94375012	GCLM	-	1.3989	FALSE	1.46954	FALSE
chr9	79056581	79122332	GCNT1	+	0.971076	FALSE	1.26042	FALSE
chr5	74323288	74326724	GCNT4	-	1.22651	FALSE	1.91881	TRUE
chr1	118406106	118472302	GDAP2	-	1.13875	FALSE	1.42237	FALSE
chr19	18496967	18499986	GDF15	+	1.03136	FALSE	NA	FALSE
chr10	5807185	5855512	GDI2	-	0.902105	FALSE	0.889708	FALSE
chr5	37812778	37839782	GDNF	-	1.06163	FALSE	0.89789	FALSE
chr8	95261484	95274547	GEM	-	0.369837	TRUE	0.691553	FALSE
chr2	17935176	17966632	GEN1	+	1.16914	FALSE	1.33709	FALSE
chr3	158362316	158410360	GFM1	+	1.03826	FALSE	0.905824	FALSE
chr2	69546900	69614386	GFPT1	-	1.26523	FALSE	1.4576	FALSE
chr7	30536236	30544457	GGCT	-	0.91934	FALSE	1.01728	FALSE
chr17	34900736	34946276	GGNBP2	+	1.04989	FALSE	1.0017	FALSE
chr1	235491752	235507844	GGPS1	+	0.940211	FALSE	0.858731	FALSE
chr10	85899184	85913311	GHITM	+	0.813253	FALSE	0.726604	FALSE
chr2	233562014	233725289	GIGYF2	+	0.978751	FALSE	0.770621	FALSE
chr12	110367606	110434194	GIT2	-	0.973165	FALSE	0.999654	FALSE
chr6	121756744	121770873	GJA1	+	0.949794	FALSE	0.765605	FALSE
chr7	42000547	42276618	GLI3	-	1.15947	FALSE	0.88485	FALSE
chr12	75874512	75895716	GLIPR1	+	0.659981	TRUE	0.610772	TRUE
chr9	3824127	4300035	GLIS3	-	0.860783	FALSE	0.890192	FALSE
chr6	38643701	38670952	GLO1	-	0.892168	FALSE	0.881622	FALSE
chr5	95149552	95158577	GLRX	-	1.05173	FALSE	1.34877	FALSE
chr1	193065594	193075244	GLRX2	-	0.798757	FALSE	0.797691	FALSE
chr10	131934638	131978646	GLRX3	+	0.83067	FALSE	0.857697	FALSE
chr2	191745546	191829776	GLS	+	0.884183	FALSE	0.807763	FALSE
chr3	52728503	52740048	GLT8D1	-	1.29575	FALSE	0.914393	FALSE
chr10	88809958	88854776	GLUD1	-	1.2835	FALSE	1.0235	FALSE
chr1	182350838	182361341	GLUL	-	1.22732	FALSE	1.12546	FALSE
chr14	54941208	54955744	GMFB	-	1.052	FALSE	0.939221	FALSE
chr6	24775158	24786325	GMNN	+	0.918897	FALSE	1.29933	FALSE
chr14	24701647	24708447	GMPR2	+	0.871559	FALSE	0.862503	FALSE
chr3	155588324	155655520	GMPS	+	0.956917	FALSE	1.12268	FALSE
chr7	2767740	2883959	GNA12	-	0.997784	FALSE	0.935768	FALSE
chr17	63005406	63052920	GNA13	-	0.957774	FALSE	1.24931	FALSE
chr7	79764139	79848725	GNAI1	+	0.841494	FALSE	0.906189	FALSE
chr1	110091185	110138452	GNAI3	+	1.02608	FALSE	0.987493	FALSE
chr9	80335190	80646219	GNAQ	-	1.11088	FALSE	1.15313	FALSE
chr20	57414794	57486250	GNAS	+	1.07332	FALSE	0.931184	FALSE
chr1	1716724	1822526	GNB1	-	1.0149	FALSE	0.924741	FALSE
chr5	180663927	180670906	GNB2L1	-	0.873593	FALSE	0.836371	FALSE
chr3	179113875	179169371	GNB4	-	1.15978	FALSE	1.09522	FALSE
chr9	114423850	114432526	GNG10	+	1.00955	FALSE	0.735391	FALSE
chr7	93551015	93555826	GNG11	+	1.28133	FALSE	0.959739	FALSE
chr1	68167148	68299155	GNG12	-	0.9658	FALSE	0.905622	FALSE
chr1	84964005	84972262	GNG5	-	0.920108	FALSE	0.950549	FALSE
chr1	38032412	38061586	GNL2	-	1.10238	FALSE	1.14154	FALSE
chr3	52719935	52728510	GNL3	+	0.961361	FALSE	1.15462	FALSE
chr14	53241910	53258386	GNPNAT1	-	1.37718	FALSE	1.33677	FALSE
chr8	25276773	25282556	GNRH1	-	1.06759	FALSE	0.71257	FALSE
chr1	145509819	145516076	GNRHR2	-	1.24604	FALSE	1.0186	FALSE
chr9	131018107	131038268	GOLGA2	-	0.93602	FALSE	0.797849	FALSE
chr12	133345494	133405426	GOLGA3	-	1.38797	FALSE	1.00771	FALSE
chr3	37284681	37408370	GOLGA4	+	1.22732	FALSE	1.21686	FALSE
chr14	93260649	93306304	GOLGA5	+	1.08775	FALSE	1.09485	FALSE
chr8	41348080	41368499	GOLGA7	+	1.22292	FALSE	1.05738	FALSE
chr3	121382047	121468602	GOLGB1	-	1.35729	FALSE	0.993835	FALSE
chr3	167727653	167813417	GOLIM4	-	1.11603	FALSE	0.962366	FALSE
chr5	32124823	32174425	GOLPH3	-	1.07582	FALSE	1.0146	FALSE
chr12	21654698	21671337	GOLT1B	+	1.57123	TRUE	1.04047	FALSE
chr6	117881432	117923705	GOPC	-	0.858224	FALSE	1.24611	FALSE
chr1	170501262	170522974	GORAB	+	0.985347	FALSE	1.17041	FALSE
chr2	171784947	171823643	GORASP2	+	1.00071	FALSE	0.898021	FALSE
chr17	28804425	28853832	GOSR1	+	1.23889	FALSE	1.19044	FALSE
chr17	45000485	45018733	GOSR2	+	1.21108	FALSE	0.931661	FALSE
chr10	101156626	101190530	GOT1	-	0.805285	FALSE	0.740075	FALSE
chr1	217603833	217804409	GPATCH2	-	1.12582	FALSE	1.15755	FALSE
chr17	42472644	42580957	GPATCH8	-	1.06445	FALSE	1.14506	FALSE
chr5	56469774	56560506	GPBP1	+	0.76768	FALSE	1.15467	FALSE
chr1	46092975	46152302	GPBP1L1	-	0.940777	FALSE	1.17359	FALSE
chr20	5525079	5591672	GPCPD1	-	1.23969	FALSE	0.807188	FALSE
chr2	157291964	157442915	GPD2	+	0.946853	FALSE	1.42078	FALSE
chr7	23286315	23314729	GPNMB	+	0.716937	FALSE	0.872331	FALSE
chr2	207040041	207082771	GPR1	-	1.25347	FALSE	0.977304	FALSE
chr9	132815984	132902448	GPR107	+	1.37664	FALSE	1.16054	FALSE
chr15	40092930	40213093	GPR176	-	1.48474	FALSE	1.10028	FALSE
chr13	95254103	95286899	GPR180	+	1.49806	FALSE	1.67465	TRUE
chr9	125796845	125797895	GPR21	+	1.01198	FALSE	1.75778	TRUE
chr2	54080049	54087170	GPR75	-	1.507	TRUE	1.47814	FALSE
chr3	49394608	49395791	GPX1	-	0.68864	FALSE	0.637857	TRUE
chr19	1103935	1106787	GPX4	+	0.761365	FALSE	0.869307	FALSE
chr5	54455983	54463129	GPX8	+	0.830097	FALSE	0.807573	FALSE
chr5	125695787	125829853	GRAMD3	+	0.743893	FALSE	0.833336	FALSE
chr7	50657759	50861159	GRB10	-	1.13166	FALSE	0.875257	FALSE
chr15	33010204	33026870	GREM1	+	0.813024	FALSE	0.855783	FALSE
chr1	240652872	240775462	GREM2	-	1.47147	FALSE	1.2813	FALSE
chrX	122318095	122624766	GRIA3	+	0.804003	FALSE	0.628744	TRUE
chr5	148724976	148734146	GRPEL2	+	0.639327	TRUE	0.728146	FALSE
chr4	71681498	71705627	GRSF1	-	0.966686	FALSE	1.08317	FALSE
chr3	119540801	119813264	GSK3B	-	0.894242	FALSE	0.883068	FALSE
chr16	11961984	12010519	GSPT1	-	1.15037	FALSE	0.976944	FALSE
chr10	106013951	106027222	GSTO1	+	1.01369	FALSE	0.872655	FALSE
chr11	67351065	67354124	GSTP1	+	0.859846	FALSE	0.887783	FALSE
chr15	59930260	59949737	GTF2A2	-	0.90269	FALSE	0.950351	FALSE
chr1	89318320	89357301	GTF2B	-	0.783087	FALSE	1.12524	FALSE
chr8	30436030	30515738	GTF2E2	-	0.857115	FALSE	0.954307	FALSE
chr11	18343815	18388590	GTF2H1	+	0.859981	FALSE	1.16018	FALSE
chr2	197627755	197664492	GTF3C3	-	0.899889	FALSE	1.24188	FALSE
chr9	135545727	135565470	GTF3C4	+	1.00525	FALSE	1.08045	FALSE
chr22	39101806	39129592	GTPBP1	+	1.24654	FALSE	0.90918	FALSE
chr7	89975978	90020769	GTPBP10	+	0.904978	FALSE	1.15655	FALSE
chr6	43588217	43596936	GTPBP2	-	0.904294	FALSE	1.02588	FALSE
chr10	1034348	1063708	GTPBP4	+	1.21643	FALSE	1.15533	FALSE
chr3	112709799	112720221	GTPBP8	+	1.03289	FALSE	1.32585	FALSE
chr4	44680432	44702697	GUF1	+	1.129	FALSE	1.20876	FALSE
chr3	148709194	148745456	GYG1	+	0.975456	FALSE	0.802339	FALSE
chr2	127413683	127454246	GYPC	+	0.933437	FALSE	1.30945	FALSE
chr20	23345020	23353683	GZF1	+	0.866787	FALSE	0.724374	FALSE
chr22	38201113	38203443	H1F0	+	0.823179	FALSE	0.620054	TRUE
chr3	129033613	129035120	H1FX	-	1.01903	FALSE	NA	FALSE
chr12	14927269	14930936	H2AFJ	+	0.466725	TRUE	0.738082	FALSE
chr7	44866487	44887725	H2AFV	-	1.15668	FALSE	0.926389	FALSE
chr5	134670070	134735577	H2AFY	-	0.877814	FALSE	0.95191	FALSE
chr4	100869243	100871512	H2AFZ	-	1.06387	FALSE	0.715333	FALSE
chr1	226250407	226259703	H3F3A	+	0.877399	FALSE	0.884229	FALSE
chr17	73772514	73775860	H3F3B	-	0.858802	FALSE	1.68907	TRUE
chr9	99212413	99253618	HABP4	+	0.580398	TRUE	NA	FALSE
chr2	26413503	26467594	HADHA	-	0.861274	FALSE	1.00531	FALSE
chr2	26467615	26513333	HADHB	+	1.00617	FALSE	0.848285	FALSE
chr5	140071017	140078890	HARS2	+	0.974626	FALSE	0.955388	FALSE
chr8	122625270	122653630	HAS2	-	1.60402	TRUE	1.70103	TRUE
chr4	2230095	2243860	HAUS3	-	1.06541	FALSE	1.20846	FALSE
chr7	106809405	106842974	HBP1	+	1.20927	FALSE	1.12654	FALSE
chr6	135281516	135376036	HBS1L	-	1.11993	FALSE	0.9952	FALSE
chr1	110943876	110950546	HBXIP	-	0.869941	FALSE	1.01021	FALSE
chr12	104458235	104500304	HCFC2	+	0.969501	FALSE	NA	FALSE
chr6	30255173	30294927	HCG18	-	0.640344	TRUE	0.483641	TRUE
chr6	114257319	114292359	HDAC2	-	1.02507	FALSE	0.925952	FALSE
chr12	48176506	48213763	HDAC7	-	1.0316	FALSE	1.07637	FALSE
chr6	125596495	125623282	HDDC2	-	0.630161	TRUE	0.758243	FALSE
chr15	83806815	83876321	HDGFRP3	-	1.32766	FALSE	0.935254	FALSE
chr2	242166681	242255115	HDLBP	-	1.22559	FALSE	0.955886	FALSE
chr1	236712304	236767841	HEATR1	-	1.19014	FALSE	1.03886	FALSE
chr14	31760993	31889788	HEATR5A	-	0.87601	FALSE	0.976396	FALSE
chr12	13127798	13153243	HEBP1	-	0.943625	FALSE	0.915074	FALSE
chr6	138725335	138734582	HEBP2	+	0.649656	TRUE	0.70655	FALSE
chr6	139456248	139501946	HECA	+	1.14838	FALSE	1.06995	FALSE
chr14	31569323	31676689	HECTD1	-	1.08805	FALSE	0.906767	FALSE
chr3	124684553	124774802	HEG1	-	1.19295	FALSE	0.692542	FALSE
chr17	65066553	65241319	HELZ	-	1.03492	FALSE	1.37795	FALSE
chr15	63900816	64126147	HERC1	-	1.38156	FALSE	0.988055	FALSE
chr16	32162608	32163874	HERC2P4	-	0.985384	FALSE	0.927388	FALSE
chr15	23390721	23393943	HERC2P7	+	0.612311	TRUE	NA	FALSE
chr4	89513646	89629686	HERC3	+	1.32516	FALSE	NA	FALSE
chr10	69681655	69835103	HERC4	-	1.10125	FALSE	1.04787	FALSE
chr16	56965747	56977793	HERPUD1	+	0.769289	FALSE	0.666527	TRUE
chr7	35672269	35734772	HERPUD2	-	1.02488	FALSE	1.11332	FALSE
chr15	72635777	72668520	HEXA	-	1.26484	FALSE	1.26262	FALSE
chr1	100503788	100548929	HIAT1	+	1.21925	FALSE	1.04167	FALSE
chr14	62162118	62214977	HIF1A	+	0.783345	FALSE	0.885496	FALSE
chr10	102295640	102313681	HIF1AN	+	1.25449	FALSE	1.06981	FALSE
chr3	42824399	42846027	HIGD1A	-	1.06108	FALSE	1.03712	FALSE
chr5	175815783	175816751	HIGD2A	+	0.856331	FALSE	0.835908	FALSE
chr5	130494874	130501034	HINT1	-	0.709119	FALSE	0.883967	FALSE
chr1	114471995	114520491	HIPK1	+	1.04248	FALSE	1.24844	FALSE
chr11	33279167	33375939	HIPK3	+	1.57914	TRUE	0.960702	FALSE
chr6	26055967	26056699	HIST1H1C	-	0.862693	FALSE	1.32855	FALSE
chr6	26156558	26157343	HIST1H1E	+	0.434016	TRUE	0.734574	FALSE
chr6	26124372	26124918	HIST1H2AC	+	0.72579	FALSE	1.0468	FALSE
chr6	26031816	26032288	HIST1H3B	-	1.10699	FALSE	1.88926	TRUE
chr6	26027123	26027480	HIST1H4B	-	0.547029	TRUE	1.46839	FALSE
chr6	26104175	26104565	HIST1H4C	+	0.35945	TRUE	0.653824	TRUE
chr6	26204872	26205249	HIST1H4E	+	0.845176	FALSE	1.19075	FALSE
chr6	26285353	26285727	HIST1H4H	-	0.578411	TRUE	0.900901	FALSE
chr1	149858524	149858961	HIST2H2AC	+	0.582023	TRUE	1.20886	FALSE
chr1	149856009	149858232	HIST2H2BE	-	0.56872	TRUE	0.85899	FALSE
chr6	12012723	12165232	HIVEP1	+	1.0864	FALSE	0.859619	FALSE
chr6	143072603	143266338	HIVEP2	-	1.09825	FALSE	0.927433	FALSE
chr10	71029755	71161637	HK1	+	1.42519	FALSE	1.02139	FALSE
chr6	30457182	30461982	HLA-E	+	0.866182	FALSE	0.888579	FALSE
chr1	221052742	221058400	HLX	+	0.506949	TRUE	0.530634	TRUE
chr20	30102240	30157370	HM13	+	0.91431	FALSE	0.818942	FALSE
chr8	28747910	28910242	HMBOX1	+	1.31915	FALSE	1.21713	FALSE
chr1	185703682	186160085	HMCN1	+	1.33858	FALSE	NA	FALSE
chr15	77713242	77777945	HMG20A	+	1.0173	FALSE	1.30196	FALSE
chr12	66218239	66360071	HMGA2	+	2.58775	TRUE	2.46294	TRUE
chr13	31032878	31040081	HMGB1	-	1.06324	FALSE	0.849034	FALSE
chr4	174252526	174255595	HMGB2	-	0.643079	TRUE	1.11448	FALSE
chr5	74632992	74657926	HMGCR	+	1.14446	FALSE	0.908088	FALSE
chr5	43289492	43313595	HMGCS1	-	1.04832	FALSE	1.1501	FALSE
chr21	40714240	40721047	HMGN1	-	1.07799	FALSE	0.925441	FALSE
chr1	26798901	26803133	HMGN2	+	0.98288	FALSE	0.960523	FALSE
chr6	26538571	26547164	HMGN4	+	1.36356	FALSE	1.41412	FALSE
chr5	149380168	149432706	HMGXB3	+	1.0631	FALSE	0.914725	FALSE
chr22	35653444	35691800	HMGXB4	+	1.27139	FALSE	1.17255	FALSE
chr22	35777059	35790207	HMOX1	+	0.52483	TRUE	1.05544	FALSE
chr2	138721807	138773934	HNMT	+	0.504463	TRUE	0.84161	FALSE
chr5	137087072	137090039	HNRNPA0	-	0.899664	FALSE	0.669209	FALSE
chr12	54674487	54679030	HNRNPA1	+	1.36692	FALSE	0.748788	FALSE
chr7	26229555	26240413	HNRNPA2B1	-	0.872381	FALSE	0.86953	FALSE
chr2	178077421	178088685	HNRNPA3	+	0.98908	FALSE	0.832384	FALSE
chr5	177631507	177638184	HNRNPAB	+	0.91819	FALSE	0.664998	TRUE
chr14	21677295	21737638	HNRNPC	-	1.23459	FALSE	1.19675	FALSE
chr4	83274466	83295149	HNRNPD	-	1.00252	FALSE	0.901841	FALSE
chr10	43881064	43904696	HNRNPF	-	0.812181	FALSE	0.810175	FALSE
chr5	179041178	179050722	HNRNPH1	-	1.25034	FALSE	1.03466	FALSE
chrX	100663120	100669128	HNRNPH2	+	1.00665	FALSE	0.724674	FALSE
chr10	70091767	70102953	HNRNPH3	+	0.917903	FALSE	0.790034	FALSE
chr9	86582997	86595569	HNRNPK	-	1.20874	FALSE	0.851354	FALSE
chr19	39327027	39342979	HNRNPL	-	0.823365	FALSE	0.716648	FALSE
chr19	8509802	8554002	HNRNPM	+	0.93645	FALSE	1.00665	FALSE
chr1	23636275	23670853	HNRNPR	-	1.57978	TRUE	1.12744	FALSE
chr1	245013601	245027827	HNRNPU	-	1.09704	FALSE	0.988946	FALSE
chr19	41768390	41813811	HNRNPUL1	+	0.965799	FALSE	0.729042	FALSE
chr11	62480096	62494857	HNRNPUL2	-	0.902736	FALSE	0.802278	FALSE
chr4	83343716	83351378	HNRPDL	-	1.10593	FALSE	0.911352	FALSE
chr2	38790327	38830178	HNRPLL	-	0.964827	FALSE	0.771625	FALSE
chr8	42752032	42885682	HOOK3	+	1.03568	FALSE	1.06278	FALSE
chr7	27135712	27139877	HOTAIRM1	+	0.93514	FALSE	0.357263	TRUE
chr2	176981491	176984670	HOXD10	+	0.879545	FALSE	1.05054	FALSE
chr1	21069170	21113181	HP1BP3	-	1.04805	FALSE	0.958461	FALSE
chr11	18300216	18343721	HPS5	-	1.08245	FALSE	0.994978	FALSE
chr17	13399005	13505244	HS3ST3A1	-	1.18869	FALSE	1.06907	FALSE
chr17	14204505	14249492	HS3ST3B1	+	1.64018	TRUE	1.07109	FALSE
chr2	129023053	129076171	HS6ST1	-	0.665091	TRUE	0.832618	FALSE
chr16	83841592	83846594	HSBP1	+	0.967353	FALSE	0.728667	FALSE
chr11	43702142	43878169	HSD17B12	+	0.849753	FALSE	0.894036	FALSE
chr6	122720695	122754264	HSF2	+	1.1931	FALSE	1.04699	FALSE
chr6	44214848	44221614	HSP90AB1	+	1.24049	FALSE	0.876715	FALSE
chr4	13335036	13339925	HSP90AB2P	+	1.40213	FALSE	0.967548	FALSE
chr15	58983301	58985324	HSP90AB4P	-	0.966301	FALSE	0.957377	FALSE
chr12	104324188	104341703	HSP90B1	+	0.850512	FALSE	0.737795	FALSE
chr21	15743436	15755509	HSPA13	-	1.33134	FALSE	1.4487	FALSE
chr5	132387661	132440709	HSPA4	+	1.15902	FALSE	0.982947	FALSE
chr9	127997126	128003666	HSPA5	-	0.98347	FALSE	0.762423	FALSE
chr11	122928199	122932901	HSPA8	-	1.04231	FALSE	0.794917	FALSE
chr5	137890570	137911318	HSPA9	-	0.979151	FALSE	0.726659	FALSE
chr7	75931874	75933614	HSPB1	+	0.689342	FALSE	0.741819	FALSE
chr19	36245469	36247930	HSPB6	-	0.783925	FALSE	0.59613	TRUE
chr2	198351307	198364998	HSPD1	-	1.11305	FALSE	0.987953	FALSE
chr2	198364720	198368187	HSPE1	+	0.776867	FALSE	0.955261	FALSE
chr13	31710762	31736117	HSPH1	-	0.811459	FALSE	0.840956	FALSE
chr10	124221040	124274424	HTRA1	+	0.656448	TRUE	0.665139	TRUE
chr7	48002884	48019222	HUS1	-	1.03367	FALSE	1.11822	FALSE
chrX	53559062	53713673	HUWE1	-	1.26426	FALSE	0.882877	FALSE
chr6	144324033	144329867	HYMAI	-	0.977492	FALSE	0.543458	TRUE
chr2	9614669	9628591	IAH1	+	1.18571	FALSE	1.23229	FALSE
chr9	94972624	95056038	IARS	-	0.966399	FALSE	0.863287	FALSE
chr6	82879955	82957448	IBTK	-	1.00335	FALSE	1.06615	FALSE
chr19	10381516	10397291	ICAM1	+	1.31916	FALSE	NA	FALSE
chr20	30193085	30194317	ID1	+	1.10829	FALSE	1.01629	FALSE
chr2	8822112	8824583	ID2	+	0.522902	TRUE	0.618044	TRUE
chr1	23884420	23886285	ID3	-	0.386112	TRUE	0.739829	FALSE
chr6	19837616	19840915	ID4	+	0.898342	FALSE	0.812496	FALSE
chr10	1085963	1095061	IDI1	-	1.5282	TRUE	1.24572	FALSE
chr19	13261281	13265718	IER2	+	0.44274	TRUE	0.943593	FALSE
chr18	44681412	44702745	IER3IP1	-	1.1231	FALSE	1.01637	FALSE
chr1	181057637	181059979	IER5	+	0.62257	TRUE	0.775118	FALSE
chr1	158979681	159024945	IFI16	+	0.93638	FALSE	0.916585	FALSE
chr10	91087601	91100725	IFIT3	+	1.22031	FALSE	NA	FALSE
chr10	91174324	91180759	IFIT5	+	1.25127	FALSE	1.67952	TRUE
chr11	313990	315272	IFITM1	+	0.9455	FALSE	0.889811	FALSE
chr11	308106	309410	IFITM2	+	0.773745	FALSE	0.588721	TRUE
chr11	319672	320914	IFITM3	-	0.709195	FALSE	0.564296	TRUE
chr6	137518620	137540567	IFNGR1	-	0.876089	FALSE	0.780778	FALSE
chr21	34775201	34809828	IFNGR2	+	0.940092	FALSE	0.759909	FALSE
chr7	112063198	112117258	IFRD1	+	0.915076	FALSE	0.650017	TRUE
chr17	26655352	26662495	IFT20	-	0.939398	FALSE	0.861807	FALSE
chr14	76452095	76550092	IFT43	+	0.637564	TRUE	NA	FALSE
chr15	99192760	99507759	IGF1R	+	1.07239	FALSE	0.666729	FALSE
chr3	185361526	185542827	IGF2BP2	-	1.06789	FALSE	0.939666	FALSE
chr6	160390130	160527583	IGF2R	+	1.18947	FALSE	1.03065	FALSE
chr7	45951843	45960871	IGFBP3	-	0.992485	FALSE	0.935778	FALSE
chr17	38599675	38613982	IGFBP4	+	0.789945	FALSE	0.784693	FALSE
chr4	57897243	57976539	IGFBP7	-	0.764661	FALSE	1.20748	FALSE
chr5	139505520	139508391	IGIP	+	2.10888	TRUE	1.4698	FALSE
chr12	99007181	99038589	IKBIP	-	0.911848	FALSE	1.09037	FALSE
chr10	124753196	124768311	IKZF5	-	0.935966	FALSE	0.923875	FALSE
chr22	17565850	17596584	IL17RA	+	1.18351	FALSE	0.934191	FALSE
chr2	102770401	102796334	IL1R1	+	1.34507	FALSE	0.916886	FALSE
chr3	190231839	190374986	IL1RAP	+	1.3927	FALSE	0.850096	FALSE
chr16	27325250	27376099	IL4R	+	1.14449	FALSE	1.32425	FALSE
chr7	22766765	22771621	IL6	+	1.07775	FALSE	0.761395	FALSE
chr5	55230924	55290821	IL6ST	-	1.04745	FALSE	0.858832	FALSE
chr5	35856990	35876923	IL7R	+	1.65765	TRUE	0.793575	FALSE
chr4	74606222	74609433	IL8	+	6.94809	TRUE	1.71147	TRUE
chr1	153634513	153643479	ILF2	-	1.01768	FALSE	0.886278	FALSE
chr19	10764936	10803095	ILF3	+	1.35609	FALSE	1.01126	FALSE
chr11	6624963	6632099	ILK	+	0.923899	FALSE	0.964606	FALSE
chr2	239079042	239112324	ILKAP	-	0.974185	FALSE	1.12973	FALSE
chr2	86371054	86422893	IMMT	-	1.04656	FALSE	0.926771	FALSE
chr15	75931425	75932664	IMP3	-	0.759261	FALSE	1.29111	FALSE
chr8	82569150	82598589	IMPA1	-	1.28399	FALSE	0.778257	FALSE
chr8	57870487	57906427	IMPAD1	-	1.06227	FALSE	0.816141	FALSE
chrX	47064246	47065254	INE1	+	1.57116	TRUE	0.912763	FALSE
chr7	120590816	120615711	ING3	+	1.45931	FALSE	1.04045	FALSE
chr7	41728600	41742706	INHBA	-	0.83398	FALSE	0.539585	TRUE
chr15	41271078	41408340	INO80	-	1.28039	FALSE	0.86302	FALSE
chr2	206858444	206950906	INO80D	-	1.02967	FALSE	1.06477	FALSE
chr4	142949181	143767604	INPP4B	-	1.13586	FALSE	0.904698	FALSE
chr7	155089485	155101945	INSIG1	+	1.43096	FALSE	1.32555	FALSE
chr2	118846049	118867597	INSIG2	+	0.932653	FALSE	NA	FALSE
chr4	106603784	106629881	INTS12	-	0.841875	FALSE	0.889028	FALSE
chr13	51935700	52027275	INTS6	-	0.811368	FALSE	1.08288	FALSE
chr3	48725435	48754711	IP6K2	-	1.01207	FALSE	0.859878	FALSE
chr10	59951277	60027694	IPMK	-	1.24396	FALSE	1.01926	FALSE
chr13	98605928	98676550	IPO5	+	1.03066	FALSE	0.767846	FALSE
chr11	9406168	9469674	IPO7	+	1.22183	FALSE	1.0504	FALSE
chr1	201798287	201853422	IPO9	+	1.07207	FALSE	0.784003	FALSE
chr3	121488609	121553926	IQCB1	-	1.1044	FALSE	0.998325	FALSE
chr15	90931472	91045475	IQGAP1	+	1.35652	FALSE	0.954264	FALSE
chr12	66582977	66648394	IRAK3	+	1.20341	FALSE	NA	FALSE
chr15	78730517	78793798	IREB2	+	1.40942	FALSE	1.24281	FALSE
chr5	131817300	131826465	IRF1	-	1.09669	FALSE	0.739301	FALSE
chr1	234740014	234745271	IRF2BP2	-	0.816419	FALSE	0.631935	TRUE
chr14	77490885	77495034	IRF2BPL	-	0.89714	FALSE	0.707284	FALSE
chr14	24630421	24635774	IRF9	+	0.754781	FALSE	0.833832	FALSE
chr19	44088518	44100287	IRGQ	-	0.914027	FALSE	0.833962	FALSE
chr2	227596032	227663506	IRS1	-	0.918525	FALSE	1.00594	FALSE
chr13	110406183	110438914	IRS2	-	1.14467	FALSE	1.12129	FALSE
chr9	88879462	88897490	ISCA1	-	1.33825	FALSE	0.994205	FALSE
chr12	108956293	108963160	ISCU	+	0.779302	FALSE	0.917038	FALSE
chr16	71929445	71962906	IST1	+	1.062	FALSE	0.937623	FALSE
chr20	32951061	33099197	ITCH	+	1.30463	FALSE	1.26964	FALSE
chr16	47189297	47495015	ITFG1	-	0.792041	FALSE	0.781526	FALSE
chr5	52098452	52249485	ITGA1	+	1.00855	FALSE	NA	FALSE
chr15	68594041	68724492	ITGA11	-	0.833082	FALSE	0.729956	FALSE
chr2	182321618	182402468	ITGA4	+	1.34291	FALSE	1.18963	FALSE
chr12	54789044	54813050	ITGA5	-	1.07147	FALSE	0.969493	FALSE
chr2	187454789	187545628	ITGAV	+	1.06579	FALSE	1.04705	FALSE
chr10	33189245	33247293	ITGB1	-	0.99805	FALSE	0.851837	FALSE
chr2	9545814	9563643	ITGB1BP1	-	0.828624	FALSE	0.730603	FALSE
chr3	124481794	124606144	ITGB5	-	1.10771	FALSE	1.16098	FALSE
chr7	20370724	20455382	ITGB8	+	1.20172	FALSE	1.16055	FALSE
chr13	102104965	102368794	ITGBL1	+	0.804248	FALSE	1.01968	FALSE
chr13	48807273	48836232	ITM2B	+	0.896188	FALSE	0.770781	FALSE
chr10	106071898	106093663	ITPRIP	-	0.963926	FALSE	0.730976	FALSE
chr16	19125253	19132952	ITPRIPL2	+	1.51074	TRUE	0.923947	FALSE
chr21	35014783	35261609	ITSN1	+	1.07091	FALSE	0.719518	FALSE
chr1	185265521	185286461	IVNS1ABP	-	0.895524	FALSE	0.885186	FALSE
chr2	128238382	128284087	IWS1	-	1.04585	FALSE	1.14482	FALSE
chr3	9932270	9936031	JAGN1	+	0.947948	FALSE	0.96509	FALSE
chr1	65298905	65432187	JAK1	-	1.12458	FALSE	0.819565	FALSE
chr6	15246526	15522253	JARID2	+	1.06969	FALSE	0.82373	FALSE
chr7	27870192	28220437	JAZF1	-	1.10054	FALSE	0.924412	FALSE
chr14	75894508	75939404	JDP2	+	0.740521	FALSE	0.859829	FALSE
chr7	139784545	139876741	JHDM1D	-	0.932031	FALSE	1.17237	FALSE
chr14	59951160	59972081	JKAMP	+	1.79146	TRUE	1.42508	FALSE
chr10	64926987	65225722	JMJD1C	-	1.2298	FALSE	1.07012	FALSE
chr17	74708913	74722881	JMJD6	-	0.638944	TRUE	0.93785	FALSE
chr22	39081547	39096459	JOSD1	-	0.998212	FALSE	0.88484	FALSE
chr11	96123157	96126727	JRKL	+	0.828844	FALSE	1.2289	FALSE
chr1	153946744	153950451	JTB	-	0.854502	FALSE	0.752842	FALSE
chr1	59246462	59249785	JUN	-	0.449427	TRUE	0.743346	FALSE
chr19	12902309	12904125	JUNB	+	0.384065	TRUE	0.999007	FALSE
chr19	18390562	18392432	JUND	-	1.32002	FALSE	0.744592	FALSE
chr12	49046994	49076035	KANSL2	-	1.03038	FALSE	0.773458	FALSE
chr16	75661621	75681585	KARS	-	1.17477	FALSE	1.00825	FALSE
chr8	41786996	41909505	KAT6A	-	0.785612	FALSE	1.07294	FALSE
chr10	76586378	76792639	KAT6B	+	0.866845	FALSE	0.767849	FALSE
chr17	47865980	47906458	KAT7	+	1.12511	FALSE	1.04665	FALSE
chr13	30776766	30881584	KATNAL1	-	1.42075	FALSE	1.34677	FALSE
chr7	32907777	32931468	KBTBD2	-	0.957919	FALSE	1.06046	FALSE
chr2	85198230	85286595	KCMF1	+	0.912518	FALSE	0.786485	FALSE
chr2	223916861	223920355	KCNE4	+	0.603445	TRUE	0.899247	FALSE
chr1	215178884	215410436	KCNK2	+	1.22005	FALSE	0.979809	FALSE
chr11	2661767	2721228	KCNQ1OT1	-	1.20671	FALSE	1.17533	FALSE
chr12	109886459	109915155	KCTD10	-	1.17609	FALSE	1.27646	FALSE
chr13	77454303	77460540	KCTD12	-	1.10296	FALSE	1.16884	FALSE
chr6	36410543	36458315	KCTD20	+	1.28576	FALSE	1.11533	FALSE
chr1	215740734	215795149	KCTD3	+	1.03504	FALSE	1.14687	FALSE
chr8	25285363	25315984	KCTD9	-	1.36237	FALSE	1.16753	FALSE
chr19	48885826	48894810	KDELR1	-	0.995262	FALSE	0.6956	FALSE
chr7	6500711	6523849	KDELR2	-	1.02474	FALSE	0.752324	FALSE
chr1	23345940	23410184	KDM1A	+	0.960403	FALSE	1.12581	FALSE
chr11	66886739	67025550	KDM2A	+	0.829136	FALSE	0.795522	FALSE
chr2	86668270	86719839	KDM3A	+	0.972276	FALSE	0.761546	FALSE
chr1	44115796	44171189	KDM4A	+	1.04176	FALSE	1.09221	FALSE
chr9	6720862	7175648	KDM4C	+	1.10358	FALSE	NA	FALSE
chr12	389222	498620	KDM5A	-	1.19005	FALSE	1.02633	FALSE
chr1	202696531	202777549	KDM5B	-	0.907778	FALSE	1.01777	FALSE
chrY	21867300	21906825	KDM5D	-	1.40877	FALSE	0.815938	FALSE
chrX	44732422	44971845	KDM6A	+	1.08784	FALSE	1.03437	FALSE
chr18	60994970	61034506	KDSR	-	1.1098	FALSE	0.774063	FALSE
chr1	32479490	32509472	KHDRBS1	+	1.12524	FALSE	0.969884	FALSE
chr8	136469715	136659848	KHDRBS3	+	0.91714	FALSE	NA	FALSE
chr14	24899140	24910547	KHNYN	+	0.835729	FALSE	0.791928	FALSE
chr9	2804154	2844130	KIAA0020	-	0.884394	FALSE	1.12263	FALSE
chr5	141303384	141321612	KIAA0141	+	1.62508	TRUE	1.0596	FALSE
chr8	48173488	48648563	KIAA0146	+	0.826934	FALSE	NA	FALSE
chr8	126036502	126104061	KIAA0196	-	1.01482	FALSE	0.786703	FALSE
chr4	6784458	6885899	KIAA0232	+	0.652333	TRUE	0.714189	FALSE
chr14	70078309	70181861	KIAA0247	+	1.23362	FALSE	0.857436	FALSE
chr14	75127954	75179807	KIAA0317	-	1.38657	FALSE	1.10153	FALSE
chr9	114122972	114247025	KIAA0368	-	1.12986	FALSE	1.14698	FALSE
chr1	47140830	47184736	KIAA0494	-	1.27224	FALSE	0.988465	FALSE
chr12	22601517	22697452	KIAA0528	-	0.953836	FALSE	0.966121	FALSE
chr13	42140960	42535221	KIAA0564	-	1.04496	FALSE	0.596644	TRUE
chr1	39875175	39882154	KIAA0754	+	1.14493	FALSE	1.09925	FALSE
chr1	155882835	155904188	KIAA0907	-	0.939239	FALSE	1.02745	FALSE
chr5	5422806	5490338	KIAA0947	+	1.06116	FALSE	1.13504	FALSE
chr12	105501491	105562906	KIAA1033	+	0.955921	FALSE	1.19512	FALSE
chr4	123091757	123283914	KIAA1109	+	1.19161	FALSE	0.912682	FALSE
chr15	81071711	81243999	KIAA1199	+	0.923731	FALSE	0.866687	FALSE
chr8	95500004	95565746	KIAA1429	-	0.981159	FALSE	1.05859	FALSE
chr9	5629118	5776556	KIAA1432	+	1.43407	FALSE	1.02777	FALSE
chr10	30301728	30348488	KIAA1462	-	1.0319	FALSE	0.788089	FALSE
chr18	59854523	59974355	KIAA1468	+	0.743365	FALSE	1.11233	FALSE
chr6	56911383	56920023	KIAA1586	+	1.26406	FALSE	1.17033	FALSE
chr16	84509965	84538288	KIAA1609	-	1.098	FALSE	1.03769	FALSE
chr2	176790409	176867018	KIAA1715	-	0.983972	FALSE	NA	FALSE
chr11	105878628	105892954	KIAA1826	-	0.796935	FALSE	0.838183	FALSE
chr8	22462144	22477983	KIAA1967	+	0.950116	FALSE	0.912074	FALSE
chr9	5919007	6008003	KIAA2026	-	0.881608	FALSE	1.01443	FALSE
chr2	8868986	8977755	KIDINS220	-	1.07357	FALSE	0.907121	FALSE
chr6	17759413	17987854	KIF13A	-	1.07801	FALSE	0.819303	FALSE
chr1	10270763	10441661	KIF1B	+	1.05737	FALSE	1.05164	FALSE
chr15	69706626	69740764	KIF23	+	0.962253	FALSE	1.03998	FALSE
chr1	245318286	245866428	KIF26B	+	1.02851	FALSE	0.730673	FALSE
chr5	61601988	61683011	KIF2A	+	1.08553	FALSE	1.23549	FALSE
chr10	32297937	32345371	KIF5B	-	0.852998	FALSE	1.01264	FALSE
chr1	169890469	170043879	KIFAP3	-	0.873872	FALSE	0.811979	FALSE
chr10	7797366	7829944	KIN	-	0.910136	FALSE	0.868102	FALSE
chr1	157963062	158065844	KIRREL	+	1.0556	FALSE	0.809846	FALSE
chr12	88886569	88974250	KITLG	-	1.06264	FALSE	1.03222	FALSE
chr14	104095524	104167888	KLC1	+	1.08021	FALSE	1.10023	FALSE
chr8	103661004	103667983	KLF10	-	0.716528	FALSE	0.639737	TRUE
chr2	10183681	10194963	KLF11	+	0.991154	FALSE	1.15318	FALSE
chr13	74260148	74708066	KLF12	-	1.04486	FALSE	0.968974	FALSE
chr15	31619082	31670102	KLF13	+	1.07396	FALSE	0.994276	FALSE
chr19	16435650	16438339	KLF2	+	0.499997	TRUE	0.767866	FALSE
chr4	38665789	38703129	KLF3	+	0.783813	FALSE	0.735061	FALSE
chr9	110247132	110252047	KLF4	-	0.752957	FALSE	0.474436	TRUE
chr13	73633141	73651676	KLF5	+	0.926891	FALSE	0.972951	FALSE
chr10	3818187	3827473	KLF6	-	0.458853	TRUE	0.954697	FALSE
chr2	207945528	208030614	KLF7	-	1.38101	FALSE	1.19824	FALSE
chr9	72999512	73029573	KLF9	-	0.667808	FALSE	0.658567	TRUE
chr14	50234786	50249856	KLHDC2	+	0.990524	FALSE	1.04463	FALSE
chr12	27933186	27955973	KLHDC5	+	1.05323	FALSE	1.05699	FALSE
chr1	6650783	6662929	KLHL21	-	0.813587	FALSE	0.867995	FALSE
chr3	183353410	183402304	KLHL24	+	1.20564	FALSE	1.4423	FALSE
chr14	45393526	45431179	KLHL28	-	1.00261	FALSE	1.26981	FALSE
chr4	39046450	39127853	KLHL5	+	1.38712	FALSE	0.944615	FALSE
chr9	21331017	21335429	KLHL9	-	0.823682	FALSE	0.833881	FALSE
chr12	10457049	10469850	KLRD1	+	1.18666	FALSE	0.980984	FALSE
chr3	122140747	122233786	KPNA1	-	1.01451	FALSE	1.05508	FALSE
chr17	66031847	66042970	KPNA2	+	1.40478	FALSE	1.47062	FALSE
chr13	50273442	50367057	KPNA3	-	0.888452	FALSE	1.02205	FALSE
chr3	160212782	160283376	KPNA4	-	0.99913	FALSE	0.772673	FALSE
chr1	32573643	32642168	KPNA6	+	1.12754	FALSE	1.19314	FALSE
chr17	45727274	45761004	KPNB1	+	1.09866	FALSE	0.987726	FALSE
chr12	25358179	25403854	KRAS	-	1.1126	FALSE	0.969054	FALSE
chr7	91828282	91875414	KRIT1	-	0.958962	FALSE	1.22422	FALSE
chr12	75891418	75905418	KRR1	-	0.911424	FALSE	0.913826	FALSE
chr17	39182278	39183454	KRTAP1-5	-	1.19215	FALSE	1.81194	TRUE
chr1	52497776	52499472	KTI12	-	1.37454	FALSE	1.77545	TRUE
chr14	56046924	56151302	KTN1	+	1.1034	FALSE	1.16101	FALSE
chr15	63413998	63434260	LACTB	+	1.16576	FALSE	1.33733	FALSE
chr6	112429133	112575828	LAMA4	-	0.776507	FALSE	0.563873	TRUE
chr7	107564245	107643804	LAMB1	-	0.947972	FALSE	0.717945	FALSE
chr1	182992594	183114727	LAMC1	+	0.961696	FALSE	0.939843	FALSE
chr13	113951468	113977741	LAMP1	+	0.903127	FALSE	0.815848	FALSE
chrX	119560002	119603204	LAMP2	-	1.24089	FALSE	1.0136	FALSE
chr11	71808337	71814433	LAMTOR1	-	0.857734	FALSE	0.707002	FALSE
chr4	100799494	100815703	LAMTOR3	-	1.14829	FALSE	0.815474	FALSE
chr7	55433140	55501435	LANCL2	+	1.12971	FALSE	1.01568	FALSE
chr2	20232410	20251789	LAPTM4A	-	0.805012	FALSE	0.706683	FALSE
chr12	50794591	50873788	LARP4	+	0.895408	FALSE	1.12962	FALSE
chr10	855483	931702	LARP4B	-	0.983028	FALSE	NA	FALSE
chr15	71123888	71146498	LARP6	-	0.786312	FALSE	0.929514	FALSE
chr4	113558119	113578742	LARP7	+	1.00762	FALSE	1.28877	FALSE
chr5	145492588	145562294	LARS	-	0.893884	FALSE	0.79859	FALSE
chr17	37026111	37078023	LASP1	+	0.92742	FALSE	1.11557	FALSE
chr6	149982050	150039392	LATS1	-	0.902741	FALSE	0.875178	FALSE
chr13	21547175	21635722	LATS2	-	0.929683	FALSE	0.808283	FALSE
chr11	111411232	111431788	LAYN	+	0.972082	FALSE	0.840562	FALSE
chr2	30454396	30482899	LBH	+	0.892602	FALSE	1.23287	FALSE
chr2	30670122	30867091	LCLAT1	+	1.00003	FALSE	1.09926	FALSE
chr10	98592016	98724198	LCOR	+	1.05583	FALSE	1.03159	FALSE
chr4	17844838	18023483	LCORL	-	1.25843	FALSE	1.28094	FALSE
chr11	18415935	18429765	LDHA	+	0.770485	FALSE	0.68997	FALSE
chr12	21788274	21810789	LDHB	-	0.928851	FALSE	0.78429	FALSE
chr19	11200037	11244505	LDLR	+	1.28412	FALSE	0.946162	FALSE
chr6	33738989	33756906	LEMD2	-	0.785207	FALSE	1.03605	FALSE
chr12	65563350	65642141	LEMD3	+	1.03278	FALSE	1.5079	TRUE
chr19	54960064	54973196	LENG8	+	1.05985	FALSE	0.599783	TRUE
chr1	65886130	65901690	LEPROT	+	1.33987	FALSE	1.01467	FALSE
chr22	38071612	38075809	LGALS1	+	0.768669	FALSE	0.853744	FALSE
chr14	55595934	55612148	LGALS3	+	0.922642	FALSE	1.00571	FALSE
chr11	27387507	27494334	LGR4	-	1.62713	TRUE	1.1399	FALSE
chr13	39917028	40177356	LHFP	-	0.830642	FALSE	0.769247	FALSE
chr5	77781037	77944648	LHFPL2	-	0.888234	FALSE	0.778257	FALSE
chr12	50569562	50677353	LIMA1	-	0.901999	FALSE	0.825997	FALSE
chr11	27515964	27528326	LIN7C	-	1.08638	FALSE	0.988133	FALSE
chr1	761585	762902	LINC00115	-	1.03692	FALSE	0.940392	FALSE
chr11	33097695	33101000	LINC00294	+	1.24672	FALSE	1.40224	FALSE
chr3	8613467	8616354	LINC00312	+	0.863408	FALSE	1.15778	FALSE
chr17	75089429	75091068	LINC00338	+	0.883961	FALSE	0.978776	FALSE
chr6	72124148	72130448	LINC00472	-	1.76762	TRUE	1.66875	TRUE
chr21	17442841	17982094	LINC00478	+	0.865651	FALSE	0.741112	FALSE
chr20	18548072	18550203	LINC00493	+	0.835595	FALSE	0.755817	FALSE
chr16	11641577	11681322	LITAF	-	0.82033	FALSE	0.770137	FALSE
chr1	145477084	145499091	LIX1L	+	1.04636	FALSE	0.942181	FALSE
chr12	66516848	66524533	LLPH	-	0.756619	FALSE	0.894359	FALSE
chr18	56995055	57026508	LMAN1	-	1.07745	FALSE	0.791349	FALSE
chr3	8543510	8609806	LMCD1	+	0.70906	FALSE	0.786859	FALSE
chr1	156084460	156109878	LMNA	+	0.708165	FALSE	0.805375	FALSE
chr1	87794150	87814607	LMO4	+	1.04093	FALSE	1.08738	FALSE
chr13	76194569	76434006	LMO7	+	1.19036	FALSE	1.13923	FALSE
chr19	7537722	7538247	LOC100128573	-	1.82862	TRUE	1.23787	FALSE
chr9	127115751	127121463	LOC100129034	+	0.897068	FALSE	0.62991	TRUE
chr12	11323779	11325723	LOC100129361	+	1.27556	FALSE	0.766228	FALSE
chr15	50646370	50650503	LOC100129387	+	1.22441	FALSE	0.707305	FALSE
chr16	81698958	81700879	LOC100129617	+	0.889228	FALSE	3.60352	TRUE
chr4	773936	775636	LOC100129917	-	0.841057	FALSE	0.690493	FALSE
chr1	41154751	41157933	LOC100130557	-	1.35455	FALSE	1.26029	FALSE
chr1	198777131	198906558	LOC100131234	-	Inf	TRUE	Inf	TRUE
chr7	7115400	7136417	LOC100131257	-	1.77196	TRUE	1.14826	FALSE
chr15	51236325	51238762	LOC100132724	+	0.611263	TRUE	1.52986	TRUE
chr8	72755357	72968547	LOC100132891	+	0.958951	FALSE	0.760819	FALSE
chr16	21443344	21445776	LOC100190986	-	1.2736	FALSE	1.09507	FALSE
chr10	15196720	15197346	LOC100192204	-	2.66797	TRUE	2.32883	TRUE
chr7	104650988	104654588	LOC100216545	-	0.756398	FALSE	0.84153	FALSE
chr7	104622193	104631612	LOC100216546	-	0.806503	FALSE	1.14979	FALSE
chr5	68926979	68929028	LOC100272216	-	1.54413	TRUE	1.47723	FALSE
chr5	98264837	98266713	LOC100289230	+	0.695295	FALSE	0.472428	TRUE
chr1	178060642	178063128	LOC100302401	-	0.948646	FALSE	1.04893	FALSE
chr12	49782956	49786116	LOC100335030	+	1.40392	FALSE	1.6931	TRUE
chr4	83814604	83822069	LOC100499177	-	1.20093	FALSE	0.94318	FALSE
chr5	8457799	8463209	LOC100505738	+	1.04963	FALSE	1.33649	FALSE
chr5	9546311	9550409	LOC100505806	+	0.889168	FALSE	0.912881	FALSE
chr20	62507483	62512243	LOC100505815	+	1.05913	FALSE	0.941836	FALSE
chr2	37423634	37431886	LOC100505876	+	1.21831	FALSE	1.17963	FALSE
chr11	82783107	82784754	LOC100506233	+	1.19683	FALSE	1.48071	FALSE
chr13	114567149	114569805	LOC100506394	+	0.849629	FALSE	0.684297	FALSE
chr12	26107587	26112375	LOC100506451	-	1.01798	FALSE	0.816983	FALSE
chr5	40825364	40829244	LOC100506548	-	0.877308	FALSE	0.912226	FALSE
chr9	37079892	37090398	LOC100506710	+	1.60519	TRUE	1.60125	TRUE
chr3	63989697	63997917	LOC100507062	+	0.68546	FALSE	0.448073	TRUE
chr8	131094983	131097014	LOC100507117	-	1.31702	FALSE	1.00902	FALSE
chr15	93426072	93441977	LOC100507217	+	0.937393	FALSE	0.900251	FALSE
chr17	74553845	74561430	LOC100507246	+	1.30441	FALSE	1.46328	FALSE
chr8	57430877	57472382	LOC100507632	-	1.65903	TRUE	1.13502	FALSE
chr7	102006401	102006420	LOC100630923	+	Inf	TRUE	NA	FALSE
chr14	71954577	71956420	LOC145474	+	1.75701	TRUE	2.4541	TRUE
chr19	10762537	10764548	LOC147727	-	0.870251	FALSE	1.07397	FALSE
chr19	53945048	53947925	LOC147804	+	0.91523	FALSE	0.975768	FALSE
chr10	28808845	28821283	LOC220906	-	1.22725	FALSE	1.59621	TRUE
chr14	21668237	21675059	LOC283624	-	0.733893	FALSE	1.05182	FALSE
chr17	7816639	7819265	LOC284023	-	1.12694	FALSE	1.21756	FALSE
chr19	13945329	13947100	LOC284454	-	2.30341	TRUE	1.50902	TRUE
chrX	103366999	103369317	LOC286437	-	1.31064	FALSE	0.923016	FALSE
chr12	90102731	90105729	LOC338758	+	0.926098	FALSE	NA	FALSE
chr18	5238098	5246505	LOC339290	+	1.23406	FALSE	1.04931	FALSE
chr3	185677757	185698665	LOC344887	+	0.646689	TRUE	0.818339	FALSE
chr12	9800642	9811008	LOC374443	+	1.10813	FALSE	1.09716	FALSE
chr2	177494308	177502302	LOC375295	-	1.03797	FALSE	1.43076	FALSE
chr10	29698500	29711299	LOC387647	+	1.3519	FALSE	0.936144	FALSE
chr20	37049238	37064018	LOC388796	-	1.08427	FALSE	0.943386	FALSE
chr9	130890807	130892913	LOC389791	+	1.05546	FALSE	1.12773	FALSE
chr18	72259009	72265071	LOC400657	-	1.11191	FALSE	1.26616	FALSE
chr7	32797897	32802536	LOC401321	+	0.908697	FALSE	0.823377	FALSE
chr7	112756772	112758637	LOC401397	-	0.855416	FALSE	0.756706	FALSE
chrX	46404927	46407670	LOC401588	+	0.918652	FALSE	1.1453	FALSE
chr2	114737145	114764887	LOC440900	+	0.707323	FALSE	0.885602	FALSE
chr3	9430536	9439174	LOC440944	-	1.40042	FALSE	1.17505	FALSE
chr7	66018552	66043498	LOC493754	-	0.989751	FALSE	1.04779	FALSE
chr20	5451841	5457780	LOC643406	+	1.89951	TRUE	1.09881	FALSE
chr11	9481102	9482245	LOC644656	-	0.48758	TRUE	0.439438	TRUE
chr1	27650364	27653016	LOC644961	+	0.780269	FALSE	0.596968	TRUE
chr4	120375937	120420747	LOC645513	+	0.830702	FALSE	0.963837	FALSE
chr15	21932513	21940739	LOC646214	-	1.24649	FALSE	1.0153	FALSE
chr7	130565750	130598069	LOC646329	-	1.7729	TRUE	1.07347	FALSE
chr20	34633539	34638882	LOC647979	-	1.07568	FALSE	0.758213	FALSE
chr18	2943212	2946621	LOC727896	-	1.27662	FALSE	1.45819	FALSE
chr10	60474774	60477293	LOC728640	+	1.15271	FALSE	1.08079	FALSE
chr19	36980528	36981942	LOC728752	+	0.98482	FALSE	0.941216	FALSE
chr16	70253483	70259936	LOC729513	-	0.913102	FALSE	NA	FALSE
chr6	160514113	160517244	LOC729603	+	1.31896	FALSE	1.43258	FALSE
chr22	50171537	50173958	LOC90834	-	1.02256	FALSE	1.11295	FALSE
chr5	121398889	121414055	LOX	-	0.941761	FALSE	0.826538	FALSE
chr8	23154409	23261722	LOXL2	-	0.612061	TRUE	0.709019	FALSE
chr9	113636053	113800365	LPAR1	-	0.955737	FALSE	0.970168	FALSE
chr16	55542912	55620582	LPCAT2	+	0.826205	FALSE	2.57625	TRUE
chr1	211916798	212004114	LPGAT1	-	0.922574	FALSE	0.876119	FALSE
chr18	2916991	3011945	LPIN2	-	0.915879	FALSE	0.941296	FALSE
chr3	187871662	188608460	LPP	+	1.03388	FALSE	0.819281	FALSE
chr11	58294343	58345639	LPXN	-	1.24638	FALSE	1.03379	FALSE
chr13	47127295	47327175	LRCH1	+	1.24958	FALSE	1.08592	FALSE
chr3	197518144	197598456	LRCH3	+	1.05334	FALSE	1.25773	FALSE
chr1	111489811	111506566	LRIF1	-	0.852496	FALSE	0.823706	FALSE
chr12	59265936	59314262	LRIG3	-	0.734864	FALSE	1.06565	FALSE
chr12	57522281	57607125	LRP1	+	0.853346	FALSE	0.782842	FALSE
chr8	105501458	105601252	LRP12	-	0.95975	FALSE	0.903231	FALSE
chr12	12268960	12419811	LRP6	-	1.20924	FALSE	1.21024	FALSE
chr2	44113362	44223144	LRPPRC	-	1.1393	FALSE	1.02677	FALSE
chr1	46744071	46769038	LRRC41	-	1.32725	FALSE	1.11054	FALSE
chr3	120043575	120068186	LRRC58	-	1.08703	FALSE	1.04109	FALSE
chr17	48458593	48474914	LRRC59	-	1.073	FALSE	0.838727	FALSE
chr5	61874561	61877275	LRRC70	+	0.911844	FALSE	0.51901	TRUE
chr2	238536223	238690290	LRRFIP1	+	1.18954	FALSE	0.957528	FALSE
chr3	37094116	37217851	LRRFIP2	-	1.17453	FALSE	0.960376	FALSE
chr8	38020838	38034248	LSM1	-	0.981212	FALSE	1.0168	FALSE
chr17	42112002	42144987	LSM12	-	1.00434	FALSE	0.923178	FALSE
chr19	34663351	34720420	LSM14A	+	1.10036	FALSE	1.02413	FALSE
chr4	147096834	147111213	LSM6	+	0.799333	FALSE	0.928039	FALSE
chr2	33172368	33624575	LTBP1	+	1.31241	FALSE	0.70602	FALSE
chr14	74964885	75079034	LTBP2	-	0.910645	FALSE	1.08517	FALSE
chr12	6493356	6500732	LTBR	+	1.18907	FALSE	0.888263	FALSE
chr21	30300465	30365277	LTN1	-	1.18769	FALSE	1.2807	FALSE
chr6	144164507	144184943	LTV1	+	0.933283	FALSE	0.964678	FALSE
chr16	238969	279449	LUC7L	-	1.14755	FALSE	0.845818	FALSE
chr7	139025104	139108203	LUC7L2	+	1.10037	FALSE	1.08274	FALSE
chr17	48796925	48830072	LUC7L3	+	0.789897	FALSE	0.785018	FALSE
chr12	91497231	91505542	LUM	-	0.954911	FALSE	0.727922	FALSE
chr1	23410515	23495351	LUZP1	-	1.18508	FALSE	0.933334	FALSE
chr1	219347191	219386207	LYPLAL1	+	0.838845	FALSE	0.902329	FALSE
chr6	90341942	90348474	LYRM2	-	1.01232	FALSE	0.951939	FALSE
chr5	89811444	89825401	LYSMD3	-	1.0554	FALSE	1.07919	FALSE
chr12	9092956	9102357	M6PR	-	0.99124	FALSE	0.891266	FALSE
chr13	36047925	36050832	MAB21L1	-	0.635456	TRUE	0.662406	TRUE
chr1	116654375	116677861	MAB21L3	+	1.90037	TRUE	1.16041	FALSE
chr1	39547088	39952810	MACF1	+	1.34755	FALSE	0.910385	FALSE
chr22	38597938	38612517	MAFF	+	1.2354	FALSE	0.602525	TRUE
chr3	65339905	66024509	MAGI1	-	1.04111	FALSE	0.833629	FALSE
chr1	53692563	53704282	MAGOH	-	0.896026	FALSE	1.12073	FALSE
chr12	10756363	10766208	MAGOHB	-	0.969836	FALSE	1.00138	FALSE
chr8	33342684	33358778	MAK16	+	1.12756	FALSE	0.97993	FALSE
chr11	65265232	65273939	MALAT1	+	0.9298	FALSE	1.04929	FALSE
chr18	56338617	56417370	MALT1	+	0.933877	FALSE	0.882477	FALSE
chr11	95711439	96076344	MAML2	-	1.00303	FALSE	1.00912	FALSE
chrX	149531550	149682448	MAMLD1	+	1.2512	FALSE	1.0146	FALSE
chr6	119499266	119670926	MAN1A1	-	1.0487	FALSE	0.766584	FALSE
chr1	117910084	118068320	MAN1A2	+	1.03926	FALSE	0.870189	FALSE
chr5	109025155	109203429	MAN2A1	+	1.10643	FALSE	0.721582	FALSE
chr20	35918050	35945663	MANBAL	+	0.84405	FALSE	0.862142	FALSE
chr5	71403117	71505397	MAP1B	+	1.06357	FALSE	0.793527	FALSE
chr16	87425800	87438380	MAP1LC3B	+	0.706817	FALSE	0.68802	FALSE
chr17	21187967	21218551	MAP2K3	+	1.32051	FALSE	1.05702	FALSE
chr17	11924134	12047051	MAP2K4	+	1.20026	FALSE	1.45174	FALSE
chr2	128056244	128100805	MAP3K2	-	1.19789	FALSE	1.54505	TRUE
chr6	161412821	161538417	MAP3K4	+	1.16618	FALSE	1.1595	FALSE
chr6	91225352	91296907	MAP3K7	-	1.129	FALSE	1.03303	FALSE
chr10	30722949	30750762	MAP3K8	+	0.748204	FALSE	0.708259	FALSE
chr3	47892179	48130769	MAP4	-	1.43624	FALSE	1.04981	FALSE
chr2	39476421	39664219	MAP4K3	-	0.903208	FALSE	0.7605	FALSE
chr14	50885210	50999376	MAP4K5	-	1.00951	FALSE	0.835425	FALSE
chr22	22113946	22221970	MAPK1	-	1.06175	FALSE	1.01738	FALSE
chr6	35995453	36079013	MAPK14	+	1.30696	FALSE	1.4316	FALSE
chr14	55518361	55536912	MAPK1IP1L	+	1.66077	TRUE	1.54002	TRUE
chr15	52311410	52358462	MAPK6	+	1.21872	FALSE	1.24586	FALSE
chr9	128199672	128469513	MAPKAP1	-	0.928844	FALSE	0.86798	FALSE
chr1	206858364	206907630	MAPKAPK2	+	1.39435	FALSE	0.862803	FALSE
chr20	31407698	31438211	MAPRE1	+	0.810453	FALSE	0.893699	FALSE
chr6	114178526	114184652	MARCKS	+	0.943301	FALSE	0.84574	FALSE
chr14	103851700	103970166	MARK3	+	0.910306	FALSE	1.08886	FALSE
chr12	57881735	57910438	MARS	+	0.978728	FALSE	0.692943	FALSE
chr10	99473464	99477909	MARVELD1	+	1.07543	FALSE	0.749727	FALSE
chr3	186933872	187009810	MASP1	-	0.973483	FALSE	0.710764	FALSE
chr2	85766100	85772403	MAT2A	+	1.47155	FALSE	1.58835	TRUE
chr5	162930230	162946328	MAT2B	+	1.32598	FALSE	1.5769	TRUE
chr5	138618873	138667366	MATR3	+	1.4812	FALSE	1.01756	FALSE
chr3	192514604	192635950	MB21D2	-	1.09699	FALSE	0.945489	FALSE
chr18	51677970	51751158	MBD2	-	0.700301	FALSE	0.826214	FALSE
chr3	129149792	129158852	MBD4	-	1.09444	FALSE	1.04859	FALSE
chr2	148778579	149271044	MBD5	+	1.2014	FALSE	1.23728	FALSE
chr14	36767763	36789882	MBIP	-	1.01579	FALSE	0.837341	FALSE
chr3	151985828	152183569	MBNL1	+	0.919671	FALSE	0.887162	FALSE
chr13	97874573	98046374	MBNL2	+	1.443	FALSE	0.976239	FALSE
chr2	8996700	9143876	MBOAT2	-	0.937977	FALSE	0.871457	FALSE
chr2	47129008	47168994	MCFD2	-	0.953131	FALSE	0.873175	FALSE
chr1	150547026	150552214	MCL1	-	0.694745	FALSE	1.04604	FALSE
chr2	136597195	136634011	MCM6	-	1.15291	FALSE	0.84536	FALSE
chr10	121588971	121632394	MCMBP	-	0.854895	FALSE	1.04391	FALSE
chr10	74451888	74647452	MCU	+	0.896479	FALSE	1.00805	FALSE
chr7	114562208	114659970	MDFIC	+	0.837019	FALSE	1.13577	FALSE
chr2	63815742	63834330	MDH1	+	0.898607	FALSE	0.900877	FALSE
chr7	75677392	75695930	MDH2	+	1.15619	FALSE	0.835944	FALSE
chr12	69201970	69239212	MDM2	+	1.07069	FALSE	1.07395	FALSE
chr1	204485506	204527248	MDM4	+	1.12206	FALSE	0.982394	FALSE
chr6	83920109	84140938	ME1	-	0.837335	FALSE	0.898303	FALSE
chrX	153287263	153363188	MECP2	-	1.15023	FALSE	1.03493	FALSE
chr5	6372038	6378639	MED10	-	0.82074	FALSE	0.822824	FALSE
chr12	116396380	116714991	MED13L	-	1.0595	FALSE	0.856232	FALSE
chr22	20861885	20941919	MED15	+	1.23784	FALSE	1.14744	FALSE
chr11	93517404	93546496	MED17	+	1.02723	FALSE	1.12721	FALSE
[truncated: 2,223 more rows]
