# Supplementary material for: Abnormal RNA stability in amyotrophic lateral sclerosis
Source: Nat Commun. 2018 Jul 20;9:2845. doi: 10.1038/s41467-018-05049-z (PMC6054632; doi:10.1038/s41467-018-05049-z)
Supplement: Supplementary file 4 — Supplementary Data 2 [file 41467_2018_5049_MOESM4_ESM.xlsx]

## Sheet: Description
RNA instability in amyotrophic lateral sclerosis
EM Tank, C Figueroa-Romero et al.
Datafile 2
Bru-seq results from fibroblasts
Samples used for Bru-seq are listed in Supplementary Table 1
Log2FoldChange:
log2(Median RPKM (ALS) / Median RPKM (CTL))
Significance criteria:
False discovery rate < 0.1
Length ≥300 bp
RPKM ≥ 0.5
Fold change ≥ 1.5

## Sheet: fibroblasts
chr	start	end	gene_name	strand	C9_vs_CTL_log2FoldChange	C9_vs_CTL_significant	sALS_vs_CTL_log2FoldChange	sALS_vs_CTL_significant
chr2	217122584	217236750	MAR4	-	0.1832	FALSE	-0.0186676	FALSE
chr10	94050919	94113721	MAR5	+	0.0323431	FALSE	-0.0158223	FALSE
chr5	10353827	10435491	MAR6	+	-0.121511	FALSE	-0.116733	FALSE
chr2	160569009	160625084	MAR7	+	-0.134456	FALSE	-0.0731744	FALSE
chr10	45952816	46090354	MAR8	-	0.118675	FALSE	-0.23281	FALSE
chr2	242254722	242293441	SEP2	+	-0.309969	FALSE	-0.183234	FALSE
chr7	35840595	35946715	SEP7	+	-0.0966892	FALSE	-0.193972	FALSE
chr17	75277491	75496678	SEP9	+	0.482653	FALSE	0.125542	FALSE
chr4	77870894	77959768	SEP11	+	0.138001	FALSE	-0.288425	FALSE
chr1	87328127	87380107	SEP15	-	-0.157693	FALSE	-0.139806	FALSE
chr4	110351118	110354973	1/2-SBSRNA4	-	-0.148532	FALSE	-0.239415	FALSE
chr4	170981372	171011372	AADAT	-	-0.270825	FALSE	-0.028989	FALSE
chr15	67493366	67547074	AAGAB	-	0.0735403	FALSE	-0.209719	FALSE
chr2	69685126	69870977	AAK1	-	-0.041254	FALSE	-0.177911	FALSE
chr16	70286296	70323412	AARS	-	-0.0875983	FALSE	-0.363938	FALSE
chr11	105948291	105969419	AASDHPPT	+	-0.294966	FALSE	-0.151994	FALSE
chr7	121713597	121784344	AASS	-	-0.161763	FALSE	-0.00345487	FALSE
chr17	35306174	35414171	AATF	+	0.0501088	FALSE	-0.0201648	FALSE
chr9	107543283	107690527	ABCA1	-	0.454726	FALSE	-0.517833	FALSE
chr17	67144147	67240575	ABCA10	-	0.401488	FALSE	NA	FALSE
chr17	67240575	67323323	ABCA5	-	0.0283269	FALSE	-0.584214	FALSE
chr17	67074846	67138015	ABCA6	-	0.277029	FALSE	-0.482646	FALSE
chr17	66970772	67057136	ABCA9	-	0.42564	FALSE	-0.626375	FALSE
chr13	95672082	95953687	ABCC4	-	-0.0140729	FALSE	0.0111235	FALSE
chr12	21950323	22089628	ABCC9	-	-0.555183	FALSE	-0.86349	TRUE
chr1	94883932	94984219	ABCD3	+	-0.0589617	FALSE	-0.189442	FALSE
chr4	146019155	146050676	ABCE1	+	-0.118492	FALSE	0.0984556	FALSE
chr6	30539169	30559309	ABCF1	+	-0.0172427	FALSE	0.0820043	FALSE
chr3	183903862	183911795	ABCF3	+	0.00507937	FALSE	0.120065	FALSE
chr3	111697827	111712210	ABHD10	+	-0.751195	FALSE	-0.253331	FALSE
chr13	108870762	108886603	ABHD13	+	-0.458584	FALSE	-0.128732	FALSE
chr15	89631380	89745591	ABHD2	+	0.188822	FALSE	-0.12852	FALSE
chr14	23067146	23081265	ABHD4	+	0.0275292	FALSE	-0.422328	FALSE
chr3	43732374	43764217	ABHD5	+	0.260309	FALSE	-0.159951	FALSE
chr10	27035524	27150016	ABI1	-	-0.00562797	FALSE	-0.253154	FALSE
chr2	204193002	204296892	ABI2	+	0.113549	FALSE	-0.203905	FALSE
chr3	100468178	100712334	ABI3BP	-	0.845257	TRUE	NA	FALSE
chr9	133589267	133763062	ABL1	+	0.344227	FALSE	0.0116158	FALSE
chr1	179068461	179198819	ABL2	-	0.30612	FALSE	0.00861877	FALSE
chr6	26597170	26600277	ABT1	+	-0.261016	FALSE	0.439456	FALSE
chr11	34172533	34379555	ABTB2	-	0.245319	FALSE	-0.271068	FALSE
chr18	47309873	47340251	ACAA2	-	-0.147034	FALSE	-0.220003	FALSE
chr17	35441926	35766902	ACACA	-	0.0817887	FALSE	-0.0909756	FALSE
chr1	76190042	76229355	ACADM	+	-0.321103	FALSE	-0.462481	FALSE
chr17	7123152	7128585	ACADVL	+	0.0303244	FALSE	0.485765	FALSE
chr3	194995464	195163817	ACAP2	-	0.110271	FALSE	-0.314705	FALSE
chr11	107992257	108018891	ACAT1	+	-0.0271182	FALSE	0.0350461	FALSE
chr6	160182988	160200087	ACAT2	+	0.523687	FALSE	0.0767243	FALSE
chr1	226332379	226374423	ACBD3	-	-0.150121	FALSE	-0.0997752	FALSE
chr1	180257351	180472022	ACBD6	-	0.0899127	FALSE	-0.152939	FALSE
chr10	15117473	15130775	ACBD7	-	-0.0595556	FALSE	-0.209702	FALSE
chr14	23527773	23564823	ACIN1	-	-0.10702	FALSE	0.0209807	FALSE
chr17	40023178	40075272	ACLY	-	0.129113	FALSE	-0.0659757	FALSE
chr9	32384600	32450832	ACO1	+	0.121878	FALSE	-0.0755923	FALSE
chr22	41865128	41924993	ACO2	+	-0.131528	FALSE	0.0231193	FALSE
chr14	74035771	74042359	ACOT2	+	0.119158	FALSE	-0.218278	FALSE
chrX	23721776	23761407	ACOT9	-	-0.0182043	FALSE	-0.0801289	FALSE
chr17	73937588	73975515	ACOX1	-	0.00603421	FALSE	-0.711166	FALSE
chr2	264868	278282	ACP1	+	-0.30908	FALSE	0.0117264	FALSE
chr4	185676748	185747215	ACSL1	-	0.149645	FALSE	-0.197294	FALSE
chr2	223725731	223808119	ACSL3	+	0.179909	FALSE	-0.218438	FALSE
chrX	108884563	108976621	ACSL4	-	0.103893	FALSE	-0.146544	FALSE
chr10	90694830	90751147	ACTA2	-	1.19384	TRUE	-0.25917	FALSE
chr7	5566778	5570232	ACTB	-	0.494235	FALSE	0.564857	FALSE
chr17	79476996	79479892	ACTG1	-	0.310363	FALSE	0.666319	FALSE
chr14	69340839	69446083	ACTN1	-	0.172783	FALSE	0.121814	FALSE
chr19	39138266	39221171	ACTN4	+	0.0774168	FALSE	-0.134686	FALSE
chr14	58666832	58702353	ACTR10	+	-0.224417	FALSE	-0.27169	FALSE
chr10	104238985	104262512	ACTR1A	-	-0.323172	FALSE	-0.120179	FALSE
chr2	65454828	65498390	ACTR2	+	-0.193039	FALSE	-0.154183	FALSE
chr2	114647536	114716167	ACTR3	+	0.118584	FALSE	0.019424	FALSE
chr12	100594573	100618201	ACTR6	+	-0.284907	FALSE	-0.108239	FALSE
chr3	53901093	53916229	ACTR8	-	-0.583355	FALSE	-0.312301	FALSE
chr2	158592957	158732374	ACVR1	-	0.0486577	FALSE	-0.377919	FALSE
chr12	52345450	52390863	ACVR1B	+	-0.130372	FALSE	-0.251693	FALSE
chr2	148602569	148688393	ACVR2A	+	0.358644	FALSE	-0.684768	FALSE
chr12	112336866	112339706	ADAM1	+	0.216679	FALSE	-0.0624564	FALSE
chr15	58888509	59042177	ADAM10	-	-0.0248002	FALSE	-0.231974	FALSE
chr10	127702901	128077127	ADAM12	-	0.197353	FALSE	-0.554011	FALSE
chr2	9629410	9695917	ADAM17	-	0.116032	FALSE	-0.269036	FALSE
chr5	156904311	157002783	ADAM19	-	-0.310266	FALSE	-0.00434603	FALSE
chr8	38854504	38962779	ADAM9	+	0.0409076	FALSE	0.197523	FALSE
chr21	28208605	28217728	ADAMTS1	-	0.47302	FALSE	0.102374	FALSE
chr5	33527286	33892124	ADAMTS12	-	-0.050475	FALSE	0.0741557	FALSE
chr5	178537851	178772431	ADAMTS2	-	0.278233	FALSE	-0.103915	FALSE
chr1	161159537	161168845	ADAMTS4	-	0.199236	FALSE	0.0233171	FALSE
chr21	28290230	28339439	ADAMTS5	-	0.476397	FALSE	-0.256269	FALSE
chr5	64444562	64777704	ADAMTS6	-	-0.0286799	FALSE	0.141914	FALSE
chr9	18474078	18910947	ADAMTSL1	+	-0.269757	FALSE	-0.0159348	FALSE
chr1	154554533	154600456	ADAR	-	-0.0112765	FALSE	-0.0635892	FALSE
chr21	46494492	46646478	ADARB1	+	0.523284	FALSE	0.198663	FALSE
chr4	2845583	2931802	ADD1	+	-0.0715999	FALSE	-0.173136	FALSE
chr10	111765725	111895323	ADD3	+	0.079573	FALSE	-0.328596	FALSE
chr4	100227526	100242572	ADH1B	-	1.02272	FALSE	0.531006	FALSE
chr4	99992129	100009931	ADH5	-	0.146798	FALSE	-0.0628732	FALSE
chr2	3501689	3523350	ADI1	-	0.00841614	FALSE	0.20371	FALSE
chr1	202909960	202927700	ADIPOR1	-	-0.0286722	FALSE	0.0329696	FALSE
chr12	1800246	1897845	ADIPOR2	+	0.00509549	FALSE	-0.0701529	FALSE
chr10	75910942	76469061	ADK	+	-0.0362518	FALSE	-0.104589	FALSE
chr11	10326641	10328923	ADM	+	0.778441	FALSE	0.503254	FALSE
chr20	49506882	49547527	ADNP	-	-0.17174	FALSE	0.062064	FALSE
chr18	77866914	77898228	ADNP2	+	-0.126196	FALSE	0.100207	FALSE
chr10	64564515	64568239	ADO	+	-0.308588	FALSE	0.157383	FALSE
chr15	73043707	73076126	ADPGK	-	-0.0876302	FALSE	-0.166392	FALSE
chr1	36554452	36559533	ADPRHL2	+	-0.178044	FALSE	0.195887	FALSE
chr22	40742503	40762575	ADSL	+	-0.188542	FALSE	-0.145333	FALSE
chr1	244571793	244615436	ADSS	-	-0.0569058	FALSE	-0.264016	FALSE
chr7	44143959	44154159	AEBP1	+	0.223554	FALSE	-0.178001	FALSE
chr12	19592607	19675173	AEBP2	+	0.0252304	FALSE	-0.18999	FALSE
chr15	89164526	89175512	AEN	+	0.0442323	FALSE	0.217542	FALSE
chr4	7760439	7941653	AFAP1	-	0.228285	FALSE	-0.0434364	FALSE
chr4	87856153	88062206	AFF1	+	0.0768997	FALSE	-0.0613119	FALSE
chr5	132211070	132299354	AFF4	-	0.0517131	FALSE	-0.0295937	FALSE
chr18	12328942	12377275	AFG3L2	-	0.00515165	FALSE	-0.0169678	FALSE
chr2	64751438	64820138	AFTPH	+	-0.15045	FALSE	-0.365867	FALSE
chr2	236402732	237040444	AGAP1	+	0.170638	FALSE	-0.068878	FALSE
chr2	228336887	228425938	AGFG1	+	0.203304	FALSE	0.112286	FALSE
chr7	141251077	141354209	AGK	+	-0.196119	FALSE	-0.0727665	FALSE
chr6	161551056	161695107	AGPAT4	-	0.20432	FALSE	-0.32464	FALSE
chr6	161581163	161583014	AGPAT4-IT1	-	0.638654	FALSE	0.021866	FALSE
chr8	41435706	41482520	AGPAT6	+	-0.00899809	FALSE	-0.015789	FALSE
chr2	178257470	178408564	AGPS	+	-0.297602	FALSE	-0.366937	FALSE
chr3	148415657	148460790	AGTR1	+	0.300583	FALSE	0.0454825	FALSE
chr5	177635539	177659803	AGXT2L2	-	0.0354771	FALSE	-0.00272821	FALSE
chr1	247002401	247094726	AHCTF1	-	0.0126312	FALSE	-0.141878	FALSE
chr1	110527386	110566364	AHCYL1	+	0.0237245	FALSE	-0.0563369	FALSE
chr6	135605109	135818903	AHI1	-	0.0867183	FALSE	-0.227257	FALSE
chr11	62201015	62314332	AHNAK	-	-0.122996	FALSE	0.120203	FALSE
chr7	17338275	17385775	AHR	+	0.0799504	FALSE	-0.00214436	FALSE
chr5	304290	438405	AHRR	+	0.234421	FALSE	0.00623718	FALSE
chr14	77924372	77935815	AHSA1	+	-0.300751	FALSE	0.239309	FALSE
chr2	61404554	61414686	AHSA2	+	-0.330741	FALSE	-0.225024	FALSE
chr1	222841354	222885864	AIDA	-	-0.0340293	FALSE	-0.26523	FALSE
chr10	71872022	71892690	AIFM2	-	0.354026	FALSE	0.0357919	FALSE
chr4	107236766	107270381	AIMP1	+	-0.0705643	FALSE	0.0107237	FALSE
chr7	6048881	6063465	AIMP2	+	-0.298911	FALSE	-0.189785	FALSE
chr14	23440409	23451848	AJUBA	-	0.104085	FALSE	0.336917	FALSE
chr1	33473540	33502512	AK2	-	-0.0928346	FALSE	-0.0352851	FALSE
chr9	4709556	4742043	AK3	-	-0.212278	FALSE	-0.139782	FALSE
chr1	65613231	65697828	AK4	+	0.61417	FALSE	-0.425365	FALSE
chr1	77747661	78025654	AK5	+	-0.164442	FALSE	0.0384086	FALSE
chr17	19808749	19881129	AKAP10	-	-0.062096	FALSE	-0.496586	FALSE
chr13	42846288	42897403	AKAP11	+	-0.036033	FALSE	-0.175233	FALSE
chr6	151561133	151679694	AKAP12	+	0.490514	FALSE	0.100206	FALSE
chr15	85923870	86292586	AKAP13	+	0.0607543	FALSE	-0.0881423	FALSE
chr9	112810877	112934791	AKAP2	+	0.112825	FALSE	-0.143862	FALSE
chr19	15464331	15490612	AKAP8	-	0.0352567	FALSE	0.270819	FALSE
chr19	15490858	15529833	AKAP8L	-	-0.0862656	FALSE	0.104655	FALSE
chr7	91570188	91739987	AKAP9	+	-0.138108	FALSE	-0.282084	FALSE
chr11	8932700	8941626	AKIP1	+	-0.202891	FALSE	0.00263002	FALSE
chr1	39456915	39471737	AKIRIN1	+	-0.0407647	FALSE	0.108558	FALSE
chr6	88384577	88411985	AKIRIN2	-	-0.0603805	FALSE	-0.127652	FALSE
chr9	117096432	117156685	AKNA	-	0.348986	FALSE	-0.512919	FALSE
chr7	134127106	134143888	AKR1B1	-	0.742162	FALSE	0.0945586	FALSE
chr10	5005453	5020158	AKR1C1	+	0.835117	FALSE	-0.486303	FALSE
chr1	243651534	244006886	AKT3	-	0.0980749	FALSE	-0.324801	FALSE
chr3	52232115	52248343	ALAS1	+	-0.0707969	FALSE	0.00873014	FALSE
chr3	105085556	105295757	ALCAM	+	-0.0889569	FALSE	0.0776945	FALSE
chr10	97365685	97416567	ALDH18A1	-	-0.106417	FALSE	-0.275072	FALSE
chr9	38392660	38398662	ALDH1B1	+	0.244209	FALSE	-0.0345914	FALSE
chr12	105413561	105478341	ALDH1L2	-	-0.262424	FALSE	-0.562103	FALSE
chr1	165631448	165667900	ALDH9A1	-	0.0180171	FALSE	-0.0159851	FALSE
chr16	30064410	30081741	ALDOA	+	0.272535	FALSE	0.797316	FALSE
chr13	52586522	52598826	ALG11	+	-0.435604	FALSE	-0.00411043	FALSE
chrX	110924345	111003875	ALG13	+	0.0176748	FALSE	-0.124773	FALSE
chr9	101978706	101984246	ALG2	-	0.0319484	FALSE	0.189009	FALSE
chr13	37523907	37573504	ALG5	-	-0.179642	FALSE	-0.297291	FALSE
chr11	111652918	111742305	ALG9	-	0.037496	FALSE	-0.170557	FALSE
chr14	78138748	78174356	ALKBH1	-	-0.282861	FALSE	-0.119215	FALSE
chr11	43902356	43941825	ALKBH3	+	-0.191805	FALSE	-0.392536	FALSE
chr17	18086866	18113267	ALKBH5	+	-0.00912474	FALSE	-0.0634031	FALSE
chr11	107373452	107436461	ALKBH8	-	-0.25317	FALSE	-0.0994955	FALSE
chr2	73612885	73837046	ALMS1	+	0.00417417	FALSE	-0.21274	FALSE
chr4	113218498	113363764	ALPK1	+	0.126583	FALSE	-0.211343	FALSE
chr18	56148481	56296189	ALPK2	-	0.560641	FALSE	-0.0481298	FALSE
chr2	202564985	202645895	ALS2	-	0.0114356	FALSE	-0.0360248	FALSE
chr5	33987090	34008220	AMACR	-	-0.621423	FALSE	-0.745106	FALSE
chr11	46417963	46612914	AMBRA1	-	0.0131186	FALSE	-0.177749	FALSE
chr6	111195986	111216913	AMD1	+	-0.00167762	FALSE	0.0317485	FALSE
chr16	56395363	56459444	AMFR	-	-0.00653629	FALSE	0.0191643	FALSE
chr12	47469489	47473734	AMIGO2	-	-0.678142	FALSE	-0.229008	FALSE
chrX	109437413	109683461	AMMECR1	-	0.000534875	FALSE	-0.112693	FALSE
chr2	128619206	128643514	AMMECR1L	-	-0.00807801	FALSE	0.0711466	FALSE
chr11	94501507	94609918	AMOTL1	+	0.0149971	FALSE	-0.0900722	FALSE
chr3	134074189	134093406	AMOTL2	-	0.305995	FALSE	0.484763	FALSE
chr11	10471867	10529126	AMPD3	+	0.841978	FALSE	0.247909	FALSE
chr4	145916312	146019368	ANAPC10	-	-0.0612289	FALSE	-0.123271	FALSE
chr3	134196545	134204865	ANAPC13	-	-0.170549	FALSE	0.219291	FALSE
chr10	73975757	73995618	ANAPC16	+	-0.334307	FALSE	-0.189309	FALSE
chr4	25378847	25420120	ANAPC4	+	-0.210121	FALSE	-0.397263	FALSE
chr12	121746047	121792012	ANAPC5	-	-0.188916	FALSE	-0.270612	FALSE
chr12	110810704	110841535	ANAPC7	-	-0.181463	FALSE	-0.0341956	FALSE
chr1	213165523	213189168	ANGEL2	-	-0.405295	FALSE	-0.394896	FALSE
chr8	108261709	108510254	ANGPT1	-	0.265203	FALSE	0.345566	FALSE
chr9	129849627	129885044	ANGPTL2	-	0.698199	FALSE	-0.378384	FALSE
chr19	8429010	8439257	ANGPTL4	+	0.264764	FALSE	-0.179533	FALSE
chr2	190540710	190611376	ANKAR	+	-0.114635	FALSE	-0.316157	FALSE
chr15	65204100	65251041	ANKDD1A	+	-0.408188	FALSE	-0.200991	FALSE
chr17	4066664	4167274	ANKFY1	-	0.0448849	FALSE	-0.0806392	FALSE
chr5	14704908	14871887	ANKH	-	-0.206032	FALSE	-0.265132	FALSE
chr5	139781398	139919441	ANKHD1	+	0.0916107	FALSE	-0.285535	FALSE
chr7	91875547	92030698	ANKIB1	+	0.0113834	FALSE	-0.350836	FALSE
chr12	133302253	133338451	ANKLE2	-	-0.0400319	FALSE	-0.17862	FALSE
chr7	16639400	16685442	ANKMY2	-	-0.0265113	FALSE	-0.0273413	FALSE
chr5	72848024	72861511	ANKRA2	-	-0.128085	FALSE	-0.257919	FALSE
chr10	92671856	92681032	ANKRD1	-	0.0161335	FALSE	-0.0943924	FALSE
chr13	111530886	111567416	ANKRD10	-	0.501955	FALSE	0.0322238	FALSE
chr16	89334034	89556969	ANKRD11	-	-0.0337839	FALSE	-0.132567	FALSE
chr18	9136750	9285983	ANKRD12	+	0.0475137	FALSE	-0.233244	FALSE
chr12	110437234	110477235	ANKRD13A	+	0.20691	FALSE	0.12249	FALSE
chr1	70724684	70820417	ANKRD13C	-	0.0244192	FALSE	-0.153797	FALSE
chr11	67056761	67069955	ANKRD13D	+	0.128653	FALSE	-0.00852303	FALSE
chr4	73940501	74124502	ANKRD17	-	0.0652163	FALSE	-0.145067	FALSE
chr13	19408542	19446109	ANKRD20A9P	-	0.116973	FALSE	-0.110331	FALSE
chr3	15708743	15901053	ANKRD28	-	0.147775	FALSE	-0.0335695	FALSE
chr5	10564434	10657928	ANKRD33B	+	0.106814	FALSE	0.153447	FALSE
chr1	168214818	168216668	ANKRD36BP1	-	-0.210526	FALSE	-0.598515	FALSE
chr17	48770550	48785270	ANKRD40	-	-0.216905	FALSE	0.0631955	FALSE
chr11	94227152	94232744	ANKRD49	+	-0.104993	FALSE	0.120894	FALSE
chr4	125585203	125633887	ANKRD50	-	-0.24317	FALSE	-0.611523	FALSE
chr12	56631590	56652143	ANKRD52	-	-0.0622877	FALSE	0.104507	FALSE
chr2	110371910	110376564	ANKRD57	+	0.53965	FALSE	0.482778	FALSE
chr7	36429431	36493400	ANLN	+	-0.767264	FALSE	0.349076	FALSE
chr3	43407817	43663560	ANO10	-	-0.00157332	FALSE	-0.224735	FALSE
chr12	45609769	45834187	ANO6	+	-0.0594942	FALSE	-0.27961	FALSE
chr15	69096159	69099440	ANP32A-IT1	-	-0.0453695	FALSE	-0.121895	FALSE
chr9	100745488	100778224	ANP32B	+	-0.142985	FALSE	0.097998	FALSE
chr1	150190716	150208504	ANP32E	-	-0.842328	FALSE	0.0362879	FALSE
chr15	90328125	90358072	ANPEP	-	0.00532364	FALSE	0.00825289	FALSE
chr2	69240275	69476459	ANTXR1	+	-0.0357496	FALSE	-0.510881	FALSE
chr4	80822770	80994477	ANTXR2	-	0.0844757	FALSE	-0.0437864	FALSE
chr9	75766780	75785307	ANXA1	+	0.335606	FALSE	0.00538701	FALSE
chr10	81914879	81965328	ANXA11	-	0.103362	FALSE	0.0276452	FALSE
chr15	60639349	60690185	ANXA2	-	-0.14086	FALSE	-0.0804647	FALSE
chr2	69969126	70053596	ANXA4	+	-0.0910358	FALSE	-0.509757	FALSE
chr4	122589151	122618147	ANXA5	-	-0.0283505	FALSE	-0.00498765	FALSE
chr5	150480266	150537443	ANXA6	-	-0.0199872	FALSE	0.0110566	FALSE
chr10	75135188	75173841	ANXA7	-	0.0465594	FALSE	-0.133612	FALSE
chr2	201450730	201536217	AOX1	+	0.417045	FALSE	0.04698	FALSE
chr4	113152894	113191211	AP1AR	+	-0.23639	FALSE	-0.3337	FALSE
chr16	71762904	71842976	AP1G1	-	-0.068745	FALSE	-0.00949372	FALSE
chr19	16308664	16346156	AP1M1	+	-0.0513686	FALSE	0.17334	FALSE
chrX	15843928	15873100	AP1S2	-	0.110561	FALSE	0.13002	FALSE
chr17	33914281	34053436	AP2B1	+	-0.00378302	FALSE	-0.0962421	FALSE
chr3	183892633	183901879	AP2M1	+	-0.0564624	FALSE	0.311067	FALSE
chr19	47341422	47354203	AP2S1	-	-0.192133	FALSE	0.108943	FALSE
chr5	77298149	77590528	AP3B1	-	-0.0691234	FALSE	-0.165882	FALSE
chr10	75880014	75910826	AP3M1	-	-0.0534042	FALSE	-0.0858713	FALSE
chr8	42010463	42028701	AP3M2	+	-0.210198	FALSE	-0.161679	FALSE
chr5	115177618	115249778	AP3S1	+	-0.00423412	FALSE	-0.092195	FALSE
chr15	90373830	90437617	AP3S2	-	0.0080264	FALSE	-0.237471	FALSE
chr1	114437676	114447741	AP4B1	-	-0.212594	FALSE	-0.00114904	FALSE
chr15	51200868	51298097	AP4E1	+	-0.0029527	FALSE	-0.359372	FALSE
chr12	99039077	99129211	APAF1	+	0.0646093	FALSE	-0.451281	FALSE
chr10	26727265	26856732	APBB1IP	+	-0.371738	FALSE	-0.205999	FALSE
chr4	40812043	41216635	APBB2	-	0.0885732	FALSE	-0.063019	FALSE
chr5	112043201	112181936	APC	+	-0.0729276	FALSE	-0.139296	FALSE
chr14	20923289	20925931	APEX1	+	-0.193103	FALSE	0.581908	FALSE
chr1	150237798	150241609	APH1A	-	0.158532	FALSE	0.392207	FALSE
chr15	63569748	63601325	APH1B	+	0.0371919	FALSE	-0.189514	FALSE
chr11	43333504	43366080	API5	+	-0.172161	FALSE	0.0631836	FALSE
chr11	34903842	34937939	APIP	-	-0.283058	FALSE	-0.250602	FALSE
chr11	129939715	130014706	APLP2	+	0.114725	FALSE	0.232722	FALSE
chr22	36622254	36636000	APOL2	-	-0.161573	FALSE	-0.14399	FALSE
chr22	36585175	36600879	APOL4	-	-0.0187955	FALSE	-0.205601	FALSE
chr22	36044423	36064456	APOL6	+	0.128293	FALSE	0.0108527	FALSE
chrX	84258897	84348323	APOOL	+	-0.1494	FALSE	-0.154827	FALSE
chr14	104029298	104057236	APOPT1	+	-0.210114	FALSE	-0.106173	FALSE
chr21	27252860	27543446	APP	-	0.124108	FALSE	-0.259996	FALSE
chr3	57261764	57307498	APPL1	+	0.00313871	FALSE	-0.236797	FALSE
chr12	105567074	105630008	APPL2	-	-0.230884	FALSE	-0.16039	FALSE
chr9	32972603	33001639	APTX	-	0.0400808	FALSE	-0.172721	FALSE
chr15	35148551	35261995	AQR	-	-0.0317539	FALSE	-0.174179	FALSE
chrX	47420515	47431320	ARAF	+	0.200443	FALSE	0.346324	FALSE
chr11	118443101	118473747	ARCN1	+	-0.299444	FALSE	-0.146118	FALSE
chr1	228270360	228286913	ARF1	+	0.087977	FALSE	0.238651	FALSE
chr12	49329991	49351252	ARF3	-	-0.135021	FALSE	0.154926	FALSE
chr3	57557089	57583215	ARF4	-	0.149659	FALSE	0.0884862	FALSE
chr7	127228405	127231759	ARF5	+	0.0683357	FALSE	0.421954	FALSE
chr14	50359735	50363772	ARF6	+	0.0247246	FALSE	0.290603	FALSE
chr20	61904164	61921142	ARFGAP1	+	-0.158452	FALSE	0.0804134	FALSE
chr11	47185848	47198676	ARFGAP2	-	0.00283714	FALSE	0.220886	FALSE
chr22	43192531	43253408	ARFGAP3	-	-0.0860793	FALSE	-0.0682972	FALSE
chr8	68109883	68255912	ARFGEF1	-	0.0305833	FALSE	-0.270435	FALSE
chr20	47538274	47653230	ARFGEF2	+	0.0206688	FALSE	-0.125201	FALSE
chr4	153701111	153833063	ARFIP1	+	-0.0569662	FALSE	-0.399394	FALSE
chr11	6495912	6502709	ARFIP2	-	0.0889084	FALSE	0.222262	FALSE
chr13	107195661	107220514	ARGLU1	-	-0.123706	FALSE	0.0106982	FALSE
chr11	46698631	46722120	ARHGAP1	-	-0.0555892	FALSE	-0.336692	FALSE
chr4	148653452	148993927	ARHGAP10	+	-0.0819899	FALSE	-0.212817	FALSE
chr15	32907690	32931868	ARHGAP11A	+	-0.650674	FALSE	-0.0373606	FALSE
chr10	32095224	32217770	ARHGAP12	-	0.317524	FALSE	-0.297715	FALSE
chr16	24930711	25026675	ARHGAP17	-	0.177642	FALSE	0.0343229	FALSE
chr6	129898239	130031370	ARHGAP18	-	-0.167115	FALSE	-0.181779	FALSE
chr11	110447765	110583451	ARHGAP20	-	0.278229	FALSE	-0.283079	FALSE
chr10	24872537	25012597	ARHGAP21	-	0.101952	FALSE	-0.203484	FALSE
chr10	49654078	49813138	ARHGAP22	-	0.0504999	FALSE	-0.0569314	FALSE
chr4	86396283	86923823	ARHGAP24	+	0.0474006	FALSE	-0.282206	FALSE
chr5	142150291	142608572	ARHGAP26	+	0.224213	FALSE	-0.354268	FALSE
chr18	6834431	6915712	ARHGAP28	+	0.597968	FALSE	-0.405269	FALSE
chr1	94634462	94703307	ARHGAP29	-	0.248983	FALSE	-0.0537425	FALSE
chr3	119013219	119138323	ARHGAP31	+	-0.132107	FALSE	-0.219696	FALSE
chr11	128834954	129062093	ARHGAP32	-	-0.0688862	FALSE	-0.490326	FALSE
chr19	47421932	47508333	ARHGAP35	+	0.0772834	FALSE	-0.195387	FALSE
chr14	32546494	32628934	ARHGAP5	+	-0.144118	FALSE	-0.135592	FALSE
chr17	79825596	79829282	ARHGDIA	-	0.167596	FALSE	0.644137	FALSE
chr8	1772148	1906807	ARHGEF10	+	-0.0370451	FALSE	-0.179059	FALSE
chr1	156904631	157015162	ARHGEF11	-	0.0209193	FALSE	-0.220054	FALSE
chr11	120207617	120360645	ARHGEF12	+	0.0322252	FALSE	-0.162892	FALSE
chr11	73019662	73080425	ARHGEF17	+	0.0995863	FALSE	0.0950957	FALSE
chr1	155916629	155948336	ARHGEF2	-	0.267535	FALSE	0.132219	FALSE
chr3	56761445	57113336	ARHGEF3	-	0.229308	FALSE	-0.371808	FALSE
chr13	111767623	111958081	ARHGEF7	+	0.120816	FALSE	-0.163406	FALSE
chr1	27022521	27108601	ARID1A	+	0.0870437	FALSE	0.157509	FALSE
chr6	157099063	157531913	ARID1B	+	0.0747219	FALSE	-0.182393	FALSE
chr12	46123619	46301819	ARID2	+	0.0691106	FALSE	-0.252411	FALSE
chr14	58765221	58840451	ARID4A	+	0.118097	FALSE	-0.317634	FALSE
chr1	235330209	235491532	ARID4B	-	0.0649613	FALSE	-0.221455	FALSE
chr10	63661012	63856707	ARID5B	+	0.55593	FALSE	0.191945	FALSE
chr15	72766666	72878896	ARIH1	+	0.114353	FALSE	-0.11564	FALSE
chr3	48956280	49022971	ARIH2	+	0.0433968	FALSE	-0.0897432	FALSE
chr12	101786902	101801572	ARL1	-	-0.326649	FALSE	-0.154211	FALSE
chr3	93698982	93774522	ARL13B	+	-0.0140296	FALSE	NA	FALSE
chr5	53180613	53606403	ARL15	-	-0.190769	FALSE	-0.291971	FALSE
chr17	79648223	79650954	ARL16	-	-0.102707	FALSE	0.429879	FALSE
chr16	57279037	57287545	ARL2BP	+	-0.337741	FALSE	-0.0578707	FALSE
chr7	12726451	12730558	ARL4A	+	0.00182316	FALSE	-0.250815	FALSE
chr2	235401685	235405693	ARL4C	-	0.564332	FALSE	0.610127	FALSE
chr2	152657479	152685009	ARL5A	-	-0.280739	FALSE	-0.12069	FALSE
chr10	18948312	18966940	ARL5B	+	0.507364	FALSE	-0.0152393	FALSE
chr16	18802990	18812857	ARL6IP1	-	-0.585041	FALSE	0.233697	FALSE
chr12	123464879	123467460	ARL6IP4	+	-0.188791	FALSE	0.706087	FALSE
chr3	69134089	69155239	ARL6IP5	+	0.209312	FALSE	0.0014461	FALSE
chr2	153574406	153617767	ARL6IP6	+	-0.0449551	FALSE	-0.175237	FALSE
chr3	5163929	5222601	ARL8B	+	-0.0901135	FALSE	-0.117052	FALSE
chr7	102715327	102740210	ARMC10	+	-0.342077	FALSE	-0.511307	FALSE
chr3	137906147	138016219	ARMC8	+	-0.180552	FALSE	-0.0410823	FALSE
chr2	232063341	232209914	ARMC9	+	0.125929	FALSE	-0.522015	FALSE
chrX	100805513	100809675	ARMCX1	+	-0.323413	FALSE	-0.0938122	FALSE
chrX	100910267	100914863	ARMCX2	-	-0.369077	FALSE	0.232731	FALSE
chrX	100878119	100882831	ARMCX3	+	-0.36404	FALSE	-0.156987	FALSE
chrX	101859085	101860581	ARMCX5-GPRASP2	+	-0.507065	FALSE	-0.133859	FALSE
chrX	100870107	100872991	ARMCX6	-	-0.323224	FALSE	0.116034	FALSE
chr1	150782180	150849244	ARNT	-	0.0705124	FALSE	-0.358695	FALSE
chr15	80696691	80890277	ARNT2	+	0.161619	FALSE	0.0408385	FALSE
chr11	13299324	13408812	ARNTL	+	0.134248	FALSE	-0.0815894	FALSE
chr7	98923495	98963885	ARPC1A	+	-0.158394	FALSE	-0.138874	FALSE
chr2	219081873	219119071	ARPC2	+	0.00809104	FALSE	0.0624299	FALSE
chr12	110872705	110888158	ARPC3	-	-0.152687	FALSE	0.137977	FALSE
chr3	9834178	9848789	ARPC4	+	0.0834155	FALSE	0.107161	FALSE
chr1	183595331	183604985	ARPC5	-	0.0705528	FALSE	-0.146021	FALSE
chr9	127631483	127639696	ARPC5L	+	-0.198864	FALSE	0.282572	FALSE
chr15	52839431	52861213	ARPP19	-	-0.110769	FALSE	0.119319	FALSE
chr5	90664540	90679149	ARRDC3	-	0.393598	FALSE	0.39281	FALSE
chr15	98503932	98517068	ARRDC4	+	-0.266579	FALSE	-0.326892	FALSE
chr22	51061181	51066601	ARSA	-	0.0438391	FALSE	0.00494487	FALSE
chr4	114821439	114900878	ARSJ	-	0.106902	FALSE	0.351713	FALSE
chr8	17913924	17942507	ASAH1	-	0.182548	FALSE	-0.214952	FALSE
chr8	131064350	131455906	ASAP1	-	0.0742197	FALSE	0.0842777	FALSE
chr8	131307600	131308779	ASAP1-IT1	-	0.0647915	FALSE	-0.0917021	FALSE
chr2	9346893	9545812	ASAP2	+	0.140687	FALSE	-0.127976	FALSE
chr2	239335625	239360891	ASB1	+	0.232642	FALSE	0.00639179	FALSE
chr2	53897116	54014146	ASB3	-	-0.0237323	FALSE	-0.351913	FALSE
chr9	132396882	132404448	ASB6	-	0.00965202	FALSE	0.41414	FALSE
chr15	101142754	101191904	ASB7	+	-0.0770893	FALSE	-0.422333	FALSE
chr12	48541571	48551377	ASB8	-	-0.504278	FALSE	-0.146242	FALSE
chr10	73856273	73976183	ASCC1	-	0.129697	FALSE	NA	FALSE
chr22	30184596	30234293	ASCC2	-	-0.163097	FALSE	-0.14932	FALSE
chr6	100956607	101329224	ASCC3	-	0.0647246	FALSE	-0.207924	FALSE
chr6	119215240	119230335	ASF1A	+	-0.493563	FALSE	-0.0541928	FALSE
chr1	155305051	155532324	ASH1L	-	-0.0177572	FALSE	-0.241176	FALSE
chr8	37963010	37997228	ASH2L	+	-0.171024	FALSE	-0.124145	FALSE
chr7	97481428	97501854	ASNS	-	-0.11238	FALSE	-0.438143	FALSE
chr2	190526124	190535557	ASNSD1	+	-0.253854	FALSE	0.0620797	FALSE
chr8	62413114	62627199	ASPH	-	-0.137212	FALSE	-0.0103397	FALSE
chr1	197053256	197115824	ASPM	-	-1.0291	TRUE	0.108906	FALSE
chr3	130732720	130745646	ASTE1	-	-0.209247	FALSE	-0.230411	FALSE
chr12	27058111	27091254	ASUN	-	0.00360513	FALSE	-0.00551283	FALSE
chr20	30946146	31027122	ASXL1	+	0.0231052	FALSE	-0.016507	FALSE
chr2	25962252	26101312	ASXL2	-	0.0961429	FALSE	-0.364725	FALSE
chr10	89512874	89577917	ATAD1	-	-0.0915652	FALSE	-0.145816	FALSE
chr8	124332090	124408705	ATAD2	-	-0.127685	FALSE	0.327258	FALSE
chr2	23971533	24149936	ATAD2B	-	-0.0139905	FALSE	-0.219451	FALSE
chr10	123502624	123687546	ATE1	-	-0.0062531	FALSE	-0.242934	FALSE
chr12	51157788	51214943	ATF1	+	0.0484328	FALSE	-0.151573	FALSE
chr2	175939005	176032897	ATF2	-	-0.00856055	FALSE	-0.0657705	FALSE
chr1	212738675	212794119	ATF3	+	1.52388	TRUE	NA	FALSE
chr22	39916568	39918691	ATF4	+	-0.0582466	FALSE	0.423837	FALSE
chr19	50431958	50437193	ATF5	+	-0.248366	FALSE	0.530075	FALSE
chr1	161736033	161933860	ATF6	+	-0.0473787	FALSE	-0.160434	FALSE
chr12	53905842	54020199	ATF7	-	-0.0265486	FALSE	-0.266432	FALSE
chr12	14518610	14651697	ATF7IP	+	0.0801141	FALSE	-0.329483	FALSE
chr5	115163893	115177548	ATG12	-	-0.137505	FALSE	-0.0598353	FALSE
chr11	46638825	46697568	ATG13	+	-0.0618499	FALSE	-0.119946	FALSE
chr14	55833108	55878576	ATG14	-	-0.239957	FALSE	-0.0575775	FALSE
chr2	234160216	234204320	ATG16L1	+	-0.113484	FALSE	-0.105319	FALSE
chr14	96747594	96829678	ATG2B	-	0.0859539	FALSE	-0.301663	FALSE
chr3	112251358	112280485	ATG3	-	0.00409763	FALSE	-0.209425	FALSE
chr6	106632351	106773695	ATG5	-	-0.0331077	FALSE	-0.173301	FALSE
chr3	11314009	11599139	ATG7	+	0.10351	FALSE	-0.0241154	FALSE
chr2	216176678	216214496	ATIC	+	-0.0799488	FALSE	-0.168579	FALSE
chr2	38522028	38604432	ATL2	-	0.0079558	FALSE	-0.229451	FALSE
chr11	63396436	63439083	ATL3	-	-0.0504167	FALSE	-0.36212	FALSE
chr11	108093558	108239826	ATM	+	0.00282067	FALSE	-0.174124	FALSE
chr16	81069457	81080951	ATMIN	+	-0.189143	FALSE	-0.244206	FALSE
chr12	7033625	7051484	ATN1	+	0.0479191	FALSE	0.0241229	FALSE
chr5	151122382	151138210	ATOX1	-	-0.165032	FALSE	0.113383	FALSE
chr4	47487409	47595503	ATP10D	+	0.00139239	FALSE	-0.333441	FALSE
chr3	182511290	182639421	ATP11B	+	0.100749	FALSE	-0.209379	FALSE
chrX	138808504	138914447	ATP11C	-	0.0931262	FALSE	-0.0543613	FALSE
chr3	194123402	194188968	ATP13A3	-	0.218164	FALSE	0.17681	FALSE
chr1	116915794	116947396	ATP1A1	+	0.0544647	FALSE	0.0871036	FALSE
chr1	169075946	169101960	ATP1B1	+	-0.509198	FALSE	-0.261042	FALSE
chr3	141595469	141645382	ATP1B3	+	0.0993388	FALSE	0.206743	FALSE
chr12	110719031	110788897	ATP2A2	+	0.305582	FALSE	0.0756133	FALSE
chr12	89981825	90049844	ATP2B1	-	0.303149	FALSE	-0.136296	FALSE
chr1	203595914	203713209	ATP2B4	+	0.107645	FALSE	0.221774	FALSE
chr3	130569368	130735555	ATP2C1	+	0.0549102	FALSE	-0.177723	FALSE
chr18	43664109	43684199	ATP5A1	-	-0.609347	FALSE	0.094814	FALSE
chr12	57031958	57039852	ATP5B	-	-0.317311	FALSE	0.261885	FALSE
chr10	7830092	7849762	ATP5C1	+	-0.323935	FALSE	-0.160377	FALSE
chr20	57603732	57607422	ATP5E	-	-0.193508	FALSE	0.442832	FALSE
chr1	111991742	112004525	ATP5F1	+	-0.457239	FALSE	0.0239886	FALSE
chr17	46970147	46973232	ATP5G1	+	-0.187591	FALSE	0.490215	FALSE
chr12	54058943	54070512	ATP5G2	-	-0.430878	FALSE	0.0274778	FALSE
chr2	176040985	176046490	ATP5G3	-	-0.307057	FALSE	0.156924	FALSE
chr17	73034954	73043074	ATP5H	-	-0.242905	FALSE	0.298842	FALSE
chr4	666224	668127	ATP5I	-	-0.196675	FALSE	0.83382	FALSE
chr21	27096790	27107965	ATP5J	-	-0.34262	FALSE	0.0261102	FALSE
chr7	99055783	99063824	ATP5J2	-	-0.326571	FALSE	0.36631	FALSE
chr11	118272103	118280562	ATP5L	+	0.113431	FALSE	0.310658	FALSE
chr22	43035808	43036607	ATP5L2	-	-0.0925267	FALSE	0.42401	FALSE
chr21	35275756	35288158	ATP5O	-	-0.659661	FALSE	0.149945	FALSE
chr14	50779046	50792946	ATP5S	+	-0.127938	FALSE	0.0175696	FALSE
chr19	41937222	41945843	ATP5SL	-	-0.145826	FALSE	0.146454	FALSE
chrX	40440215	40465888	ATP6AP2	+	-0.0709174	FALSE	-0.111354	FALSE
chr17	40610861	40674597	ATP6V0A1	+	0.346224	FALSE	-0.146538	FALSE
chr12	124196864	124246301	ATP6V0A2	+	0.0928995	FALSE	-0.236009	FALSE
chr1	44440601	44443972	ATP6V0B	+	0.123578	FALSE	0.38736	FALSE
chr16	2563726	2570224	ATP6V0C	+	0.0729952	FALSE	0.174605	FALSE
chr16	67471916	67515089	ATP6V0D1	-	0.0561947	FALSE	-0.0326258	FALSE
chr5	172410762	172461900	ATP6V0E1	+	0.0604564	FALSE	-0.127258	FALSE
chr3	113465865	113530905	ATP6V1A	+	0.0729879	FALSE	-0.526805	FALSE
chr8	20054703	20079207	ATP6V1B2	+	0.0387809	FALSE	-0.235558	FALSE
chr8	104033247	104085285	ATP6V1C1	+	-0.0147821	FALSE	-0.793727	FALSE
chr14	67804580	67826720	ATP6V1D	-	-0.0737	FALSE	0.283014	FALSE
chr22	18074902	18111588	ATP6V1E1	-	-0.0721295	FALSE	-0.261316	FALSE
chr7	128502856	128505903	ATP6V1F	+	0.377939	FALSE	0.577196	FALSE
chr9	117349993	117361152	ATP6V1G1	+	-0.0852501	FALSE	0.0161852	FALSE
chr8	54628114	54755850	ATP6V1H	-	0.00709274	FALSE	-0.211602	FALSE
chr18	55313658	55470327	ATP8B1	-	0.0578172	FALSE	-0.0516952	FALSE
chr1	154298035	154323780	ATP8B2	+	-0.113019	FALSE	-0.303474	FALSE
chr18	76829396	77138282	ATP9B	+	0.033745	FALSE	-0.163302	FALSE
chr1	47100710	47134099	ATPAF1	-	-0.171723	FALSE	-0.280003	FALSE
chr1	28562601	28564616	ATPIF1	+	-0.432709	FALSE	0.579847	FALSE
chr3	142168076	142297668	ATR	-	0.0432041	FALSE	-0.174965	FALSE
chr20	3451664	3631769	ATRN	+	-0.0287492	FALSE	-0.318624	FALSE
chrX	76760355	77041719	ATRX	-	0.0227308	FALSE	-0.125929	FALSE
chr6	16299342	16761721	ATXN1	-	-0.109757	FALSE	-0.418544	FALSE
chr22	46067677	46241187	ATXN10	+	-0.054933	FALSE	-0.0364535	FALSE
chr12	111890017	112037480	ATXN2	-	-0.0437008	FALSE	-0.228059	FALSE
chr16	28834413	28848558	ATXN2L	+	-0.00468758	FALSE	0.12624	FALSE
chr14	92524895	92572965	ATXN3	-	-0.0603879	FALSE	-0.275952	FALSE
chr3	63850232	63989136	ATXN7	+	0.0851399	FALSE	-0.0661658	FALSE
chr7	105245220	105517031	ATXN7L1	-	0.172588	FALSE	-0.209169	FALSE
chr12	74931550	74935232	ATXN7L3B	+	0.0780695	FALSE	0.230854	FALSE
chr9	93976096	94124206	AUH	-	-0.024322	FALSE	-0.272919	FALSE
chr2	74753774	74756974	AUP1	-	-0.024545	FALSE	0.151443	FALSE
chr20	54944444	54967351	AURKA	-	-0.998938	FALSE	0.0835623	FALSE
chr1	220439520	220441057	AURKAPS1	-	-0.218989	FALSE	-0.0882732	FALSE
chr17	8108048	8113883	AURKB	-	-0.710184	FALSE	0.588478	FALSE
chr7	69063904	70257885	AUTS2	+	0.100059	FALSE	-0.23307	FALSE
chr15	34158427	34331303	AVEN	-	-0.128252	FALSE	-0.351399	FALSE
chr12	58191159	58209852	AVIL	-	0.643014	FALSE	NA	FALSE
chr7	32535175	32623779	AVL9	+	0.0971607	FALSE	-0.348718	FALSE
chr10	99437180	99447015	AVPI1	-	0.657919	FALSE	0.509573	FALSE
chr17	63524682	63557740	AXIN2	-	-0.0530693	FALSE	-0.187766	FALSE
chr19	41725107	41767671	AXL	+	0.174552	FALSE	0.324956	FALSE
chr3	28363844	28390618	AZI2	-	0.0154953	FALSE	-0.172733	FALSE
chr8	103838535	103876397	AZIN1	-	0.112932	FALSE	0.222947	FALSE
chr15	45003684	45010357	B2M	+	0.288103	FALSE	0.275819	FALSE
chr3	160801670	160823160	B3GALNT1	-	-0.145482	FALSE	0.222871	FALSE
chr1	235610532	235667781	B3GALNT2	-	0.134938	FALSE	-0.172112	FALSE
chr16	67182004	67184902	B3GNT9	-	0.176596	FALSE	0.418575	FALSE
chr9	33110638	33167356	B4GALT1	-	0.270483	FALSE	-0.37848	FALSE
chr1	161141099	161147758	B4GALT3	-	-0.114888	FALSE	0.177655	FALSE
chr3	118930588	118959752	B4GALT4	-	-0.24628	FALSE	-0.0493279	FALSE
chr20	48249482	48330421	B4GALT5	-	0.205303	FALSE	-0.385617	FALSE
chr11	17373308	17398868	B7H6	+	0.103387	FALSE	-0.00879791	FALSE
chr11	117162061	117162857	BACE1-AS	+	0.185563	FALSE	-0.229915	FALSE
chr21	42539727	42648524	BACE2	+	0.342011	FALSE	-0.318098	FALSE
chr21	30671219	30734217	BACH1	+	0.172475	FALSE	0.0704517	FALSE
chr9	33252469	33264759	BAG1	-	0.0593382	FALSE	0.105597	FALSE
chr6	57037103	57050012	BAG2	+	0.588334	FALSE	0.185664	FALSE
chr10	121410881	121437329	BAG3	+	0.0336417	FALSE	0.0515854	FALSE
chr14	104022880	104029151	BAG5	-	-0.0707885	FALSE	0.100005	FALSE
chr6	31606804	31620477	BAG6	-	0.162904	FALSE	0.0432991	FALSE
chr6	33540322	33548070	BAK1	-	-0.0752539	FALSE	0.249192	FALSE
chr11	65769549	65771617	BANF1	+	-0.196309	FALSE	0.855317	FALSE
chr3	52435024	52444009	BAP1	-	-0.0750986	FALSE	0.215901	FALSE
chr2	215593274	215674428	BARD1	-	-0.430082	FALSE	0.165203	FALSE
chr5	17217749	17276943	BASP1	+	-0.0287786	FALSE	-0.295962	FALSE
chr19	49458116	49465055	BAX	+	-0.0685376	FALSE	0.249608	FALSE
chr14	35221936	35344853	BAZ1A	-	0.0350558	FALSE	-0.130851	FALSE
chr7	72854727	72936615	BAZ1B	-	0.0401785	FALSE	-0.133172	FALSE
chr12	56989379	57030163	BAZ2A	-	-0.0141158	FALSE	-0.129498	FALSE
chr2	160175489	160473059	BAZ2B	-	0.00719666	FALSE	-0.292297	FALSE
chr10	112658487	112679124	BBIP1	-	-0.236955	FALSE	-0.316345	FALSE
chr12	76738265	76742222	BBS10	-	-0.0816389	FALSE	-0.101073	FALSE
chr16	56518258	56554008	BBS2	-	-0.186258	FALSE	-0.264852	FALSE
chr2	170336005	170363165	BBS5	+	0.124735	FALSE	-0.086062	FALSE
chr7	33169151	33645680	BBS9	+	-0.0222003	FALSE	-0.258086	FALSE
chr3	107241782	107530049	BBX	+	0.164306	FALSE	-0.106649	FALSE
chr7	107220421	107263762	BCAP29	+	-0.278366	FALSE	-0.404961	FALSE
chr16	75262927	75301951	BCAR1	-	0.11438	FALSE	0.25067	FALSE
chr1	94027348	94147385	BCAR3	-	-0.0526584	FALSE	0.0805661	FALSE
chr1	115110180	115124265	BCAS2	-	0.111617	FALSE	-0.069945	FALSE
chr12	24962957	25102393	BCAT1	-	-0.017994	FALSE	-0.193174	FALSE
chr10	127512103	127542264	BCCIP	+	-0.356313	FALSE	0.0644039	FALSE
chr6	80816343	81055987	BCKDHB	+	-0.337935	FALSE	-0.328424	FALSE
chr1	85731459	85742587	BCL10	-	0.417704	FALSE	0.0752352	FALSE
chr20	30252260	30310656	BCL2L1	-	-0.0665689	FALSE	0.00450156	FALSE
chr2	111878490	111926022	BCL2L11	+	0.44197	FALSE	NA	FALSE
chr22	18121484	18211989	BCL2L13	+	0.0850309	FALSE	-0.242733	FALSE
chr14	23775970	23780968	BCL2L2	+	-0.196627	FALSE	0.15154	FALSE
chr19	45251977	45263301	BCL3	+	0.164105	FALSE	0.29422	FALSE
chr3	187439164	187463513	BCL6	-	0.532348	FALSE	0.081976	FALSE
chr7	72950682	72972065	BCL7B	-	0.0867554	FALSE	0.0791641	FALSE
chr6	136578000	136610989	BCLAF1	-	0.0917695	FALSE	0.157046	FALSE
chr4	103998781	104021024	BDH2	-	-0.197098	FALSE	-0.1946	FALSE
chr14	96722546	96731100	BDKRB1	+	0.377509	FALSE	0.666613	FALSE
chr14	96671134	96710666	BDKRB2	+	1.0019	FALSE	NA	FALSE
chr11	27676441	27743605	BDNF	-	-0.0104644	FALSE	0.616335	FALSE
chr5	70751441	70863649	BDP1	+	-0.0299014	FALSE	-0.173125	FALSE
chr17	40962149	40976310	BECN1	-	-0.215836	FALSE	0.0339248	FALSE
chr7	93620999	93633690	BET1	-	-0.699383	FALSE	-0.451846	FALSE
chr11	202923	207422	BET1L	-	0.183058	FALSE	0.180227	FALSE
chr16	14726667	14763093	BFAR	+	0.0218534	FALSE	0.00645295	FALSE
chrX	152760346	152775004	BGN	+	-0.221605	FALSE	0.0665409	FALSE
chr3	5021096	5026865	BHLHE40	+	0.426024	FALSE	-0.092704	FALSE
chr10	60272903	60588845	BICC1	+	0.0322978	FALSE	-0.483728	FALSE
chr12	32260184	32531141	BICD1	+	-0.0797391	FALSE	-0.15391	FALSE
chr8	22477946	22526661	BIN3	-	0.130584	FALSE	0.327569	FALSE
chr11	102217965	102249401	BIRC2	+	0.104092	FALSE	0.119659	FALSE
chr2	32582095	32843965	BIRC6	+	-0.00693938	FALSE	-0.168777	FALSE
chr13	103451398	103493888	BIVM	+	-0.189756	FALSE	-0.274518	FALSE
chr20	36145818	36156333	BLCAP	-	-0.256329	FALSE	0.138423	FALSE
chr11	121986061	121986923	BLID	-	-0.281533	FALSE	-0.569023	FALSE
chr17	28575212	28619184	BLMH	-	0.0819832	FALSE	-0.12358	FALSE
chr12	56109817	56113491	BLOC1S1	+	-0.0132285	FALSE	0.478559	FALSE
chr10	102033712	102046439	BLOC1S2	-	-0.52129	FALSE	-0.276912	FALSE
chr19	45682002	45685058	BLOC1S3	+	0.150646	FALSE	0.0718129	FALSE
chr1	169337193	169365780	BLZF1	+	-0.182958	FALSE	-0.0218094	FALSE
chr10	22610138	22620414	BMI1	+	-0.327915	FALSE	-0.0972482	FALSE
chr4	79697531	79833341	BMP2K	+	0.425081	FALSE	-0.18063	FALSE
chr7	33945111	34194112	BMPER	+	-0.121189	FALSE	-0.146138	FALSE
chr10	88516395	88684945	BMPR1A	+	0.0548427	FALSE	-0.258073	FALSE
chr2	203241049	203432474	BMPR2	+	-0.0591576	FALSE	-0.314876	FALSE
chr10	43277953	43330385	BMS1	+	-0.282875	FALSE	-0.0421146	FALSE
chr15	83924654	83953468	BNC1	-	0.144812	FALSE	0.490233	FALSE
chr9	16409500	16870786	BNC2	-	-0.0314865	FALSE	-0.199791	FALSE
chr5	172571444	172591390	BNIP1	+	-0.105257	FALSE	0.201723	FALSE
chr15	59955061	59981642	BNIP2	-	0.103322	FALSE	-0.057382	FALSE
chr10	133781203	133795435	BNIP3	-	0.322339	FALSE	0.0697156	FALSE
chr8	26240522	26270644	BNIP3L	+	0.342088	FALSE	0.0382187	FALSE
chr3	112931374	113006305	BOC	+	0.228394	FALSE	-0.120658	FALSE
chr5	173034147	173043666	BOD1	-	-0.136768	FALSE	-0.205283	FALSE
chr4	13570365	13629328	BOD1L	-	-0.113971	FALSE	-0.0469377	FALSE
chr7	134331530	134364567	BPGM	+	0.415996	FALSE	-0.0286573	FALSE
chr17	65821779	65980494	BPTF	+	0.040942	FALSE	-0.197337	FALSE
chr7	140433812	140624564	BRAF	-	-0.00479915	FALSE	-0.173971	FALSE
chr12	112079949	112123790	BRAP	-	-0.256626	FALSE	-0.134747	FALSE
chr22	50166936	50218452	BRD1	-	-0.0884693	FALSE	0.101321	FALSE
chr6	32936436	32949282	BRD2	+	-0.277756	FALSE	0.13465	FALSE
chr19	15348300	15391262	BRD4	-	0.20746	FALSE	-0.0561188	FALSE
chr16	50352928	50402845	BRD7	-	-0.149196	FALSE	-0.0743429	FALSE
chr5	863849	892939	BRD9	-	-0.142525	FALSE	0.106206	FALSE
chr2	28113481	28561767	BRE	+	0.137431	FALSE	-0.202652	FALSE
chr8	37701397	37707431	BRF2	-	-0.603004	FALSE	-0.147987	FALSE
chr7	97910978	97922275	BRI3	+	-0.0340904	FALSE	0.0415661	FALSE
chr5	34915819	34925787	BRIX1	+	-0.0171682	FALSE	0.141199	FALSE
chr3	10157332	10168874	BRK1	+	-0.385159	FALSE	0.127462	FALSE
chr14	36295596	36341169	BRMS1L	+	0.00476404	FALSE	-0.0300567	FALSE
chr1	222885905	222906106	BROX	+	-0.350487	FALSE	-0.203161	FALSE
chr1	167885912	167906307	BRP44	-	0.0131513	FALSE	-0.0114199	FALSE
chr6	166778407	166796486	BRP44L	-	-0.375259	FALSE	-0.266257	FALSE
chr3	9773433	9789699	BRPF1	+	-0.224828	FALSE	0.121196	FALSE
chr6	36164549	36200567	BRPF3	+	-0.134947	FALSE	-0.15483	FALSE
chr21	40557403	40685712	BRWD1	-	0.123826	FALSE	-0.288616	FALSE
chrX	79924986	80065233	BRWD3	-	0.0128587	FALSE	-0.162202	FALSE
chr1	32830704	32860062	BSDC1	-	0.0563493	FALSE	0.0329917	FALSE
chr10	93683735	93790080	BTAF1	+	0.132405	FALSE	-0.0995177	FALSE
chr15	83685180	83736106	BTBD1	-	-0.210388	FALSE	0.0334329	FALSE
chr11	13409555	13484838	BTBD10	-	-0.241575	FALSE	-0.391885	FALSE
chr1	45274153	45279801	BTBD19	+	0.254154	FALSE	-0.246484	FALSE
chr20	11871476	11907243	BTBD3	+	-0.138821	FALSE	0.152065	FALSE
chr14	93703895	93799385	BTBD7	-	-0.0659921	FALSE	-0.0984341	FALSE
chr6	38136226	38607924	BTBD9	-	0.113751	FALSE	-0.207638	FALSE
chr5	72794249	72801448	BTF3	+	-0.152284	FALSE	0.291455	FALSE
chr1	52521856	52556388	BTF3L4	+	-0.0026817	FALSE	-0.0371856	FALSE
chr12	92534053	92539673	BTG1	-	0.092419	FALSE	0.13902	FALSE
chr1	203274663	203278729	BTG2	+	0.932093	FALSE	NA	FALSE
chr21	18965967	18985268	BTG3	-	0.0814555	FALSE	0.161789	FALSE
chr6	26458152	26476849	BTN2A1	+	-0.263365	FALSE	-0.0220672	FALSE
chr10	103113824	103317070	BTRC	+	0.0923135	FALSE	-0.201653	FALSE
chr10	124913759	124924886	BUB3	+	-0.327528	FALSE	0.198276	FALSE
chr11	116618885	116643714	BUD13	-	-0.280102	FALSE	-0.0671639	FALSE
chr7	99006600	99017239	BUD31	+	-0.0117386	FALSE	0.16779	FALSE
chr6	41888964	41900784	BYSL	+	-0.115516	FALSE	0.322839	FALSE
chr2	201676268	201688569	BZW1	+	0.112757	FALSE	0.200335	FALSE
chr7	16685758	16746148	BZW2	+	-0.100545	FALSE	0.318836	FALSE
chr10	45471708	45474330	C10orf10	-	2.4604	TRUE	1.30445	FALSE
chr10	115881973	115934364	C10orf118	-	-0.207042	FALSE	-0.0953149	FALSE
chr10	98741040	98745585	C10orf12	+	-0.0972129	FALSE	-0.0318862	FALSE
chr10	127408083	127452712	C10orf137	+	-0.119404	FALSE	0.0449023	FALSE
chr10	104503726	104576021	C10orf26	+	0.00795147	FALSE	-0.71023	FALSE
chr10	99894380	100004654	C10orf28	+	0.0013183	FALSE	-0.193976	FALSE
chr10	104613966	104624718	C10orf32	+	-0.1191	FALSE	-0.0167484	FALSE
chr10	120440493	120514758	C10orf46	-	0.0462756	FALSE	-0.23965	FALSE
chr10	73507313	73533337	C10orf54	-	0.294648	FALSE	0.289789	FALSE
chr10	103605355	103815932	C10orf76	-	0.0644659	FALSE	-0.24313	FALSE
chr10	124690418	124713919	C10orf88	-	-0.341434	FALSE	-0.168529	FALSE
chr11	61556601	61560085	C11orf10	-	0.0311604	FALSE	0.322293	FALSE
chr11	68028802	68039469	C11orf24	-	-0.310128	FALSE	-0.125728	FALSE
chr11	76156068	76262589	C11orf30	+	0.0453817	FALSE	-0.328266	FALSE
chr11	57508721	57510883	C11orf31	+	-0.0484207	FALSE	0.275868	FALSE
chr11	30344648	30359165	C11orf46	+	-0.264943	FALSE	-0.295366	FALSE
chr11	71820632	71823822	C11orf51	-	0.348585	FALSE	0.635569	FALSE
chr11	111944967	111955874	C11orf57	+	-0.462306	FALSE	-0.0557086	FALSE
chr11	16760147	16779901	C11orf58	+	-0.156549	FALSE	-0.12489	FALSE
chr11	124636393	124670299	C11orf61	-	-0.192423	FALSE	-0.00747589	FALSE
chr11	65684282	65686531	C11orf68	-	-0.216389	FALSE	0.526183	FALSE
chr11	93211638	93276546	C11orf75	-	-0.0638704	FALSE	NA	FALSE
chr12	53693469	53700965	C12orf10	+	0.301672	FALSE	0.7485	FALSE
chr12	107349543	107367813	C12orf23	+	-0.143139	FALSE	0.0124242	FALSE
chr12	82752275	82873016	C12orf26	+	-0.146565	FALSE	-0.342606	FALSE
chr12	88429267	88443937	C12orf29	+	-0.282433	FALSE	-0.139396	FALSE
chr12	2986364	2998626	C12orf32	+	-0.393392	FALSE	-0.0942392	FALSE
chr12	32112352	32146043	C12orf35	+	-0.0751208	FALSE	-0.0905117	FALSE
chr12	4596900	4647637	C12orf4	-	-0.208109	FALSE	-0.261651	FALSE
chr12	52463757	52471279	C12orf44	+	0.207263	FALSE	0.245996	FALSE
chr12	112277572	112280706	C12orf47	-	-0.25662	FALSE	0.137948	FALSE
chr12	117153595	117175843	C12orf49	-	-0.155252	FALSE	-0.245102	FALSE
chr12	4430358	4469190	C12orf5	+	-0.102061	FALSE	-0.0359423	FALSE
chr12	112597991	112819896	C12orf51	-	0.0124716	FALSE	-0.157829	FALSE
chr12	7053202	7055165	C12orf57	+	0.0867331	FALSE	0.702351	FALSE
chr12	62995530	62997214	C12orf61	-	0.453325	FALSE	0.803757	FALSE
chr12	50505899	50514234	C12orf62	+	-0.0624917	FALSE	-0.0223411	FALSE
chr12	105724413	105765296	C12orf75	+	-0.112451	FALSE	-0.011945	FALSE
chr13	42031541	42045013	C13orf15	+	0.665084	FALSE	0.141666	FALSE
chr13	103418462	103426149	C13orf27	-	-0.196357	FALSE	0.0995896	FALSE
chr13	31480311	31499709	C13orf33	+	1.5764	TRUE	-0.0657982	FALSE
chr14	57046510	57116232	C14orf101	+	-0.277899	FALSE	-0.5218	FALSE
chr14	90744397	90798481	C14orf102	-	-0.094666	FALSE	-0.0195231	FALSE
chr14	93651295	93653431	C14orf109	+	-0.059574	FALSE	0.217507	FALSE
chr14	76618258	76669134	C14orf118	+	0.181045	FALSE	0.0124504	FALSE
chr14	23564682	23569665	C14orf119	+	-0.239732	FALSE	0.133071	FALSE
chr14	31915242	31926680	C14orf126	-	-0.244205	FALSE	-0.22687	FALSE
chr14	96846021	96853563	C14orf129	+	-0.159902	FALSE	0.178497	FALSE
chr14	60558628	60601532	C14orf135	+	-0.120929	FALSE	-0.134381	FALSE
chr14	59939405	59951073	C14orf149	-	-0.31048	FALSE	0.121063	FALSE
chr14	52456227	52471420	C14orf166	+	-0.271699	FALSE	-0.0516476	FALSE
chr14	104378624	104387903	C14orf2	-	-0.0949692	FALSE	0.374838	FALSE
chr14	45366506	45376460	C14orf28	+	0.250286	FALSE	-0.135331	FALSE
chr14	74181824	74253896	C14orf43	-	0.541229	FALSE	0.201215	FALSE
chr15	75192327	75199462	C15orf17	-	-0.0955864	FALSE	-0.0292033	FALSE
chr15	24920540	24928593	C15orf2	+	0.159569	FALSE	0.212829	FALSE
chr15	40674921	40686489	C15orf23	+	-0.673562	FALSE	-0.0568869	FALSE
chr15	34376223	34394053	C15orf24	-	-0.349251	FALSE	-0.0288663	FALSE
chr15	34432874	34502297	C15orf29	-	-0.0908534	FALSE	-0.340863	FALSE
chr15	75494220	75504510	C15orf39	+	0.324422	FALSE	0.116914	FALSE
chr15	83657714	83680393	C15orf40	-	-0.209769	FALSE	-0.143368	FALSE
chr15	36871811	37102449	C15orf41	+	-0.137047	FALSE	-0.232735	FALSE
chr15	65871095	65903627	C15orf44	-	-0.182138	FALSE	-0.246374	FALSE
chr15	77516249	77517746	C15orf5	-	-0.0739316	FALSE	-0.45716	FALSE
chr15	40845297	40857252	C15orf57	-	-0.0909772	FALSE	-0.243566	FALSE
chr15	67813521	67819641	C15orf61	+	-0.368157	FALSE	-0.266066	FALSE
chr15	44092618	44094769	C15orf63	+	-0.095252	FALSE	0.392979	FALSE
chr16	22019455	22095972	C16orf52	+	-0.128018	FALSE	-0.197789	FALSE
chr16	29827527	29833816	C16orf53	+	-0.151038	FALSE	0.00684739	FALSE
chr16	31500812	31519706	C16orf58	-	-0.230065	FALSE	0.0323755	FALSE
chr16	81009698	81040502	C16orf61	-	0.0767547	FALSE	-0.193978	FALSE
chr16	19566736	19712485	C16orf62	+	-0.0655384	FALSE	-0.179819	FALSE
chr16	9185536	9213555	C16orf72	+	-0.281848	FALSE	-0.00132513	FALSE
chr16	58147496	58163296	C16orf80	-	-0.121866	FALSE	0.0919117	FALSE
chr16	46835958	46865074	C16orf87	-	-0.462874	FALSE	-0.0664496	FALSE
chr17	29226000	29233286	C17orf42	-	-0.364652	FALSE	-0.0858575	FALSE
chr17	10600926	10614875	C17orf48	+	-0.289859	FALSE	-0.582905	FALSE
chr17	6918197	6920843	C17orf49	+	0.0459696	FALSE	0.642941	FALSE
chr17	21431570	21454941	C17orf51	-	-0.183557	FALSE	-0.018817	FALSE
chr17	27082995	27169841	C17orf63	-	0.0874901	FALSE	-0.275863	FALSE
chr17	30655459	30669228	C17orf75	-	-0.281748	FALSE	-0.230047	FALSE
chr17	30178883	30186326	C17orf79	-	0.0107185	FALSE	0.204318	FALSE
chr17	3714459	3749540	C17orf85	-	-0.202063	FALSE	-0.0503501	FALSE
chr17	79213110	79215098	C17orf89	+	0.0866157	FALSE	0.636528	FALSE
chr18	33552587	33559250	C18orf21	+	-0.431216	FALSE	-0.111266	FALSE
chr18	43753987	43846955	C18orf25	+	0.0197937	FALSE	-0.0162631	FALSE
chr18	47007547	47013644	C18orf32	-	-0.329017	FALSE	-0.283719	FALSE
chr18	21083461	21111744	C18orf8	+	-0.0172873	FALSE	-0.118124	FALSE
chr19	4657556	4670415	C19orf10	-	-0.351641	FALSE	0.350541	FALSE
chr19	30189792	30206452	C19orf12	-	-0.327933	FALSE	-0.125741	FALSE
chr19	16756958	16770968	C19orf42	-	-0.201972	FALSE	0.0461054	FALSE
chr19	12841453	12845529	C19orf43	-	-0.227406	FALSE	0.311192	FALSE
chr19	51300960	51307974	C19orf48	-	-0.0378572	FALSE	0.725411	FALSE
chr19	13885256	13889586	C19orf53	+	-0.0516729	FALSE	0.458102	FALSE
chr19	7694670	7696510	C19orf79	+	-0.334095	FALSE	0.797689	FALSE
chr2	68269331	68290159	C1D	-	-0.124633	FALSE	-0.0348318	FALSE
chr7	7222245	7288251	C1GALT1	+	0.0338048	FALSE	-0.416487	FALSE
chrX	119759528	119764005	C1GALT1C1	-	-0.250563	FALSE	0.253166	FALSE
chr1	38273472	38275126	C1orf122	+	0.470179	FALSE	0.371567	FALSE
chr1	53679771	53686289	C1orf123	-	-0.305475	FALSE	0.0716752	FALSE
chr1	231473681	231489989	C1orf124	+	-0.183016	FALSE	0.17302	FALSE
chr1	231359508	231376924	C1orf131	-	-0.477076	FALSE	-0.00600193	FALSE
chr1	16693582	16724640	C1orf144	+	0.00739702	FALSE	0.0962229	FALSE
chr1	3805696	3816857	C1orf174	-	-0.0777417	FALSE	0.0384542	FALSE
chr1	230972864	231005335	C1orf198	-	0.423664	FALSE	0.11951	FALSE
chr1	184356149	184598155	C1orf21	+	-0.0578814	FALSE	-0.215246	FALSE
chr1	43747556	43751288	C1orf210	-	0.477702	FALSE	0.230667	FALSE
chr1	35315962	35325417	C1orf212	-	-0.311217	FALSE	-0.0503859	FALSE
chr1	178511930	178518024	C1orf220	+	-0.369351	FALSE	0.0649085	FALSE
chr1	186344889	186390503	C1orf27	+	-0.119863	FALSE	0.0357481	FALSE
chr1	154179182	154193273	C1orf43	-	-0.183255	FALSE	-0.0603642	FALSE
chr1	85715636	85725355	C1orf52	-	-0.222498	FALSE	-0.00763838	FALSE
chr1	226170402	226187066	C1orf55	-	0.204746	FALSE	0.0973503	FALSE
chr1	25568739	25573985	C1orf63	-	0.00108566	FALSE	0.109108	FALSE
chr1	172502259	172580973	C1orf9	+	-0.242807	FALSE	-0.0982535	FALSE
chr1	200311671	200342920	C1orf98	-	0.510081	FALSE	-0.0664186	FALSE
chr17	5336098	5342471	C1QBP	-	-0.377579	FALSE	0.334342	FALSE
chr22	37576205	37584330	C1QTNF6	-	-0.187511	FALSE	-0.168645	FALSE
chr12	7247145	7261869	C1RL	-	-0.343758	FALSE	-0.239014	FALSE
chr12	7167979	7178335	C1S	+	-0.000126008	FALSE	-0.180435	FALSE
chr20	61569440	61579827	C20orf11	+	-0.224296	FALSE	0.0769572	FALSE
chr20	42824580	42839546	C20orf111	-	0.284558	FALSE	0.00196102	FALSE
chr20	58508818	58523702	C20orf177	+	-0.333111	FALSE	0.306088	FALSE
chr20	3229947	3388255	C20orf194	-	-0.0982503	FALSE	-0.176215	FALSE
chr20	35234136	35240960	C20orf24	+	-0.169864	FALSE	0.187819	FALSE
chr20	3801170	3805954	C20orf29	+	-0.257597	FALSE	0.135581	FALSE
chr20	24943579	24973425	C20orf3	-	0.00201115	FALSE	0.249582	FALSE
chr20	5080483	5093733	C20orf30	-	-0.40441	FALSE	-0.172837	FALSE
chr20	34824446	34844853	C20orf4	+	-0.155556	FALSE	0.054727	FALSE
chr20	55043646	55093942	C20orf43	+	-0.207216	FALSE	0.069653	FALSE
chr20	13765671	13799067	C20orf7	+	-0.0822782	FALSE	-0.158631	FALSE
chr20	17949761	17971762	C20orf72	+	-0.118464	FALSE	0.373373	FALSE
chr21	19161283	19191703	C21orf91	-	-0.0857354	FALSE	0.244682	FALSE
chr22	24936405	24951275	C22orf13	-	-0.0902778	FALSE	0.15394	FALSE
chr22	32783561	32808274	C22orf28	-	-0.175795	FALSE	-0.0874159	FALSE
chr22	19833660	19842342	C22orf29	-	0.350166	FALSE	0.239507	FALSE
chr22	42475694	42480288	C22orf32	+	-0.443414	FALSE	0.185262	FALSE
chr21	43305218	43373999	C2CD2	-	0.0126342	FALSE	0.055778	FALSE
chr2	26987141	27004099	C2orf18	+	0.385273	FALSE	0.268455	FALSE
chr2	27434898	27440046	C2orf28	+	-0.0347782	FALSE	0.202629	FALSE
chr2	20884817	21022827	C2orf43	-	-0.00843337	FALSE	-0.319625	FALSE
chr2	200820039	200828847	C2orf47	+	-0.141557	FALSE	0.0155991	FALSE
chr2	37458773	37476303	C2orf56	+	-0.206081	FALSE	-0.378996	FALSE
chr2	210885434	211036051	C2orf67	-	0.32982	FALSE	-0.447851	FALSE
chr2	85832375	85839179	C2orf68	-	-0.221133	FALSE	0.0163679	FALSE
chr2	200775978	200792996	C2orf69	+	-0.266644	FALSE	-0.118758	FALSE
chr3	62305395	62319320	C3orf14	+	-0.359552	FALSE	-0.130415	FALSE
chr3	112721291	112738555	C3orf17	-	0.193169	FALSE	-0.0439587	FALSE
chr3	14693252	14714166	C3orf19	+	-0.213436	FALSE	-0.187758	FALSE
chr3	99536677	99897476	C3orf26	+	0.0399092	FALSE	-0.250686	FALSE
chr3	37440967	37476988	C3orf35	+	-0.249359	FALSE	-0.217029	FALSE
chr3	88198892	88207115	C3orf38	+	-0.400102	FALSE	-0.0977472	FALSE
chr3	143690639	143711210	C3orf58	+	-0.0444649	FALSE	0.0760571	FALSE
chr3	69024367	69062774	C3orf64	-	0.161044	FALSE	-0.0476862	FALSE
chr3	52570620	52574586	C3orf78	+	-0.363282	FALSE	-0.259406	FALSE
chr4	120217573	120225600	C4orf3	-	0.00729852	FALSE	0.100965	FALSE
chr4	39552545	39640481	C4orf34	-	0.311121	FALSE	NA	FALSE
chr4	165878099	165880273	C4orf39	+	-0.614813	FALSE	0.275103	FALSE
chr4	184580445	184634745	C4orf41	+	-0.0556741	FALSE	-0.347495	FALSE
chr4	164415672	164441691	C4orf43	+	-0.54775	FALSE	-0.156519	FALSE
chr4	159587830	159593202	C4orf46	-	-0.331917	FALSE	0.147756	FALSE
chr5	111064999	111312628	C5orf13	-	-0.442044	FALSE	-1.20911	TRUE
chr5	133291197	133304406	C5orf15	-	-0.506949	FALSE	-0.321558	FALSE
chr5	31532372	31555165	C5orf22	+	-0.276663	FALSE	-0.276603	FALSE
chr5	134181369	134195425	C5orf24	+	-0.198256	FALSE	-0.00179533	FALSE
chr5	43444353	43483992	C5orf28	-	-0.243136	FALSE	-0.329952	FALSE
chr5	102594441	102614361	C5orf30	+	-0.354866	FALSE	0.0889543	FALSE
chr5	172483354	172566291	C5orf41	+	0.205794	FALSE	-0.320743	FALSE
chr5	37106329	37249530	C5orf42	-	0.117767	FALSE	-0.26338	FALSE
chr5	60453535	60458302	C5orf43	-	-0.336015	FALSE	0.0445866	FALSE
chr5	64920557	64961954	C5orf44	+	-0.320805	FALSE	-0.350212	FALSE
chr5	41904469	41921738	C5orf51	+	-0.391941	FALSE	-0.379019	FALSE
chr5	159820154	159827060	C5orf54	-	-0.658704	FALSE	-0.163849	FALSE
chr5	131746464	131811736	C5orf56	+	0.156379	FALSE	-0.127498	FALSE
chr5	150157507	150176298	C5orf62	+	0.240802	FALSE	0.126492	FALSE
chr6	34555065	34664625	C6orf106	-	0.161243	FALSE	-0.32635	FALSE
chr6	139349818	139364439	C6orf115	+	-0.0483782	FALSE	0.017097	FALSE
chr6	170102256	170106402	C6orf120	+	-0.224955	FALSE	0.145583	FALSE
chr6	41034530	41040188	C6orf130	-	-0.300762	FALSE	-0.0140562	FALSE
chr6	121400626	121655644	C6orf170	-	-0.0211427	FALSE	-0.179717	FALSE
chr6	151773421	151791232	C6orf211	+	-0.0457374	FALSE	-0.123419	FALSE
chr6	11094265	11138969	C6orf228	+	0.0560803	FALSE	0.179006	FALSE
chr6	31802692	31807541	C6orf48	+	-0.281714	FALSE	0.281384	FALSE
chr6	24705089	24719403	C6orf62	-	-0.353308	FALSE	-0.210837	FALSE
chr6	39071839	39082865	C6orf64	-	-0.305763	FALSE	-0.282522	FALSE
chr6	149887527	149912067	C6orf72	+	0.00491231	FALSE	0.0158792	FALSE
chr6	36853639	36896740	C6orf89	+	-0.218518	FALSE	-0.345474	FALSE
chr7	40172341	40174251	C7orf11	-	-0.191195	FALSE	-0.112674	FALSE
chr7	86825477	86849031	C7orf23	-	-0.124363	FALSE	-0.0473925	FALSE
chr7	42948871	42951689	C7orf25	-	-0.163274	FALSE	-0.0367753	FALSE
chr7	23338939	23349180	C7orf30	+	-0.249777	FALSE	-0.164817	FALSE
chr7	30174551	30202381	C7orf41	+	0.143284	FALSE	0.069952	FALSE
chr7	66386202	66423538	C7orf42	+	-0.160809	FALSE	-0.0167616	FALSE
chr7	43678858	43769083	C7orf44	-	-0.0231521	FALSE	-0.303414	FALSE
chr7	134850531	134855578	C7orf49	-	-0.460614	FALSE	-0.0208736	FALSE
chr7	112120907	112130943	C7orf53	+	-0.0765686	FALSE	-0.0943761	FALSE
chr7	120628750	120937498	C7orf58	+	0.219682	FALSE	0.0871273	FALSE
chr7	112459201	112579932	C7orf60	-	0.0546065	FALSE	-1.01007	TRUE
chr7	89874487	89940377	C7orf63	+	0.50911	FALSE	0.255281	FALSE
chr7	135347220	135361160	C7orf73	+	-0.242792	FALSE	-0.202678	FALSE
chr7	106297210	106301634	C7orf74	-	0.0512908	FALSE	-0.167215	FALSE
chr8	146277823	146281416	C8orf33	+	-0.236687	FALSE	0.312755	FALSE
chr8	96037213	96070944	C8orf38	+	-0.276693	FALSE	-0.218302	FALSE
chr8	40010986	40012827	C8orf4	+	1.08696	FALSE	-0.0944876	FALSE
chr8	42396297	42408140	C8orf40	+	0.170932	FALSE	-0.0113419	FALSE
chr8	67579786	67593377	C8orf44	+	-0.64928	FALSE	-0.453202	FALSE
chr8	22457113	22461662	C8orf58	+	0.0537831	FALSE	0.338587	FALSE
chr8	86126287	86132643	C8orf59	-	-0.445489	FALSE	0.0215071	FALSE
chr8	124232195	124253638	C8orf76	-	-0.190843	FALSE	-0.218243	FALSE
chr8	93895757	93978372	C8orf83	-	-0.0755608	FALSE	-0.428221	FALSE
chr9	98637899	98731122	C9orf102	+	-0.00714964	FALSE	-0.118054	FALSE
chr9	7796490	7799799	C9orf123	-	-0.630756	FALSE	0.0785372	FALSE
chr9	12775011	12823059	C9orf150	+	-0.102051	FALSE	-0.947259	TRUE
chr9	100666771	100684852	C9orf156	-	0.111193	FALSE	0.0499719	FALSE
chr9	99403532	99417599	C9orf21	-	-0.0359292	FALSE	-0.190617	FALSE
chr9	34398181	34458568	C9orf25	-	-0.0732302	FALSE	0.0970633	FALSE
chr9	97488950	97849500	C9orf3	+	0.0774778	FALSE	-0.392858	FALSE
chr9	103189494	103214016	C9orf30	+	-0.0010396	FALSE	0.0241181	FALSE
chr9	77597872	77643310	C9orf41	-	-0.19244	FALSE	-0.302693	FALSE
chr9	91605777	91611057	C9orf47	+	0.24496	FALSE	0.592035	FALSE
chr9	111777414	111882225	C9orf5	-	0.0564319	FALSE	-0.207525	FALSE
chr9	132589563	132597572	C9orf78	-	-0.24627	FALSE	0.00785064	FALSE
chr9	26840682	26892826	C9orf82	-	-0.124201	FALSE	-0.0812914	FALSE
chr9	74526422	74588371	C9orf85	+	-0.0334614	FALSE	-0.141889	FALSE
chrX	15693038	15721474	CA5BP1	+	-0.258092	FALSE	-0.0529109	FALSE
chr2	231577556	231685790	CAB39	+	0.221771	FALSE	0.0571395	FALSE
chr18	20714527	20840434	CABLES1	+	0.0330118	FALSE	0.0889662	FALSE
chr1	64936475	65158741	CACHD1	+	0.448029	FALSE	-0.135445	FALSE
chr12	2162415	2807115	CACNA1C	+	0.246488	FALSE	-0.211197	FALSE
chr7	81579417	82073031	CACNA2D1	-	-0.0894952	FALSE	-0.138972	FALSE
chr1	174968570	174981163	CACYBP	+	-0.394501	FALSE	0.273254	FALSE
chr12	54104901	54121307	CALCOCO1	-	0.0164912	FALSE	-0.124497	FALSE
chr17	46908371	46942229	CALCOCO2	+	0.125973	FALSE	-0.157199	FALSE
chr7	134464163	134655480	CALD1	+	0.0637876	FALSE	-0.269818	FALSE
chr14	90863326	90874619	CALM1	+	-0.296626	FALSE	0.0153507	FALSE
chr2	47387220	47403740	CALM2	-	-0.260744	FALSE	-0.0696766	FALSE
chr19	47104511	47114039	CALM3	+	-0.28907	FALSE	0.353859	FALSE
chr19	13049413	13055304	CALR	+	-0.170784	FALSE	0.610322	FALSE
chr7	128379345	128413477	CALU	+	0.10669	FALSE	-0.0618625	FALSE
chr4	114372187	114683083	CAMK2D	-	0.394633	FALSE	-0.0604436	FALSE
chr1	20808883	20812728	CAMK2N1	-	0.139056	FALSE	0.49916	FALSE
chr5	134074169	134087850	CAMLG	+	-0.0216632	FALSE	0.0112063	FALSE
chr1	200708685	200829831	CAMSAP2	+	0.138488	FALSE	-0.327805	FALSE
chr12	67663060	67708388	CAND1	+	-0.131094	FALSE	-0.112338	FALSE
chr17	76987797	77005899	CANT1	-	0.0546133	FALSE	0.27296	FALSE
chr5	179125929	179158639	CANX	+	-0.238904	FALSE	-0.0921231	FALSE
chr1	40506254	40538321	CAP1	+	0.163457	FALSE	0.0519971	FALSE
chr6	17393735	17558023	CAP2	+	0.329656	FALSE	-0.0733461	FALSE
chr1	223889294	223963720	CAPN2	+	0.108606	FALSE	0.273703	FALSE
chr3	15247732	15294423	CAPN7	+	-0.0657846	FALSE	-0.308831	FALSE
chr19	36630917	36641255	CAPNS1	+	-0.0835135	FALSE	0.5279	FALSE
chr16	55600583	55601592	CAPNS2	+	0.57018	FALSE	-0.491039	FALSE
chr11	34073229	34124157	CAPRIN1	+	-0.189828	FALSE	-0.0350598	FALSE
chr12	30862485	30907448	CAPRIN2	-	-0.446182	FALSE	-0.420994	FALSE
chr1	113162074	113214241	CAPZA1	+	-0.108234	FALSE	0.0805631	FALSE
chr7	116502562	116559313	CAPZA2	+	0.0323399	FALSE	-0.0542683	FALSE
chr1	19665266	19812066	CAPZB	-	0.0675488	FALSE	0.0557751	FALSE
chr5	40841409	40855456	CARD6	+	-0.285392	FALSE	-0.345069	FALSE
chr16	8946801	8962863	CARHSP1	-	0.0696988	FALSE	0.344644	FALSE
chr13	111267806	111292342	CARKD	+	-0.206127	FALSE	0.148953	FALSE
chr11	3022151	3078681	CARS	-	-0.070011	FALSE	-0.110853	FALSE
chr13	111293756	111358480	CARS2	-	0.0856487	FALSE	-0.149945	FALSE
chr17	38296506	38328431	CASC3	+	-0.150616	FALSE	-0.0519816	FALSE
chr15	44580908	44707959	CASC4	+	-0.0991797	FALSE	-0.289862	FALSE
chr7	94139169	94186328	CASD1	+	-0.211712	FALSE	-0.28451	FALSE
chrX	41374188	41782287	CASK	-	0.0418646	FALSE	-0.0722311	FALSE
chr7	142985307	143004789	CASP2	+	-0.21955	FALSE	0.223313	FALSE
chr4	185548849	185570629	CASP3	-	-0.0950056	FALSE	-0.0753959	FALSE
chr11	104813593	104839325	CASP4	-	0.0744587	FALSE	0.030701	FALSE
chr10	115438934	115490664	CASP7	+	-0.0897712	FALSE	-0.0713716	FALSE
chr5	95997740	96110385	CAST	+	0.154773	FALSE	-0.198942	FALSE
chr11	34460471	34493607	CAT	+	-0.412422	FALSE	-0.533648	FALSE
chr7	116164838	116201239	CAV1	+	0.0727389	FALSE	0.198425	FALSE
chr7	116139654	116148595	CAV2	+	-0.213409	FALSE	0.0943777	FALSE
chr20	32077927	32237837	CBFA2T2	+	0.109381	FALSE	-0.429859	FALSE
chr16	67063049	67134958	CBFB	+	-0.119571	FALSE	-0.178959	FALSE
chr11	119076989	119178859	CBL	+	-0.0107956	FALSE	-0.360675	FALSE
chr3	105377108	105587887	CBLB	-	0.133441	FALSE	-0.638789	FALSE
chr7	107384278	107402083	CBLL1	+	-0.331424	FALSE	-0.155838	FALSE
chr21	37442284	37445462	CBR1	+	-0.225438	FALSE	0.45819	FALSE
chr4	169908741	169931468	CBR4	-	-0.466585	FALSE	-0.421465	FALSE
chr7	26240830	26253227	CBX3	+	-0.412768	FALSE	0.0254675	FALSE
chr12	54624730	54673915	CBX5	-	-0.143069	FALSE	0.185342	FALSE
chr1	52816264	52831877	CC2D1B	-	0.0746281	FALSE	-0.0651199	FALSE
chr10	70480970	70551309	CCAR1	+	0.0294526	FALSE	-0.266328	FALSE
chr18	57098170	57364644	CCBE1	-	0.122718	FALSE	0.122981	FALSE
chr1	89401455	89445138	CCBL2	-	0.0547017	FALSE	-0.314759	FALSE
chr9	35658286	35661500	CCDC107	+	0.205306	FALSE	0.307421	FALSE
chr4	110481354	110608872	CCDC109B	+	0.0699213	FALSE	-0.377852	FALSE
chr22	29168661	29185283	CCDC117	+	-0.156918	FALSE	-0.148523	FALSE
chr3	46963219	47018270	CCDC12	-	-0.071631	FALSE	0.108817	FALSE
chr7	92861652	92988338	CCDC132	+	-0.18724	FALSE	-0.322462	FALSE
chr3	123632273	123680255	CCDC14	-	-0.210492	FALSE	-0.295827	FALSE
chr2	74699958	74710357	CCDC142	-	-0.172072	FALSE	-0.229813	FALSE
chr18	8717368	8832775	CCDC165	+	0.290853	FALSE	-0.168212	FALSE
chr1	43272722	43283059	CCDC23	-	-0.132489	FALSE	0.0507794	FALSE
chr8	27590832	27630170	CCDC25	-	-0.210942	FALSE	-0.312056	FALSE
chr6	139094656	139114456	CCDC28A	+	-0.470372	FALSE	-0.45146	FALSE
chr17	42754804	42767165	CCDC43	-	-0.294022	FALSE	0.0314079	FALSE
chr3	191046873	191116459	CCDC50	+	0.0127364	FALSE	0.0172592	FALSE
chr12	102406716	102455899	CCDC53	-	0.0103436	FALSE	-0.52195	FALSE
chr17	40949651	40950704	CCDC56	-	0.0936912	FALSE	0.963265	FALSE
chr3	122078435	122102074	CCDC58	-	-0.290089	FALSE	0.0350059	FALSE
chr12	82746082	82752584	CCDC59	-	-0.091136	FALSE	0.10709	FALSE
chr10	61548505	61666414	CCDC6	-	0.0515936	FALSE	-0.0751044	FALSE
chr3	56591183	56655848	CCDC66	+	-0.0205008	FALSE	-0.353946	FALSE
chr3	49199967	49203785	CCDC71	-	0.105514	FALSE	0.3042	FALSE
chr3	48481685	48485537	CCDC72	+	-0.133621	FALSE	0.407137	FALSE
chr1	100598705	100616054	CCDC76	+	-0.789851	FALSE	-0.605602	FALSE
chr3	112323408	112359977	CCDC80	-	0.397783	FALSE	-0.290454	FALSE
chr11	96085928	96123083	CCDC82	-	0.036851	FALSE	-0.135284	FALSE
chr2	55514977	55647057	CCDC88A	-	-0.0591821	FALSE	-0.0953793	FALSE
chr19	47759730	47775210	CCDC9	+	0.0663245	FALSE	0.072881	FALSE
chr6	13786780	13814792	CCDC90A	-	-0.150194	FALSE	-0.211947	FALSE
chr11	82972501	82997377	CCDC90B	-	-0.378882	FALSE	-0.215336	FALSE
chr12	28410132	28703099	CCDC91	+	-0.0347164	FALSE	-0.259317	FALSE
chr12	124420954	124457163	CCDC92	-	-0.158752	FALSE	-0.25803	FALSE
chr2	118673053	118771739	CCDC93	-	0.192968	FALSE	-0.337717	FALSE
chr5	169010637	169031781	CCDC99	+	-0.237842	FALSE	-0.1614	FALSE
chr17	32582295	32584220	CCL2	+	1.23051	TRUE	0.00269136	FALSE
chr2	228678557	228682280	CCL20	+	1.70137	TRUE	-0.603898	FALSE
chr7	45039344	45116069	CCM2	+	-0.0964884	FALSE	-0.494705	FALSE
chr4	122737598	122745088	CCNA2	-	-1.02387	FALSE	0.364474	FALSE
chr5	68462836	68474070	CCNB1	+	-0.962636	FALSE	0.2982	FALSE
chr14	20779528	20801457	CCNB1IP1	-	-0.159827	FALSE	0.0816323	FALSE
chr6	99990262	100016690	CCNC	-	-0.249835	FALSE	-0.145799	FALSE
chr11	69455872	69469242	CCND1	+	0.144199	FALSE	0.368053	FALSE
chr15	43477465	43489375	CCNDBP1	+	-0.0348997	FALSE	-0.0350569	FALSE
chr5	162864576	162872022	CCNG1	+	-0.110188	FALSE	-0.102257	FALSE
chr4	78078356	78091213	CCNG2	+	-0.454455	FALSE	-0.350543	FALSE
chr5	86690078	86708850	CCNH	-	-0.0645295	FALSE	0.226372	FALSE
chr4	77969176	77997125	CCNI	-	-0.103168	FALSE	-0.119997	FALSE
chr10	97803158	97820625	CCNJ	+	-0.106643	FALSE	-0.1193	FALSE
chr14	99947738	99977852	CCNK	+	0.0171049	FALSE	0.133194	FALSE
chr3	156865585	156878482	CCNL1	-	0.842006	FALSE	0.0294181	FALSE
chr1	1321090	1334718	CCNL2	-	-0.189201	FALSE	0.0286244	FALSE
chr12	49082240	49110781	CCNT1	-	-0.0311154	FALSE	0.0581198	FALSE
chr2	135676391	135716915	CCNT2	+	-0.122542	FALSE	-0.0215054	FALSE
chr10	35535952	35860847	CCNY	+	-0.00209397	FALSE	-0.201793	FALSE
chr2	208576263	208620896	CCNYL1	+	-0.0857098	FALSE	-0.102289	FALSE
chr15	55647420	55700708	CCPG1	-	0.215594	FALSE	-0.437227	FALSE
chr3	132316093	132321382	CCRL1	+	1.29163	TRUE	-0.16475	FALSE
chr4	139936942	139967095	CCRN4L	+	0.00477334	FALSE	-0.00050631	FALSE
chr12	69979207	69995357	CCT2	+	0.049148	FALSE	0.151845	FALSE
chr1	156278751	156308206	CCT3	-	-0.167776	FALSE	-0.0174438	FALSE
chr2	62095261	62115791	CCT4	-	-0.15201	FALSE	0.0910221	FALSE
chr5	10250281	10266501	CCT5	+	-0.194849	FALSE	0.145892	FALSE
chr7	56119377	56131682	CCT6A	+	-0.398651	FALSE	-0.099223	FALSE
chr2	73461363	73480150	CCT7	+	-0.272506	FALSE	0.262051	FALSE
chr21	30428647	30446010	CCT8	-	-0.181894	FALSE	0.0396451	FALSE
chr6	74405507	74538041	CD109	+	-0.12199	FALSE	-0.0419082	FALSE
chr11	832951	838835	CD151	+	0.439451	FALSE	0.960575	FALSE
chr6	109687716	109703762	CD164	-	0.0241868	FALSE	0.0746962	FALSE
chrY	21152525	21154705	CD24	-	0.136156	FALSE	-0.249598	FALSE
chr11	66081957	66084515	CD248	-	0.634049	FALSE	0.871463	FALSE
chr9	5450502	5470567	CD274	+	0.335797	FALSE	0.863867	FALSE
chr15	73976621	74006859	CD276	+	0.176914	FALSE	-0.22763	FALSE
chr6	47445524	47594996	CD2AP	+	-0.0148602	FALSE	-0.0558155	FALSE
chr16	30362086	30366682	CD2BP2	-	-0.199517	FALSE	0.34116	FALSE
chr19	45909466	45914024	CD3EAP	+	-0.0313863	FALSE	-0.00791441	FALSE
chr11	35160416	35253949	CD44	+	0.113983	FALSE	0.154197	FALSE
chr1	207925382	207968861	CD46	+	0.0399482	FALSE	-0.232883	FALSE
chr3	107761940	107809935	CD47	-	0.16154	FALSE	0.00640477	FALSE
chr1	207494816	207534311	CD55	+	0.508837	FALSE	0.196624	FALSE
chr11	33724555	33758025	CD59	-	-0.0780159	FALSE	0.205541	FALSE
chr12	56119229	56122910	CD63	-	-0.0231248	FALSE	0.570401	FALSE
chr17	7482804	7485429	CD68	+	0.242572	FALSE	0.589598	FALSE
chr11	2398546	2418649	CD81	+	0.156183	FALSE	0.469129	FALSE
chr10	12237960	12292589	CDC123	+	-0.0974185	FALSE	-0.0121651	FALSE
chr9	99262394	99382112	CDC14B	-	0.050218	FALSE	-0.33654	FALSE
chr13	115000361	115038150	CDC16	+	-0.10089	FALSE	-0.232108	FALSE
chr5	137523336	137549032	CDC23	-	-0.575218	FALSE	-0.170149	FALSE
chr9	116029289	116037869	CDC26	-	-0.293968	FALSE	-0.0442361	FALSE
chr19	10501808	10514271	CDC37	-	-0.0570201	FALSE	0.390246	FALSE
chr9	4679565	4706594	CDC37L1	+	-0.127617	FALSE	-0.189391	FALSE
chr6	110501623	110553422	CDC40	+	-0.134105	FALSE	-0.232083	FALSE
chr1	22379119	22419436	CDC42	+	-0.19288	FALSE	0.13188	FALSE
chr1	227177565	227505826	CDC42BPA	-	0.0700842	FALSE	-0.123188	FALSE
chr14	103398715	103523742	CDC42BPB	-	0.101245	FALSE	-0.170053	FALSE
chr22	37956470	37965410	CDC42EP1	+	0.00791885	FALSE	0.270778	FALSE
chr11	65082288	65089900	CDC42EP2	+	0.588436	FALSE	0.723065	FALSE
chr2	37870742	37899326	CDC42EP3	-	-0.190058	FALSE	-0.165942	FALSE
chr17	71279762	71308143	CDC42EP4	-	0.313157	FALSE	0.738548	FALSE
chr1	151023446	151032125	CDC42SE1	-	-0.184941	FALSE	-0.0765038	FALSE
chr5	130599701	130730382	CDC42SE2	+	-0.0238446	FALSE	-0.0275647	FALSE
chr6	44355250	44418161	CDC5L	+	0.0783515	FALSE	-0.100788	FALSE
chr1	193091087	193223942	CDC73	+	0.0617364	FALSE	-0.0870999	FALSE
chr7	21940516	21985542	CDCA7L	-	-0.00835154	FALSE	-0.424589	FALSE
chr16	64980682	65155919	CDH11	-	-0.0105421	FALSE	-0.501449	FALSE
chr18	25530929	25757445	CDH2	-	-0.593833	FALSE	-0.872034	FALSE
chr10	62538088	62554610	CDK1	+	-1.04975	FALSE	0.282564	FALSE
chr17	37617738	37690800	CDK12	+	-0.0365978	FALSE	-0.064477	FALSE
chr7	39989958	40136733	CDK13	+	-0.0251544	FALSE	-0.305162	FALSE
chr7	90338711	90839904	CDK14	+	0.120766	FALSE	-0.468581	FALSE
chrX	47077527	47089394	CDK16	+	-0.0165952	FALSE	0.256633	FALSE
chr12	96672038	96794366	CDK17	-	0.147785	FALSE	0.0089312	FALSE
chr12	123745539	123756687	CDK2AP1	-	-0.296858	FALSE	0.249794	FALSE
chr12	58141509	58146230	CDK4	-	0.107703	FALSE	0.228695	FALSE
chr9	123151146	123342437	CDK5RAP2	-	-0.0407068	FALSE	-0.0427769	FALSE
chr7	92234234	92465941	CDK6	-	-0.0384823	FALSE	0.0977436	FALSE
chr5	68530621	68573257	CDK7	+	0.171333	FALSE	-0.460891	FALSE
chr13	26828755	26978569	CDK8	+	0.00847713	FALSE	-0.339366	FALSE
chr9	130548304	130553052	CDK9	+	-0.0164092	FALSE	0.225629	FALSE
chr6	20534687	21232634	CDKAL1	+	0.0190955	FALSE	-0.0836188	FALSE
chr6	36644236	36655116	CDKN1A	+	0.885207	FALSE	0.148441	FALSE
chr12	12870301	12875305	CDKN1B	+	-0.65536	FALSE	0.093152	FALSE
chr4	184365788	184369049	CDKN2AIP	+	0.296712	FALSE	0.422694	FALSE
chr9	22002901	22009312	CDKN2B	-	0.0199323	FALSE	-0.227326	FALSE
chr1	51434366	51440309	CDKN2C	+	-0.233027	FALSE	0.355812	FALSE
chr16	22357256	22385938	CDR2	-	0.0496621	FALSE	-0.129761	FALSE
chr20	5107406	5178533	CDS2	+	0.105908	FALSE	-0.180221	FALSE
chr3	133292433	133309118	CDV3	+	0.436604	FALSE	0.143859	FALSE
chr6	4706392	4955778	CDYL	+	0.108179	FALSE	-0.122895	FALSE
chr20	48807119	48809227	CEBPB	+	0.843731	FALSE	0.176149	FALSE
chr8	48649475	48650726	CEBPD	-	0.817113	FALSE	0.482762	FALSE
chr19	33864574	33873592	CEBPG	+	0.0347731	FALSE	-0.172485	FALSE
chr2	37428774	37458740	CEBPZ	-	-0.0318817	FALSE	-0.0605849	FALSE
chr22	17517459	17539682	CECR7	+	-0.0582916	FALSE	0.163027	FALSE
chr11	47487488	47574792	CELF1	-	0.114769	FALSE	-0.236824	FALSE
chr10	11047258	11378672	CELF2	+	0.392613	FALSE	-0.646697	FALSE
chr16	90036182	90039240	CENPBD1	-	-0.0981858	FALSE	0.111696	FALSE
chr4	68337988	68411256	CENPC1	-	-0.147056	FALSE	0.0373055	FALSE
chr1	214776531	214837914	CENPF	+	-0.766758	FALSE	0.122618	FALSE
chr1	173768687	173793777	CENPL	-	-0.399608	FALSE	0.0467548	FALSE
chr16	81040102	81066709	CENPN	+	-0.00843165	FALSE	0.149777	FALSE
chr5	122680578	122759286	CEP120	-	-0.0907298	FALSE	-0.311935	FALSE
chr4	56815036	56899527	CEP135	+	-0.0160566	FALSE	-0.0757126	FALSE
chr11	117198570	117283982	CEP164	+	-0.0416752	FALSE	-0.160269	FALSE
chr1	243287729	243418708	CEP170	-	-0.207141	FALSE	-0.00658268	FALSE
chr18	12991360	13125051	CEP192	+	-0.146709	FALSE	-0.168776	FALSE
chr1	179923907	180084015	CEP350	+	0.158316	FALSE	-0.316623	FALSE
chr11	95523624	95565857	CEP57	+	-0.089053	FALSE	-0.192744	FALSE
chr3	134204574	134293855	CEP63	+	-0.0379601	FALSE	-0.104845	FALSE
chr6	118781934	119031238	CEP85L	-	-0.0927863	FALSE	-0.0829246	FALSE
chr17	62503157	62534062	CEP95	+	0.0823339	FALSE	-0.0702477	FALSE
chr1	111682248	111727724	CEPT1	+	-0.223096	FALSE	-0.530291	FALSE
chr1	150937648	150947479	CERS2	-	-0.0406196	FALSE	0.125987	FALSE
chr12	50523580	50561097	CERS5	-	-0.0218965	FALSE	-0.107962	FALSE
chr2	169312834	169631152	CERS6	+	0.332838	FALSE	-0.270997	FALSE
chrX	151995870	151999301	CETN2	-	-0.179348	FALSE	0.708975	FALSE
chr16	75327607	75467387	CFDP1	-	0.0232596	FALSE	-0.322487	FALSE
chr11	65622284	65625804	CFL1	-	0.005568	FALSE	0.79448	FALSE
chr14	35179587	35184029	CFL2	-	-0.118406	FALSE	0.144282	FALSE
chr2	201980876	202037411	CFLAR	+	0.369079	FALSE	-0.0510243	FALSE
chr13	33078642	33083532	CG030	-	0.0385123	FALSE	-0.328684	FALSE
chr14	54976586	55005334	CGRRF1	+	0.105117	FALSE	-0.0737845	FALSE
chr10	90965693	90967071	CH25H	-	-0.122055	FALSE	-0.988757	FALSE
chr15	41245635	41248717	CHAC1	+	0.0974749	FALSE	-0.28379	FALSE
chr13	115079964	115092803	CHAMP1	+	-0.0218069	FALSE	0.00880072	FALSE
chr10	75541807	75543406	CHCHD1	+	-0.259425	FALSE	0.481016	FALSE
chr7	56169265	56174187	CHCHD2	-	-0.00434236	FALSE	0.338292	FALSE
chr7	132469622	132766828	CHCHD3	-	0.100109	FALSE	-0.223077	FALSE
chr8	57124314	57131176	CHCHD7	+	-0.0300865	FALSE	0.151935	FALSE
chr11	73583712	73587890	CHCHD8	-	-0.197615	FALSE	0.242694	FALSE
chr5	98190907	98262238	CHD1	-	0.104271	FALSE	-0.0325906	FALSE
chr15	93443550	93571237	CHD2	+	0.0737679	FALSE	-0.155971	FALSE
chr12	6679247	6716551	CHD4	-	0.130177	FALSE	0.0721767	FALSE
chr20	40031169	40247133	CHD6	-	0.0267346	FALSE	-0.0189913	FALSE
chr14	21853352	21905457	CHD8	-	0.0358704	FALSE	-0.188421	FALSE
chr16	53088944	53361414	CHD9	+	-0.0442314	FALSE	-0.299675	FALSE
chr11	125495030	125546150	CHEK1	+	-0.0324312	FALSE	0.221511	FALSE
chr12	133416937	133464204	CHFR	-	0.028018	FALSE	-0.131018	FALSE
chr4	54875957	54930815	CHIC2	-	-0.180593	FALSE	-0.225919	FALSE
chr11	67820325	67888858	CHKA	-	0.319092	FALSE	0.0128062	FALSE
chrX	85116184	85302566	CHM	-	-0.00545537	FALSE	-0.158451	FALSE
chr1	241792166	241799232	CHML	-	-0.212191	FALSE	-0.120371	FALSE
chr18	11851388	11854448	CHMP1B	+	0.324831	FALSE	0.737477	FALSE
chr19	59062932	59066486	CHMP2A	-	0.0356126	FALSE	0.703248	FALSE
chr3	87276412	87304698	CHMP2B	+	0.0891809	FALSE	-0.0717615	FALSE
chr2	86730552	86790620	CHMP3	-	-0.122788	FALSE	-0.117876	FALSE
chr14	24678786	24683036	CHMP4A	-	-0.187963	FALSE	0.275393	FALSE
chr20	32399109	32442173	CHMP4B	+	0.0293198	FALSE	-0.083846	FALSE
chr9	33264876	33282067	CHMP5	+	-0.371056	FALSE	-0.163656	FALSE
chr8	23101149	23119512	CHMP7	+	-0.09555	FALSE	0.0259101	FALSE
chr2	175664041	175870107	CHN1	-	0.00510264	FALSE	0.052411	FALSE
chr11	89933596	89956532	CHORDC1	-	-0.167125	FALSE	-0.0917941	FALSE
chr15	41523436	41574083	CHP	+	0.0416583	FALSE	-0.0269672	FALSE
chr2	220403668	220408487	CHPF	-	0.0976712	FALSE	0.300256	FALSE
chr7	150929584	150935905	CHPF2	+	-0.325907	FALSE	0.119774	FALSE
chr12	102091416	102122846	CHPT1	+	0.127772	FALSE	-0.0458924	FALSE
chr8	141521396	141527252	CHRAC1	+	-0.107406	FALSE	0.265852	FALSE
chr12	104850691	105155792	CHST11	+	0.475082	FALSE	-0.264515	FALSE
chr10	73724119	73773322	CHST3	+	0.243994	FALSE	0.290996	FALSE
chr15	101715927	101792137	CHSY1	-	0.323693	FALSE	0.221482	FALSE
chr16	69151911	69166493	CHTF8	-	-0.560059	FALSE	-0.0706395	FALSE
chr1	153606457	153618782	CHTOP	+	-0.262299	FALSE	0.146111	FALSE
chr10	101948123	101989344	CHUK	-	-0.215138	FALSE	0.00423037	FALSE
chr14	65381078	65402084	CHURC1	+	-0.243632	FALSE	-0.137551	FALSE
chr2	96931883	96939900	CIAO1	+	-0.196759	FALSE	0.119544	FALSE
chr16	57462086	57481369	CIAPIN1	-	-0.239601	FALSE	0.0600351	FALSE
chr15	90773476	90777279	CIB1	-	0.222276	FALSE	0.366759	FALSE
chr3	10059236	10067820	CIDECP	-	-0.211972	FALSE	0.0333599	FALSE
chr2	175212877	175260443	CIR1	-	-0.120574	FALSE	-0.201197	FALSE
chr19	1269266	1274809	CIRBP	+	-0.0434091	FALSE	0.236143	FALSE
chr16	69166498	69202937	CIRH1A	+	-0.007506	FALSE	0.146719	FALSE
chr10	60028894	60049019	CISD1	+	-0.0893909	FALSE	-0.150833	FALSE
chr4	103790134	103813963	CISD2	+	-0.311084	FALSE	-0.0822137	FALSE
chr6	139693396	139695785	CITED2	-	0.412755	FALSE	0.637647	FALSE
chr13	53029494	53050763	CKAP2	+	-0.761076	FALSE	-0.0841313	FALSE
chr12	106631658	106641713	CKAP4	-	-0.035771	FALSE	0.289192	FALSE
chr11	46765083	46867859	CKAP5	-	-0.145552	FALSE	-0.086084	FALSE
chr1	154947117	154951725	CKS1B	+	-0.233255	FALSE	0.335042	FALSE
chr9	91926112	91931618	CKS2	+	0.107861	FALSE	0.228411	FALSE
chr2	122095351	122407052	CLASP1	-	0.10967	FALSE	-0.194562	FALSE
chr3	33537738	33759705	CLASP2	-	-0.161505	FALSE	-0.171549	FALSE
chr19	45542297	45574214	CLASRP	+	0.0644218	FALSE	0.146768	FALSE
chr1	109472129	109506111	CLCC1	-	0.0310275	FALSE	-0.182091	FALSE
chr11	67131638	67141648	CLCF1	-	0.226335	FALSE	0.17977	FALSE
chr4	170541671	170644338	CLCN3	+	0.054796	FALSE	-0.450946	FALSE
chr1	11866206	11903201	CLCN6	+	0.182914	FALSE	-0.0977791	FALSE
chr3	170136652	170152479	CLDN11	+	0.473732	FALSE	0.662112	FALSE
chr7	90032647	90045268	CLDN12	+	-0.0549825	FALSE	-0.161124	FALSE
chr3	98234316	98241910	CLDND1	-	-0.0999589	FALSE	0.0347668	FALSE
chr12	10004967	10022458	CLEC2B	-	0.0981787	FALSE	-0.551654	FALSE
chr12	9822307	9852151	CLEC2D	+	-0.00816286	FALSE	-0.390114	FALSE
chr6	31698357	31704341	CLIC1	-	-0.543975	FALSE	0.0303768	FALSE
chr1	25071759	25170815	CLIC4	+	0.0571972	FALSE	0.0560305	FALSE
chr5	157212750	157286183	CLINT1	-	-0.0153755	FALSE	-0.144436	FALSE
chr12	122755980	122907116	CLIP1	-	0.150859	FALSE	-0.262631	FALSE
chr2	29338307	29406679	CLIP4	+	0.131976	FALSE	-0.49893	FALSE
chr2	201717731	201729467	CLK1	-	-0.106706	FALSE	-0.0923231	FALSE
chr1	155232658	155243281	CLK2	-	-0.437038	FALSE	-0.15162	FALSE
chr15	74900712	74922542	CLK3	+	0.0973283	FALSE	0.230855	FALSE
chr5	178029664	178054054	CLK4	-	-0.375184	FALSE	-0.108268	FALSE
chr11	122943032	123066007	CLMP	-	0.192097	FALSE	-0.11506	FALSE
chr13	77566058	77576652	CLN5	+	-0.365023	FALSE	-0.477656	FALSE
chr8	1711869	1734736	CLN8	+	0.335128	FALSE	NA	FALSE
chr11	77327195	77348851	CLNS1A	-	-0.297369	FALSE	-0.0451982	FALSE
chr4	56298659	56412997	CLOCK	-	-0.0842884	FALSE	-0.402156	FALSE
chr11	57425215	57429337	CLP1	+	-0.390351	FALSE	0.334225	FALSE
chr15	65442783	65477563	CLPX	-	-0.23513	FALSE	-0.274161	FALSE
chr9	36190852	36212059	CLTA	+	-0.159177	FALSE	-0.0786478	FALSE
chr5	175819455	175843540	CLTB	-	0.0697642	FALSE	0.489608	FALSE
chr17	57697049	57774317	CLTC	+	-0.0946714	FALSE	-0.150954	FALSE
chr6	25081294	25138620	CMAHP	-	0.215887	FALSE	-0.284143	FALSE
chr12	22199158	22218602	CMAS	+	-0.591308	FALSE	-0.363727	FALSE
chr3	28283123	28361263	CMC1	+	0.000692958	FALSE	-0.436465	FALSE
chr16	81478774	81745367	CMIP	+	0.146919	FALSE	0.0323806	FALSE
chr1	47799468	47844511	CMPK1	+	0.132825	FALSE	-0.22882	FALSE
chr3	32522803	32544403	CMTM6	-	-0.237403	FALSE	-0.0259977	FALSE
chr3	128886657	128902810	CNBP	-	-0.104592	FALSE	0.0498047	FALSE
chr18	72163499	72190689	CNDP2	+	-0.200921	FALSE	-0.0380052	FALSE
chr14	54893646	54908148	CNIH	-	-0.105522	FALSE	0.0319434	FALSE
chr1	224544594	224563695	CNIH4	+	-0.260688	FALSE	-0.209421	FALSE
chr19	1026297	1039064	CNN2	+	0.0520177	FALSE	0.122829	FALSE
chr1	95362506	95392735	CNN3	-	0.164965	FALSE	-0.0406367	FALSE
chr4	6717841	6719387	CNO	+	-0.471589	FALSE	0.107529	FALSE
chr16	58553854	58663750	CNOT1	-	0.189429	FALSE	-0.21026	FALSE
chr12	70636773	70748773	CNOT2	+	0.0738627	FALSE	-0.0195938	FALSE
chr19	54641435	54659446	CNOT3	+	0.0692765	FALSE	0.114653	FALSE
chr7	135046546	135194875	CNOT4	-	0.037717	FALSE	-0.253246	FALSE
chr5	179921416	180005353	CNOT6	+	0.064803	FALSE	-0.267825	FALSE
chr4	78634540	78740544	CNOT6L	-	0.253607	FALSE	-0.36539	FALSE
chr8	17086739	17104387	CNOT7	-	-0.346703	FALSE	-0.0797979	FALSE
chr5	154238197	154256352	CNOT8	+	-0.166172	FALSE	-0.153733	FALSE
chr17	40118758	40129754	CNP	+	0.114021	FALSE	0.0865099	FALSE
chr12	56704212	56710006	CNPY2	-	-0.333537	FALSE	0.23217	FALSE
chr2	68511302	68547183	CNRIP1	-	-0.326077	FALSE	-0.1289	FALSE
chr1	246729638	246831884	CNST	+	0.0331421	FALSE	-0.0260307	FALSE
chr11	58390145	58393205	CNTF	+	-0.0413236	FALSE	0.117162	FALSE
chr9	17135037	17503917	CNTLN	+	0.0138382	FALSE	-0.125669	FALSE
chr3	74311721	74570343	CNTN3	-	-0.419199	FALSE	-0.240622	FALSE
chr2	165541257	165697928	COBLL1	-	-0.0624134	FALSE	-0.367784	FALSE
chr17	71189172	71204645	COG1	+	-0.187303	FALSE	0.0658244	FALSE
chr1	230778201	230829731	COG2	+	-0.256815	FALSE	-0.178897	FALSE
chr13	46039029	46110833	COG3	+	-0.161791	FALSE	-0.316124	FALSE
chr7	106842188	107204959	COG5	-	-0.0440864	FALSE	-0.263476	FALSE
chr13	40229763	40365802	COG6	+	-0.230512	FALSE	-0.394034	FALSE
chr16	23399813	23464512	COG7	-	-0.0448457	FALSE	-0.0947361	FALSE
chr1	103342022	103574052	COL11A1	-	-1.04356	FALSE	-1.54559	TRUE
chr6	75794041	75915623	COL12A1	-	-0.160672	FALSE	-0.611391	FALSE
chr1	32117847	32169768	COL16A1	-	0.118397	FALSE	-0.231143	FALSE
chr17	48261456	48279000	COL1A1	-	-0.224423	FALSE	0.0663702	FALSE
chr7	94023872	94060544	COL1A2	+	-0.201686	FALSE	-0.440878	FALSE
chr2	189839098	189877472	COL3A1	+	-0.295944	FALSE	-0.623211	FALSE
chr13	110801309	110959496	COL4A1	-	0.570352	FALSE	0.617828	FALSE
chr13	110959630	111165373	COL4A2	+	0.574191	FALSE	0.524786	FALSE
chr5	74666927	74807806	COL4A3BP	-	0.151303	FALSE	-0.266165	FALSE
chr9	137533651	137736688	COL5A1	+	-0.047819	FALSE	-0.264274	FALSE
chr2	189896640	190044605	COL5A2	-	0.0576629	FALSE	-0.404123	FALSE
chr21	47401662	47424963	COL6A1	+	0.242512	FALSE	0.592876	FALSE
chr21	47518032	47552763	COL6A2	+	0.336354	FALSE	0.208846	FALSE
chr2	238232654	238322850	COL6A3	-	0.322231	FALSE	-0.136452	FALSE
chr3	99357453	99515158	COL8A1	+	-0.286533	FALSE	-0.7994	FALSE
chr18	319354	500729	COLEC12	-	-0.111171	FALSE	0.253239	FALSE
chr2	62132802	62363205	COMMD1	+	0.0434788	FALSE	-0.213362	FALSE
chr5	115420726	115628978	COMMD10	+	0.000317875	FALSE	-0.137552	FALSE
chr3	149456256	149470286	COMMD2	-	-0.395412	FALSE	-0.102368	FALSE
chr10	22605311	22609246	COMMD3	+	-0.5702	FALSE	-0.0756253	FALSE
chr8	146075550	146078932	COMMD5	-	0.247228	FALSE	0.30049	FALSE
chr13	76099349	76111991	COMMD6	-	-0.433037	FALSE	-0.284663	FALSE
chr20	31290492	31331814	COMMD7	-	0.00859319	FALSE	-0.0488448	FALSE
chr4	47452810	47465676	COMMD8	-	-0.483084	FALSE	-0.218679	FALSE
chr11	36293841	36310999	COMMD9	-	-0.147221	FALSE	-0.0743046	FALSE
chr22	19929262	19957498	COMT	+	-0.266214	FALSE	-0.0611687	FALSE
chr1	160258376	160313354	COPA	-	-0.194806	FALSE	-0.205898	FALSE
chr11	14479048	14521441	COPB1	-	-0.124935	FALSE	-0.253787	FALSE
chr3	139076432	139108522	COPB2	-	-0.322859	FALSE	-0.278636	FALSE
chr3	128968452	128996616	COPG	+	-0.231381	FALSE	0.0286736	FALSE
chr15	49417470	49447854	COPS2	-	-0.116361	FALSE	0.0758344	FALSE
chr17	17149937	17184617	COPS3	-	0.0265695	FALSE	0.27041	FALSE
chr4	83956238	83996971	COPS4	+	-0.0356488	FALSE	-0.0112289	FALSE
chr8	67955314	67974562	COPS5	-	-0.5593	FALSE	-0.183475	FALSE
chr7	99686582	99689822	COPS6	+	-0.243874	FALSE	0.877339	FALSE
chr12	6833149	6841041	COPS7A	+	0.0119689	FALSE	0.179078	FALSE
chr2	232651161	232673434	COPS7B	+	-0.391152	FALSE	-0.115739	FALSE
chr2	237994083	238007489	COPS8	+	-0.0734741	FALSE	0.00471499	FALSE
chr12	54718910	54745633	COPZ1	+	-0.173214	FALSE	-0.00294334	FALSE
chr2	198318230	198339851	COQ10B	+	0.137644	FALSE	0.0440185	FALSE
chr4	84184976	84206067	COQ2	-	-0.163201	FALSE	-0.0349025	FALSE
chr16	19078916	19091417	COQ7	+	-0.181827	FALSE	0.130213	FALSE
chr12	109038886	109125295	CORO1C	-	0.22347	FALSE	0.171106	FALSE
chr16	84599203	84651669	COTL1	-	-0.169914	FALSE	-0.0440733	FALSE
chr17	13972718	14111996	COX10	+	-0.00635964	FALSE	-0.135745	FALSE
chr14	70791797	70826448	COX16	-	-0.39115	FALSE	-0.0265028	FALSE
chr3	119388371	119396243	COX17	-	-0.185156	FALSE	-0.149942	FALSE
chr4	73920415	73935472	COX18	-	-0.262387	FALSE	-0.0799854	FALSE
chr7	1004485	1015235	COX19	-	-0.058444	FALSE	0.157203	FALSE
chr16	85833172	85840607	COX4I1	+	-0.0175298	FALSE	0.325775	FALSE
chr16	85812230	85833148	COX4NB	-	-0.0753623	FALSE	0.18604	FALSE
chr15	75212616	75230495	COX5A	-	-0.234745	FALSE	0.0274474	FALSE
chr2	98262520	98264657	COX5B	+	-0.0945279	FALSE	0.844576	FALSE
chr12	120875903	120878529	COX6A1	+	0.0655397	FALSE	0.628166	FALSE
chr19	36139124	36149686	COX6B1	+	-0.00355639	FALSE	0.356143	FALSE
chr8	100890222	100906242	COX6C	-	-0.365108	FALSE	0.00291527	FALSE
chr6	75947390	75953644	COX7A2	-	-0.214573	FALSE	0.0760685	FALSE
chr2	42577644	42588356	COX7A2L	-	-0.321824	FALSE	-0.201574	FALSE
chrX	77154960	77160881	COX7B	+	-0.106311	FALSE	0.272361	FALSE
chr5	85913783	85916583	COX7C	+	-0.186276	FALSE	0.398711	FALSE
chr11	63742078	63744015	COX8A	+	-0.0302698	FALSE	0.719445	FALSE
chr17	28705941	28796675	CPD	+	0.28733	FALSE	-0.148946	FALSE
chr4	15004297	15071777	CPEB2	+	0.395997	FALSE	-0.0891163	FALSE
chr5	173315330	173387313	CPEB4	+	0.175791	FALSE	-0.0612813	FALSE
chr12	69244955	69357020	CPM	-	-0.196449	FALSE	NA	FALSE
chr20	34213952	34236846	CPNE1	-	-0.273104	FALSE	-0.389459	FALSE
chr8	87526655	87573726	CPNE3	+	0.0886094	FALSE	-0.0247797	FALSE
chr12	39046001	39299420	CPNE8	-	-0.229288	FALSE	-0.419388	FALSE
chr14	92588297	92630543	CPSF2	+	-0.127484	FALSE	-0.283301	FALSE
chr12	69633316	69668138	CPSF6	+	-0.0512587	FALSE	0.0536802	FALSE
chr11	61170119	61197464	CPSF7	-	-0.134439	FALSE	-0.0605114	FALSE
chr11	68522087	68609399	CPT1A	-	0.0966335	FALSE	-0.203866	FALSE
chr1	53662100	53679869	CPT2	+	-0.320702	FALSE	-0.280984	FALSE
chr1	156669399	156675608	CRABP2	-	-0.347483	FALSE	0.833252	FALSE
chr3	3191316	3221401	CRBN	-	-0.0963339	FALSE	-0.121967	FALSE
chr7	65579804	65619553	CRCP	+	-0.120274	FALSE	-0.0954946	FALSE
chr2	208394615	208470284	CREB1	+	0.0549313	FALSE	-0.2513	FALSE
chr9	35732316	35737005	CREB3	+	-0.0389293	FALSE	0.152985	FALSE
chr11	46299227	46342972	CREB3L1	+	0.0853749	FALSE	-0.252236	FALSE
chr7	137559724	137686846	CREB3L2	-	0.00449195	FALSE	-0.256269	FALSE
chr16	3775055	3930121	CREBBP	-	0.0518159	FALSE	-0.109544	FALSE
chr11	85368607	85376182	CREBZF	-	-0.0867701	FALSE	0.0653813	FALSE
chr1	167510250	167523056	CREG1	-	0.15981	FALSE	-0.161409	FALSE
chr2	36583369	36778278	CRIM1	+	0.109476	FALSE	-0.0463569	FALSE
chr2	46844324	46852881	CRIPT	+	-0.401624	FALSE	-0.115053	FALSE
chr16	84853586	84943116	CRISPLD2	+	0.248246	FALSE	-0.183144	FALSE
chr17	1325457	1359544	CRK	-	-0.216039	FALSE	-0.00852759	FALSE
chr22	21271713	21308037	CRKL	+	-0.196185	FALSE	-0.0216557	FALSE
chr20	5986738	6020697	CRLS1	+	-0.311512	FALSE	-0.280456	FALSE
chr16	54952777	54963079	CRNDE	-	-0.237827	FALSE	-0.133212	FALSE
chr20	20015011	20036690	CRNKL1	-	-0.317037	FALSE	-0.0316448	FALSE
chr3	33155449	33189265	CRTAP	+	-0.0211387	FALSE	-0.121194	FALSE
chr15	91073197	91188577	CRTC3	+	0.0783948	FALSE	-0.309584	FALSE
chr12	107385142	107487598	CRY1	-	-0.0821441	FALSE	-0.0734903	FALSE
chr11	45868668	45904799	CRY2	+	-0.0100231	FALSE	-0.345677	FALSE
chr11	111779349	111782473	CRYAB	-	0.605822	FALSE	0.632402	FALSE
chr22	25844053	25857645	CRYBB2P1	+	-0.0576145	FALSE	0.0461648	FALSE
chr21	34961647	35014160	CRYZL1	-	-0.0284325	FALSE	NA	FALSE
chr12	56665482	56694175	CS	-	-0.106078	FALSE	0.169982	FALSE
chr12	10851675	10875953	CSDA	-	0.388144	FALSE	0.0376291	FALSE
chr1	115259533	115300671	CSDE1	-	-0.0559151	FALSE	0.109631	FALSE
chr20	47662837	47713486	CSE1L	+	-0.125736	FALSE	0.271321	FALSE
chr1	110453232	110473616	CSF1	+	0.484573	FALSE	0.391578	FALSE
chr10	43633933	43680749	CSGALNACT2	+	-0.0298158	FALSE	-0.154701	FALSE
chr5	148874844	148931007	CSNK1A1	-	0.0615788	FALSE	0.0625442	FALSE
chr17	80200536	80231594	CSNK1D	-	-0.0337046	FALSE	0.139598	FALSE
chr22	38686696	38714089	CSNK1E	-	0.080459	FALSE	0.351457	FALSE
chr15	64457715	64648442	CSNK1G1	-	-0.0852361	FALSE	-0.301846	FALSE
chr5	122847792	122952464	CSNK1G3	+	0.022852	FALSE	-0.260082	FALSE
chr20	463337	524482	CSNK2A1	-	-0.148486	FALSE	-0.0399345	FALSE
chr16	58191811	58231782	CSNK2A2	-	-0.139228	FALSE	-0.0389621	FALSE
chr6	31633656	31637843	CSNK2B	+	-0.381379	FALSE	0.0134994	FALSE
chr8	67976602	68108849	CSPP1	+	0.0508244	FALSE	-0.113451	FALSE
chr3	39183341	39195102	CSRNP1	-	0.794897	FALSE	0.410601	FALSE
chr12	51454987	51477454	CSRNP2	-	-0.215068	FALSE	-0.309637	FALSE
chr1	201452657	201476387	CSRP1	-	0.67548	FALSE	0.306248	FALSE
chr12	77252495	77272799	CSRP2	-	-0.575649	FALSE	-1.26597	TRUE
chr20	23614293	23618574	CST3	-	0.09573	FALSE	0.622804	FALSE
chr21	45193830	45196259	CSTB	-	-0.107215	FALSE	0.329681	FALSE
chr20	54967426	54979582	CSTF1	+	-0.297974	FALSE	-0.0358091	FALSE
chr10	53455245	53459355	CSTF2T	-	-0.182569	FALSE	0.309617	FALSE
chr11	33106129	33183037	CSTF3	-	-0.231435	FALSE	-0.0802455	FALSE
chr14	39734475	39820397	CTAGE5	+	-0.0932636	FALSE	-0.516868	FALSE
chr10	126676417	126849624	CTBP2	-	0.150964	FALSE	-0.107758	FALSE
chr1	85018803	85040163	CTBS	-	-0.204832	FALSE	-0.154473	FALSE
chr16	67596309	67673088	CTCF	+	-0.0690413	FALSE	-0.03529	FALSE
chr17	7146905	7155259	CTDNEP1	-	-0.15655	FALSE	0.357236	FALSE
chr12	58213709	58240747	CTDSP2	-	-0.0706509	FALSE	-0.0732181	FALSE
chr3	37903668	38025960	CTDSPL	+	0.175294	FALSE	-0.157556	FALSE
chr15	44719578	44819429	CTDSPL2	+	-0.0194538	FALSE	-0.0951666	FALSE
chr6	132269316	132272518	CTGF	-	0.713216	FALSE	-0.148923	FALSE
chr1	70876900	70905534	CTH	+	-0.287182	FALSE	-0.00882855	FALSE
chr8	104383785	104395217	CTHRC1	+	-0.168256	FALSE	-0.433112	FALSE
chr18	46065426	46389586	CTIF	+	0.132841	FALSE	-0.181179	FALSE
chr5	138089106	138270723	CTNNA1	+	0.180104	FALSE	-0.217979	FALSE
chr9	111704850	111775764	CTNNAL1	-	0.381109	FALSE	0.217681	FALSE
chr3	41240941	41281939	CTNNB1	+	-0.100643	FALSE	0.0840191	FALSE
chr20	36322433	36500520	CTNNBL1	+	0.166729	FALSE	-0.124175	FALSE
chr11	57529233	57586652	CTNND1	+	0.0415256	FALSE	-0.0496075	FALSE
chr1	41445006	41478235	CTPS	+	-0.187211	FALSE	0.0622696	FALSE
chr11	10772810	10801290	CTR9	+	0.107848	FALSE	-0.0485684	FALSE
chr20	44519590	44527458	CTSA	+	0.0193938	FALSE	0.289126	FALSE
chr8	11700033	11725646	CTSB	-	0.432699	FALSE	-0.00543393	FALSE
chr11	88026759	88070941	CTSC	-	0.0975015	FALSE	0.556273	FALSE
chr1	150768683	150780917	CTSK	-	0.589575	FALSE	-0.107547	FALSE
chr9	90340973	90346384	CTSL1	+	0.472334	FALSE	0.250256	FALSE
chr4	156845269	156875048	CTSO	-	-0.0601739	FALSE	-0.261246	FALSE
chr20	57570241	57582309	CTSZ	-	-0.211299	FALSE	0.220203	FALSE
chr11	70244611	70282690	CTTN	+	0.00860683	FALSE	-0.0100938	FALSE
chr1	112938799	113003786	CTTNBP2NL	+	0.0335651	FALSE	0.0331594	FALSE
chr7	148395932	148498202	CUL1	+	0.0622003	FALSE	-0.0136825	FALSE
chr10	35297478	35379570	CUL2	-	-0.0901129	FALSE	-0.175953	FALSE
chr2	225334868	225450110	CUL3	-	0.0332816	FALSE	-0.112327	FALSE
chr13	113863085	113919392	CUL4A	+	-0.0332267	FALSE	-0.16667	FALSE
chrX	119658445	119709684	CUL4B	-	0.0220894	FALSE	0.208039	FALSE
chr11	107879407	107978488	CUL5	+	-0.0680612	FALSE	-0.0973654	FALSE
chr10	101491957	101515894	CUTC	+	-0.392794	FALSE	-0.306063	FALSE
chr7	101459183	101927250	CUX1	+	0.106471	FALSE	-0.0362336	FALSE
chr11	94695786	94706776	CWC15	-	-0.300292	FALSE	0.028965	FALSE
chr2	180809603	180871780	CWC22	-	-0.108314	FALSE	-0.186412	FALSE
chr17	36957445	36981589	CWC25	-	0.0206089	FALSE	0.123235	FALSE
chr5	64064754	64314590	CWC27	+	-0.0289522	FALSE	-0.224303	FALSE
chr10	101992054	102027437	CWF19L1	-	-0.260676	FALSE	-0.147165	FALSE
chr11	107197071	107328572	CWF19L2	-	-0.0746994	FALSE	-0.180354	FALSE
chr4	74735108	74736955	CXCL1	+	1.22627	TRUE	-0.171896	FALSE
chr10	44865604	44880545	CXCL12	-	-0.0627447	FALSE	0.190057	FALSE
chr4	74962753	74964997	CXCL2	-	0.92141	FALSE	-0.255	FALSE
chr4	74902311	74904490	CXCL3	-	1.28972	TRUE	-0.103176	FALSE
chr4	74861358	74864416	CXCL5	-	1.48468	TRUE	-0.471772	FALSE
chr4	74702272	74704477	CXCL6	+	1.72493	TRUE	0.445068	FALSE
chr2	237478379	237490994	CXCR7	+	1.0773	TRUE	0.117245	FALSE
chrX	19930979	19988382	CXorf23	-	-0.0566398	FALSE	-0.221596	FALSE
chrX	75392770	75398033	CXorf26	+	-0.14727	FALSE	0.243474	FALSE
chrX	40486172	40506819	CXorf38	-	-0.152608	FALSE	-0.0218102	FALSE
chrX	118672111	118699397	CXorf56	-	0.111822	FALSE	0.114059	FALSE
chr16	69458497	69500167	CYB5B	+	-0.147494	FALSE	-0.305755	FALSE
chr22	43013845	43045405	CYB5R3	-	0.0708103	FALSE	0.233272	FALSE
chr6	84569369	84670146	CYB5R4	+	0.0667888	FALSE	-0.200372	FALSE
chr2	172378865	172414643	CYBRD1	+	-0.177192	FALSE	-0.43866	FALSE
chr7	25158269	25164980	CYCS	-	0.151349	FALSE	0.344632	FALSE
chr15	22892683	23003603	CYFIP1	+	0.0530061	FALSE	-0.000228675	FALSE
chr16	50775960	50835846	CYLD	+	0.134803	FALSE	0.0801086	FALSE
chr2	38294745	38303323	CYP1B1	-	0.147977	FALSE	0.126927	FALSE
chr2	204103163	204170563	CYP20A1	+	-0.0407976	FALSE	-0.224936	FALSE
chr4	187112673	187134617	CYP4V2	+	0.0312576	FALSE	-0.18153	FALSE
chr7	91741462	91764059	CYP51A1	-	0.304959	FALSE	-0.058027	FALSE
chr8	65508528	65711348	CYP7B1	-	1.65462	TRUE	0.151755	FALSE
chr1	86046443	86049648	CYR61	+	0.662788	FALSE	0.257376	FALSE
chr17	76670129	76778376	CYTH1	-	-0.0225819	FALSE	-0.272571	FALSE
chr19	48972464	48985571	CYTH2	+	-0.0319758	FALSE	0.334604	FALSE
chr7	6201411	6312242	CYTH3	-	-0.121221	FALSE	-0.512252	FALSE
chr14	59655398	59836471	DAAM1	+	-0.397223	FALSE	-0.509437	FALSE
chr6	39760158	39872653	DAAM2	+	0.186067	FALSE	-0.246332	FALSE
chr5	39371775	39425335	DAB2	-	0.0810112	FALSE	0.0715538	FALSE
chr14	59104756	59115038	DACT1	+	-1.16356	TRUE	-1.52554	TRUE
chr14	23033806	23058143	DAD1	-	-0.282616	FALSE	-0.392546	FALSE
chr7	6448746	6487643	DAGLB	-	0.0708576	FALSE	0.17382	FALSE
chr5	10679341	10761387	DAP	-	-0.0504289	FALSE	-0.156616	FALSE
chr1	155658881	155708800	DAP3	+	-0.164444	FALSE	-0.104817	FALSE
chr15	64199234	64338521	DAPK2	-	0.178532	FALSE	-0.547813	FALSE
chr19	3958451	3969826	DAPK3	-	0.2566	FALSE	0.229889	FALSE
chr2	136664253	136743222	DARS	-	0.100135	FALSE	-0.249048	FALSE
chr19	1407583	1435682	DAZAP1	+	0.0606189	FALSE	0.11033	FALSE
chr12	51632507	51640501	DAZAP2	+	0.342728	FALSE	0.293772	FALSE
chr9	121928907	122131739	DBC1	-	0.496414	FALSE	NA	FALSE
chr7	87505543	87538856	DBF4	+	-0.317024	FALSE	-0.0171674	FALSE
chr2	120124503	120130122	DBI	+	-0.161072	FALSE	0.397262	FALSE
chr5	176883613	176900694	DBN1	-	0.0702942	FALSE	0.153399	FALSE
chr7	44084238	44101315	DBNL	+	-0.23443	FALSE	-0.079422	FALSE
chr3	137879829	137893791	DBR1	-	-0.186447	FALSE	0.0279941	FALSE
chr1	100652477	100715409	DBT	-	-0.164675	FALSE	-0.217763	FALSE
chr9	37800789	37867665	DCAF10	+	-0.106126	FALSE	-0.383386	FALSE
chr14	24583905	24594451	DCAF11	+	0.0801256	FALSE	0.119812	FALSE
chr8	104426941	104455680	DCAF13	+	-0.0952282	FALSE	0.145926	FALSE
chr4	17802277	17812381	DCAF16	-	-0.0336872	FALSE	0.0848238	FALSE
chr2	172290760	172341562	DCAF17	+	-0.108418	FALSE	-0.317087	FALSE
chr14	73393039	73426357	DCAF4	+	0.0496247	FALSE	-0.0141871	FALSE
chr14	69517636	69619914	DCAF5	-	0.072867	FALSE	-0.330291	FALSE
chr1	167905796	168045083	DCAF6	+	0.187694	FALSE	-0.358437	FALSE
chr17	61627821	61671642	DCAF7	+	-0.266347	FALSE	-0.300845	FALSE
chr1	160185504	160232350	DCAF8	-	-0.0718985	FALSE	-0.148974	FALSE
chr6	117803819	117891020	DCBLD1	+	-0.105661	FALSE	-0.437504	FALSE
chr3	98514813	98620533	DCBLD2	-	-0.299187	FALSE	-0.361379	FALSE
chr4	71859264	71896629	DCK	+	-0.45469	FALSE	0.0095846	FALSE
chr4	150999425	151178608	DCLK2	+	-0.461517	FALSE	-0.308401	FALSE
chr10	14948870	14996094	DCLRE1C	-	-0.155221	FALSE	0.00701125	FALSE
chr12	91539034	91576806	DCN	-	0.0329772	FALSE	-0.33711	FALSE
chr3	53317444	53381654	DCP1A	-	-0.0164768	FALSE	-0.116365	FALSE
chr12	2055213	2113677	DCP1B	-	-0.0845728	FALSE	-0.56569	FALSE
chr5	112312406	112357892	DCP2	+	-0.192905	FALSE	-0.236564	FALSE
chr4	183811243	183838630	DCTD	-	-0.281279	FALSE	-0.0774582	FALSE
chr12	57924093	57940978	DCTN2	-	0.0534332	FALSE	0.0670434	FALSE
chr9	34613547	34620496	DCTN3	-	-0.0697352	FALSE	0.368627	FALSE
chr5	150088308	150138657	DCTN4	-	-0.0357072	FALSE	-0.145892	FALSE
chr16	23652686	23685068	DCTN5	+	-0.177122	FALSE	-0.115501	FALSE
chr8	30013812	30041155	DCTN6	+	-0.0386315	FALSE	-0.0247632	FALSE
chr3	182660558	182698326	DCUN1D1	-	-0.203394	FALSE	-0.123528	FALSE
chr13	114110133	114145023	DCUN1D2	-	-0.13093	FALSE	-0.302004	FALSE
chr16	20869395	20911561	DCUN1D3	-	0.287959	FALSE	-0.03549	FALSE
chr4	52709275	52783003	DCUN1D4	+	0.0940179	FALSE	-0.19035	FALSE
chr11	102921412	102962944	DCUN1D5	-	-0.221124	FALSE	-0.228564	FALSE
chr1	85784167	86044046	DDAH1	-	0.156523	FALSE	0.0119484	FALSE
chr11	61066918	61100666	DDB1	-	-0.206024	FALSE	0.0311109	FALSE
chr11	47236492	47260769	DDB2	+	0.0933963	FALSE	-0.105784	FALSE
chr14	53503457	53620046	DDHD1	-	0.199376	FALSE	-0.245936	FALSE
chr8	38089008	38120287	DDHD2	+	-0.196109	FALSE	-0.120122	FALSE
chr1	15943952	15986363	DDI2	+	0.0387857	FALSE	-0.243476	FALSE
chr12	57910370	57914300	DDIT3	-	0.65201	FALSE	-0.0513303	FALSE
chr10	74033676	74035797	DDIT4	+	-0.199554	FALSE	-0.33596	FALSE
chr1	20978259	20988037	DDOST	-	-0.156543	FALSE	0.306289	FALSE
chr1	162602227	162750247	DDR2	+	0.0641196	FALSE	-0.201476	FALSE
chr2	15731769	15771225	DDX1	+	-0.268904	FALSE	-0.246341	FALSE
chr11	108535815	108811648	DDX10	+	0.0707437	FALSE	0.0854228	FALSE
chr22	38879442	38902345	DDX17	-	-0.204337	FALSE	-0.0662537	FALSE
chr2	118572254	118589953	DDX18	+	0.0998969	FALSE	0.0803208	FALSE
chr16	70380823	70407281	DDX19A	+	0.0215814	FALSE	0.0637839	FALSE
chr16	70333071	70367731	DDX19B	+	0.0156726	FALSE	0.0377968	FALSE
chr1	112298189	112310199	DDX20	+	-0.378163	FALSE	-0.0491316	FALSE
chr10	70715891	70744279	DDX21	+	0.033975	FALSE	0.269206	FALSE
chr14	94517267	94547558	DDX24	-	0.46551	FALSE	0.203527	FALSE
chr20	47835831	47860614	DDX27	+	-0.0179997	FALSE	0.182848	FALSE
chr9	135469675	135545788	DDX31	-	-0.0500355	FALSE	-0.0146029	FALSE
chr19	14519609	14530195	DDX39A	-	-0.14612	FALSE	0.348123	FALSE
chr6	31497995	31510252	DDX39B	-	-0.0290023	FALSE	0.135444	FALSE
chrX	41192650	41209524	DDX3X	+	0.0526805	FALSE	0.0734389	FALSE
chrY	15016018	15032390	DDX3Y	+	0.570168	FALSE	0.102533	FALSE
chr17	61851566	61896677	DDX42	+	-0.107921	FALSE	-0.151146	FALSE
chr5	134094460	134166812	DDX46	+	0.023918	FALSE	-0.187198	FALSE
chr12	12966279	12982915	DDX47	+	-0.273628	FALSE	0.148928	FALSE
chr17	62494373	62502484	DDX5	-	0.109008	FALSE	0.0647143	FALSE
chr10	70661033	70706603	DDX50	+	-0.0224394	FALSE	-0.290957	FALSE
chr17	35972362	36003493	DDX52	-	-0.227785	FALSE	-0.102218	FALSE
chr12	124086671	124105482	DDX55	+	-0.243314	FALSE	-0.0949648	FALSE
chr7	44605402	44614137	DDX56	-	-0.06906	FALSE	0.319973	FALSE
chr1	200613164	200639126	DDX59	-	-0.0790909	FALSE	0.0249624	FALSE
chr11	118618472	118661972	DDX6	-	-0.200143	FALSE	-0.161659	FALSE
chr4	169277885	169401638	DDX60L	-	0.173457	FALSE	-0.203853	FALSE
chr8	91013579	91064227	DECR1	+	-0.255475	FALSE	-0.302086	FALSE
chr1	161090768	161102478	DEDD	-	-0.55918	FALSE	0.00022845	FALSE
chr1	224370927	224381142	DEGS1	+	0.00810081	FALSE	0.139865	FALSE
chr6	18224399	18264799	DEK	-	-0.113174	FALSE	0.113372	FALSE
chr9	126141932	126692417	DENND1A	-	0.299507	FALSE	-0.017182	FALSE
chr1	197473878	197744623	DENND1B	-	-0.0971273	FALSE	-0.154341	FALSE
chr1	115127195	115212732	DENND2C	-	0.00727564	FALSE	-0.0391883	FALSE
chr15	65952956	66084631	DENND4A	-	0.117273	FALSE	-0.110222	FALSE
chr9	19290748	19374139	DENND4C	+	0.136992	FALSE	-0.192521	FALSE
chr11	9160374	9286873	DENND5A	-	0.103535	FALSE	-0.233912	FALSE
chr12	31535156	31743952	DENND5B	-	0.0564995	FALSE	-0.204283	FALSE
chr12	123237370	123255953	DENR	+	-0.243352	FALSE	-0.102709	FALSE
chr11	33037409	33055128	DEPDC7	+	-0.264238	FALSE	0.185996	FALSE
chr8	120885899	121063157	DEPTOR	+	0.221593	FALSE	-0.710524	FALSE
chr12	16064185	16190315	DERA	+	0.0122142	FALSE	-0.263327	FALSE
chr8	124025567	124054648	DERL1	-	-0.0412682	FALSE	-0.147264	FALSE
chr17	5377612	5389494	DERL2	-	-0.278757	FALSE	0.0457998	FALSE
chr7	24737973	24797639	DFNA5	-	-0.255466	FALSE	-0.0673576	FALSE
chr22	19033674	19035888	DGCR11	-	-0.204644	FALSE	-0.0496426	FALSE
chr22	19023794	19109967	DGCR2	-	-0.0315206	FALSE	-0.127297	FALSE
chr22	20067754	20099400	DGCR8	+	0.0100057	FALSE	0.276827	FALSE
chr17	54911459	54946036	DGKE	+	-0.200144	FALSE	-0.0793955	FALSE
chr13	42614171	42803891	DGKH	+	-0.0901449	FALSE	-0.361547	FALSE
chr7	137074384	137531609	DGKI	-	-0.0577714	FALSE	-0.912499	FALSE
chr2	74153952	74186088	DGUOK	+	-0.385472	FALSE	-0.339636	FALSE
chr1	55315299	55352921	DHCR24	-	0.24258	FALSE	0.402115	FALSE
chr1	26758772	26797795	DHDDS	+	-0.162693	FALSE	-0.143458	FALSE
chr1	12627938	12677820	DHRS3	-	0.0982651	FALSE	-0.0922148	FALSE
chr14	60611499	60632211	DHRS7	-	-0.154641	FALSE	-0.339003	FALSE
chr4	24529087	24586184	DHX15	-	-0.0108027	FALSE	0.181031	FALSE
chr5	54552072	54603521	DHX29	-	-0.240465	FALSE	-0.228786	FALSE
chr3	47844398	47891686	DHX30	+	0.057393	FALSE	-0.00652656	FALSE
chr10	127524908	127569884	DHX32	-	0.129032	FALSE	-0.26758	FALSE
chr20	37590980	37668366	DHX35	+	-0.0764197	FALSE	-0.0282776	FALSE
chr3	153993456	154042286	DHX36	-	-0.104877	FALSE	-0.23359	FALSE
chr16	72127614	72146811	DHX38	+	-0.311456	FALSE	0.159948	FALSE
chr17	41561333	41601680	DHX8	+	-0.300008	FALSE	-0.0415975	FALSE
chr1	182808438	182857117	DHX9	+	-0.0698507	FALSE	0.122959	FALSE
chr12	122692208	122712068	DIABLO	-	-0.0645784	FALSE	-0.0541924	FALSE
chr5	140894587	140998622	DIAPH1	-	0.0321234	FALSE	-0.0503671	FALSE
chrX	95939661	96855597	DIAPH2	+	0.200948	FALSE	-0.0257116	FALSE
chr13	60239722	60738119	DIAPH3	-	-0.512849	FALSE	0.305715	FALSE
chr14	95552564	95623759	DICER1	-	-0.0537405	FALSE	-0.181614	FALSE
chr20	61509089	61569304	DIDO1	-	-0.0659053	FALSE	0.0299494	FALSE
chr1	210001311	210030910	DIEXF	+	0.102511	FALSE	-0.142415	FALSE
chr5	61684350	61699728	DIMT1	-	0.0413047	FALSE	0.11097	FALSE
chr12	50898767	51142450	DIP2B	+	0.0360981	FALSE	-0.255732	FALSE
chr10	320129	735608	DIP2C	-	0.0475283	FALSE	-0.173416	FALSE
chr3	122513900	122599986	DIRC2	+	0.316875	FALSE	-0.0474724	FALSE
chr13	73329539	73356344	DIS3	-	-0.20641	FALSE	-0.00710237	FALSE
chr2	232826292	233201908	DIS3L2	+	-0.0186778	FALSE	-0.0608663	FALSE
chrX	153991030	154005964	DKC1	+	-0.110932	FALSE	0.38941	FALSE
chr4	153457415	153460415	DKFZP434I0714	+	-0.335511	FALSE	0.257024	FALSE
chr7	30409665	30412410	DKFZP586I1420	+	0.0250528	FALSE	-0.453346	FALSE
chr10	54074040	54077417	DKK1	+	-0.432373	FALSE	0.460068	FALSE
chr11	11984542	12030917	DKK3	-	-0.026759	FALSE	-0.30995	FALSE
chr11	111895537	111935002	DLAT	+	-0.0513306	FALSE	-0.231272	FALSE
chr8	12940871	13372429	DLC1	-	0.158673	FALSE	0.00747015	FALSE
chr7	107531585	107561643	DLD	+	0.0577221	FALSE	-0.265721	FALSE
chr13	50556687	50699677	DLEU2	-	-0.213265	FALSE	-0.351226	FALSE
chr1	64014650	64016307	DLEU2L	+	-0.310087	FALSE	-0.127014	FALSE
chr3	196769430	197025447	DLG1	-	-0.0483067	FALSE	-0.162542	FALSE
chr10	79550548	79686348	DLG5	-	0.0831024	FALSE	-0.174199	FALSE
chr20	34995443	35157040	DLGAP4	+	0.17843	FALSE	-0.0940914	FALSE
chr14	75348593	75370450	DLST	+	-0.0157435	FALSE	0.121266	FALSE
chr7	86781676	86825648	DMTF1	+	-0.104942	FALSE	-0.270268	FALSE
chr19	46286263	46296060	DMWD	-	-0.408202	FALSE	-0.0369104	FALSE
chr5	118407083	118584822	DMXL1	+	0.139044	FALSE	-0.307521	FALSE
chr9	33025208	33039062	DNAJA1	+	0.031946	FALSE	0.18412	FALSE
chr16	46989273	47007625	DNAJA2	-	-0.147741	FALSE	0.0997276	FALSE
chr19	14625581	14629201	DNAJB1	-	0.427024	FALSE	0.468598	FALSE
chr3	186288466	186303589	DNAJB11	+	-0.185244	FALSE	0.0189261	FALSE
chr10	74092587	74114907	DNAJB12	-	-0.00441806	FALSE	0.159153	FALSE
chr4	100820709	100867879	DNAJB14	-	-0.190724	FALSE	-0.230145	FALSE
chr1	78470635	78482995	DNAJB4	+	0.302721	FALSE	0.315649	FALSE
chr9	34989637	34998430	DNAJB5	+	0.0629772	FALSE	0.201021	FALSE
chr7	157129709	157210133	DNAJB6	+	-0.123769	FALSE	-0.0540563	FALSE
chr7	108210188	108215294	DNAJB9	+	0.164922	FALSE	-0.0798778	FALSE
chr10	22045476	22292650	DNAJC1	-	0.224295	FALSE	-0.155333	FALSE
chr2	183580998	183643255	DNAJC10	+	-0.170926	FALSE	-0.334415	FALSE
chr1	6694227	6761966	DNAJC11	-	-0.104341	FALSE	-0.0501034	FALSE
chr3	132136552	132257876	DNAJC13	+	0.0970301	FALSE	-0.424359	FALSE
chr12	56214743	56223420	DNAJC14	-	-0.0901069	FALSE	0.0707349	FALSE
chr13	43597361	43683306	DNAJC15	+	-0.255588	FALSE	-0.432912	FALSE
chr1	15853351	15898228	DNAJC16	+	0.0770248	FALSE	-0.299532	FALSE
chr3	180701497	180707562	DNAJC19	-	-0.622733	FALSE	-0.29917	FALSE
chr7	102952920	102985320	DNAJC2	-	-0.238991	FALSE	-0.00430294	FALSE
chr5	34929697	34959069	DNAJC21	+	0.12668	FALSE	-0.112735	FALSE
chr11	31391376	31454382	DNAJC24	+	-0.228531	FALSE	-0.247756	FALSE
chr9	114393631	114416631	DNAJC25	+	-0.174226	FALSE	0.0878482	FALSE
chr2	25166504	25194963	DNAJC27	-	-0.131177	FALSE	-0.108443	FALSE
chr13	96329392	96447243	DNAJC3	+	0.00215338	FALSE	-0.17143	FALSE
chr7	73095247	73097781	DNAJC30	-	0.214218	FALSE	0.280629	FALSE
chr20	62526454	62567384	DNAJC5	+	-0.018069	FALSE	NA	FALSE
chr17	40128438	40169715	DNAJC7	-	-0.163707	FALSE	0.00949371	FALSE
chr1	28526789	28559542	DNAJC8	-	-0.161891	FALSE	0.00233336	FALSE
chr10	75002581	75007025	DNAJC9	-	-0.379039	FALSE	0.405081	FALSE
chr12	32832136	32898584	DNM1L	+	-0.0563153	FALSE	-0.0257405	FALSE
chr1	172107723	172113975	DNM3OS	-	-0.45522	FALSE	-0.731966	FALSE
chr10	101635333	101769676	DNMBP	-	0.131988	FALSE	0.19417	FALSE
chr19	10244021	10305755	DNMT1	-	-0.131811	FALSE	0.484604	FALSE
chr2	220238179	220252662	DNPEP	-	0.205952	FALSE	0.214375	FALSE
chr20	44420575	44440066	DNTTIP1	+	-0.257743	FALSE	0.0195441	FALSE
chr1	94335013	94344762	DNTTIP2	-	-0.0717519	FALSE	0.114093	FALSE
chr10	128594022	129250780	DOCK1	+	0.0313572	FALSE	-0.0507758	FALSE
chr2	225629806	225907330	DOCK10	-	-0.417277	FALSE	-0.106126	FALSE
chrX	117629871	117820123	DOCK11	+	0.023245	FALSE	-0.188914	FALSE
chr8	25042286	25270619	DOCK5	+	0.040533	FALSE	0.0807475	FALSE
chr1	62920396	63153969	DOCK7	-	0.0298305	FALSE	-0.202224	FALSE
chr20	53092265	53267710	DOK5	+	0.43564	FALSE	NA	FALSE
chr21	34950210	34961014	DONSON	-	-0.110937	FALSE	0.191157	FALSE
chr6	83777384	83878190	DOPEY1	+	-0.0732742	FALSE	-0.443402	FALSE
chr11	65101224	65120451	DPF2	+	-0.293846	FALSE	0.032153	FALSE
chr3	16298567	16306496	DPH3	-	-0.196187	FALSE	-0.0247378	FALSE
chr20	61476475	61477543	DPH3P1	+	0.038353	FALSE	0.015636	FALSE
chr20	49551404	49575060	DPM1	-	-0.0327069	FALSE	-0.0402588	FALSE
chr9	130697373	130700763	DPM2	-	0.13764	FALSE	0.337137	FALSE
chr1	155112366	155112996	DPM3	-	0.267319	FALSE	0.446269	FALSE
chr2	162848754	162931052	DPP4	-	0.95051	FALSE	-0.110289	FALSE
chr15	65737997	65810035	DPP8	-	-0.0977104	FALSE	-0.171685	FALSE
chr17	29302352	29303017	DPRXP4	+	-0.751377	FALSE	-0.619991	FALSE
chr1	168664694	168698442	DPT	-	-0.938347	FALSE	NA	FALSE
chr19	32896654	32976799	DPY19L3	+	-0.0470539	FALSE	-0.147943	FALSE
chr1	97543299	98386615	DPYD	-	-0.0651522	FALSE	-0.351943	FALSE
chr8	26371708	26515693	DPYSL2	+	0.38879	FALSE	-0.353305	FALSE
chr5	146770370	146889619	DPYSL3	-	0.0205363	FALSE	-0.713065	FALSE
chr1	93811477	93828148	DR1	+	-0.202043	FALSE	-0.202755	FALSE
chr12	102271104	102317401	DRAM1	+	0.591924	FALSE	-0.0996884	FALSE
chr1	111659953	111682838	DRAM2	-	-0.0715663	FALSE	-0.280208	FALSE
chr11	65686727	65689048	DRAP1	+	-0.184783	FALSE	1.10426	FALSE
chr22	31795538	31830172	DRG1	+	-0.121565	FALSE	-0.0404006	FALSE
chr5	31400601	31532282	DROSHA	-	-0.114677	FALSE	-0.112403	FALSE
chr21	38595725	38639833	DSCR3	-	0.0710625	FALSE	-0.205117	FALSE
chr6	116601282	116759442	DSE	+	-0.0262857	FALSE	-0.453648	FALSE
chr18	65173818	65183967	DSEL	-	-0.0144714	FALSE	0.0799748	FALSE
chr6	7541869	7586946	DSP	+	0.153933	FALSE	-0.247205	FALSE
chr6	56322784	56507694	DST	-	-0.0171502	FALSE	-0.0652985	FALSE
chr20	17550598	17588652	DSTN	+	0.56923	FALSE	0.227012	FALSE
chr12	6993845	6994950	DSTNP2	+	0.500907	FALSE	0.673085	FALSE
chr1	205111630	205180727	DSTYK	-	0.0189159	FALSE	-0.226917	FALSE
chr20	18568555	18744560	DTD1	+	-0.0282063	FALSE	-0.0490858	FALSE
chr6	15523031	15663289	DTNBP1	-	0.171476	FALSE	-0.217363	FALSE
chr15	49913225	49937333	DTWD1	+	0.295431	FALSE	-0.113191	FALSE
chr3	122283184	122294049	DTX3L	+	0.137327	FALSE	0.0817456	FALSE
chr7	107204431	107218968	DUS4L	+	-0.299673	FALSE	-0.353708	FALSE
chr5	172195092	172198203	DUSP1	-	1.35866	TRUE	0.773464	FALSE
chr1	221874763	221915516	DUSP10	-	-0.0983075	FALSE	0.070518	FALSE
chr2	73989324	74007284	DUSP11	-	-0.407867	FALSE	-0.172806	FALSE
chr1	161719580	161726952	DUSP12	+	-0.270028	FALSE	0.193665	FALSE
chr17	35849950	35873588	DUSP14	+	0.116798	FALSE	-0.0409604	FALSE
chr17	41843488	41856368	DUSP3	-	0.299099	FALSE	0.134998	FALSE
chr10	112257624	112271302	DUSP5	+	1.01614	TRUE	0.628199	FALSE
chr12	89741836	89746296	DUSP6	-	0.318001	FALSE	0.281588	FALSE
chr3	52082936	52090461	DUSP7	-	-0.490268	FALSE	0.20672	FALSE
chr15	48623620	48635570	DUT	+	-0.441035	FALSE	0.0960071	FALSE
chr3	183873283	183891314	DVL3	+	0.0461425	FALSE	-0.0573009	FALSE
chr18	46570171	46987079	DYM	-	-4.83197e-06	FALSE	-0.278796	FALSE
chr14	102430864	102517135	DYNC1H1	+	0.0577242	FALSE	0.0448349	FALSE
chr2	172543981	172604919	DYNC1I2	+	-0.123886	FALSE	-0.245561	FALSE
chr3	32567462	32612366	DYNC1LI1	-	-0.138657	FALSE	-0.0653973	FALSE
chr16	66754798	66785525	DYNC1LI2	-	-0.251025	FALSE	-0.030366	FALSE
chr11	102980159	103350591	DYNC2H1	+	0.164751	FALSE	-0.28615	FALSE
chr17	56160779	56167618	DYNLL2	+	-0.485265	FALSE	0.151133	FALSE
chr20	33104203	33128762	DYNLRB1	+	-0.0757274	FALSE	0.0228807	FALSE
chr6	159057506	159065804	DYNLT1	-	0.03153	FALSE	0.164483	FALSE
chrX	37698088	37706889	DYNLT3	-	0.15398	FALSE	0.140774	FALSE
chr21	38739858	38887679	DYRK1A	+	0.0630618	FALSE	-0.0508228	FALSE
chr12	68042511	68056444	DYRK2	+	-0.21224	FALSE	-0.0765978	FALSE
chr1	206808880	206822542	DYRK3	+	0.00614436	FALSE	-0.0699456	FALSE
chr13	96230455	96296957	DZIP1	-	-0.0540898	FALSE	-0.276454	FALSE
chr3	137780826	137834451	DZIP1L	-	-0.263027	FALSE	-0.27759	FALSE
chr6	20402136	20493945	E2F3	+	-0.012523	FALSE	0.0524022	FALSE
chr2	11584500	11606297	E2F6	-	0.0291934	FALSE	-0.115266	FALSE
chr12	77415025	77459360	E2F7	-	-0.516051	FALSE	0.257752	FALSE
chr3	15469063	15484120	EAF1	+	-0.0930446	FALSE	-0.0371204	FALSE
chr14	34985134	35008943	EAPP	-	-0.179363	FALSE	-0.163348	FALSE
chr8	110551928	110577391	EBAG9	+	-0.474918	FALSE	-0.463657	FALSE
chr5	158122922	158526788	EBF1	-	0.219391	FALSE	0.13031	FALSE
chr3	73110809	73112471	EBLN2	+	0.26895	FALSE	-0.572541	FALSE
chr1	43629844	43638241	EBNA1BP2	-	-0.15445	FALSE	0.416528	FALSE
chr10	74894281	74927853	ECD	-	-0.127498	FALSE	-0.0269769	FALSE
chr6	127609856	127664754	ECHDC1	-	-0.0529227	FALSE	-0.148699	FALSE
chr6	4115926	4135831	ECI2	-	-0.235899	FALSE	-0.0307001	FALSE
chr1	150480486	150486265	ECM1	+	0.340081	FALSE	0.405535	FALSE
chr3	172472297	172539263	ECT2	+	-0.330631	FALSE	0.173066	FALSE
chrX	65815481	65859140	EDA2R	-	-0.293761	FALSE	-0.305663	FALSE
chr15	74922898	74988386	EDC3	-	-0.204739	FALSE	-0.486464	FALSE
chr3	5229358	5261650	EDEM1	+	-0.0509797	FALSE	-0.167938	FALSE
chr1	184659624	184724041	EDEM3	-	-0.0714081	FALSE	-0.504073	FALSE
chr9	139756570	139760738	EDF1	-	0.0789053	FALSE	0.720147	FALSE
chr6	12290528	12297427	EDN1	+	1.20771	FALSE	0.989596	FALSE
chr12	93166284	93323107	EEA1	-	0.284761	FALSE	-0.586507	FALSE
chr11	85955805	85989785	EED	+	-0.160809	FALSE	0.0190753	FALSE
chr6	74225472	74230755	EEF1A1	-	-0.00775464	FALSE	0.566534	FALSE
chr2	207024317	207027653	EEF1B2	+	-0.149068	FALSE	0.415048	FALSE
chr8	144661866	144679845	EEF1D	-	0.323313	FALSE	0.578336	FALSE
chr6	8073592	8102828	EEF1E1	-	-0.193444	FALSE	0.0871807	FALSE
chr11	62327072	62341460	EEF1G	-	-0.187126	FALSE	0.396764	FALSE
chr19	3976053	3985461	EEF2	-	0.152705	FALSE	0.522368	FALSE
chr2	56093096	56151298	EFEMP1	-	0.134763	FALSE	-0.0477264	FALSE
chr11	65633911	65640405	EFEMP2	-	0.112903	FALSE	0.331403	FALSE
chr13	22066827	22178355	EFHA1	-	-0.0138672	FALSE	-0.135965	FALSE
chr8	16884746	16980148	EFHA2	+	-0.0823169	FALSE	-0.252275	FALSE
chr5	106712589	107006596	EFNA5	-	0.657855	FALSE	0.0933138	FALSE
chr13	107142078	107187388	EFNB2	-	1.12196	TRUE	0.706514	FALSE
chr8	132916355	133025886	EFR3A	+	0.0348842	FALSE	-0.463019	FALSE
chr15	82422560	82555104	EFTUD1	-	0.0663046	FALSE	-0.312386	FALSE
chr17	42927654	42976993	EFTUD2	-	-0.0559113	FALSE	0.165861	FALSE
chr7	55086724	55275031	EGFR	+	0.0702765	FALSE	0.0368724	FALSE
chr1	231499496	231560790	EGLN1	-	0.539182	FALSE	0.053474	FALSE
chr19	41305047	41314346	EGLN2	+	0.0577034	FALSE	0.0798388	FALSE
chr5	137801180	137805004	EGR1	+	1.07824	TRUE	0.342299	FALSE
chr10	64571755	64578927	EGR2	-	1.69018	TRUE	-0.352054	FALSE
chr8	22545173	22550815	EGR3	-	1.35525	TRUE	0.0894577	FALSE
chr2	62900985	63273621	EHBP1	+	0.147955	FALSE	-0.125362	FALSE
chr11	64620207	64646191	EHD1	-	0.675173	FALSE	0.399928	FALSE
chr19	48216600	48246391	EHD2	+	0.217844	FALSE	0.0401755	FALSE
chr15	42191638	42264755	EHD4	-	-0.124834	FALSE	0.261795	FALSE
chr9	140513443	140730578	EHMT1	+	0.016796	FALSE	-0.0971931	FALSE
chr11	125439297	125454575	EI24	+	-0.392495	FALSE	-0.0317125	FALSE
chr15	49170289	49172380	EID1	+	-0.295368	FALSE	0.358476	FALSE
chr19	40029446	40030838	EID2	-	-0.363403	FALSE	0.0885224	FALSE
chr12	104697509	104698982	EID3	+	0.213442	FALSE	-0.0313177	FALSE
chr17	39845126	39847898	EIF1	+	0.31663	FALSE	0.414846	FALSE
chr11	65764015	65769637	EIF1AD	-	-0.389241	FALSE	0.111083	FALSE
chrX	20142635	20159966	EIF1AX	-	0.0172116	FALSE	0.218676	FALSE
chrY	22737610	22755040	EIF1AY	+	-0.0101204	FALSE	-0.245142	FALSE
chr3	40351172	40353915	EIF1B	+	0.136482	FALSE	0.0645579	FALSE
chr3	150264573	150303803	EIF2A	+	-0.0553174	FALSE	0.0440968	FALSE
chr7	6061877	6098860	EIF2AK1	-	-0.160099	FALSE	-0.160332	FALSE
chr2	37332283	37384190	EIF2AK2	-	0.0273073	FALSE	-0.182162	FALSE
chr15	40226346	40327797	EIF2AK4	+	-0.135231	FALSE	-0.0921711	FALSE
chr12	124105569	124118323	EIF2B1	-	-0.393619	FALSE	0.0567724	FALSE
chr14	75469611	75476294	EIF2B2	+	-0.186996	FALSE	-0.00213908	FALSE
chr2	27587218	27593324	EIF2B4	-	-0.387245	FALSE	-0.0420065	FALSE
chr3	183852809	183863099	EIF2B5	+	-0.304218	FALSE	-0.0120741	FALSE
chr8	141541263	141645646	EIF2C2	-	0.269227	FALSE	0.100294	FALSE
chr1	36396682	36522063	EIF2C3	+	-0.0350042	FALSE	-0.21227	FALSE
chr1	36273827	36323490	EIF2C4	+	-0.0591528	FALSE	-0.482826	FALSE
chr1	206764973	206785904	EIF2D	-	-0.276019	FALSE	-0.182882	FALSE
chr14	67827033	67853233	EIF2S1	+	-0.229405	FALSE	-0.100586	FALSE
chr20	32676114	32700085	EIF2S2	-	-0.177172	FALSE	-0.142189	FALSE
chrX	24073064	24096927	EIF2S3	+	-0.313945	FALSE	0.0267717	FALSE
chr10	120794540	120840334	EIF3A	-	-0.105308	FALSE	0.112686	FALSE
chr7	2394473	2420377	EIF3B	+	-0.209742	FALSE	0.173567	FALSE
chr22	36906896	36925277	EIF3D	-	-0.0364274	FALSE	0.118069	FALSE
chr8	109213971	109260959	EIF3E	-	-0.137997	FALSE	0.00413588	FALSE
chr11	8008866	8017719	EIF3F	+	-0.0872229	FALSE	0.258162	FALSE
chr19	10225689	10230599	EIF3G	-	-0.0443159	FALSE	0.514419	FALSE
chr8	117657054	117768062	EIF3H	-	-0.0177924	FALSE	0.0210572	FALSE
chr1	32687970	32697205	EIF3I	+	0.0635655	FALSE	0.359756	FALSE
chr15	44829265	44855001	EIF3J	+	-0.0812271	FALSE	0.0331201	FALSE
chr19	39109721	39127595	EIF3K	+	-0.133858	FALSE	0.125203	FALSE
chr22	38245378	38284789	EIF3L	+	-0.11072	FALSE	0.0998925	FALSE
chr11	32605390	32624014	EIF3M	+	-0.0925724	FALSE	0.0838763	FALSE
chr17	7476182	7482324	EIF4A1	+	-0.12597	FALSE	0.490235	FALSE
chr3	186501360	186507685	EIF4A2	+	-0.219283	FALSE	0.123117	FALSE
chr17	78109012	78120982	EIF4A3	-	-0.094028	FALSE	0.195396	FALSE
chr12	53400061	53435993	EIF4B	+	-0.175957	FALSE	0.00169678	FALSE
chr4	99799606	99851786	EIF4E	-	-0.0631356	FALSE	0.0543686	FALSE
chr2	233415356	233433920	EIF4E2	+	-0.0356591	FALSE	0.0144683	FALSE
chr8	37888019	37917883	EIF4EBP1	+	0.0129541	FALSE	-0.208542	FALSE
chr10	72163860	72188374	EIF4EBP2	+	0.0515571	FALSE	-0.0754304	FALSE
chr5	139927250	139929163	EIF4EBP3	+	0.457717	FALSE	0.203951	FALSE
chr22	31835344	31885874	EIF4ENIF1	-	0.0327287	FALSE	-0.120415	FALSE
chr3	184032282	184053146	EIF4G1	+	-0.146981	FALSE	0.178226	FALSE
chr11	10818592	10830582	EIF4G2	-	-0.143976	FALSE	0.084334	FALSE
chr1	21132784	21503381	EIF4G3	-	0.0876313	FALSE	-0.185887	FALSE
chr7	73588705	73611429	EIF4H	+	0.000613458	FALSE	0.123358	FALSE
chr14	103800492	103811361	EIF5	+	0.0418141	FALSE	0.135974	FALSE
chr17	7210317	7215782	EIF5A	+	-0.0937996	FALSE	0.592508	FALSE
chr3	170606203	170626426	EIF5A2	-	-0.00336935	FALSE	-0.0156606	FALSE
chr2	99953833	100016728	EIF5B	+	-0.377383	FALSE	0.128511	FALSE
chr20	33866724	33872594	EIF6	-	-0.203815	FALSE	0.397768	FALSE
chr17	12894928	12921381	ELAC2	-	-0.107149	FALSE	0.0118685	FALSE
chr19	8023456	8070529	ELAVL1	-	0.0828982	FALSE	0.0791589	FALSE
chr13	41506054	41593508	ELF1	-	0.231385	FALSE	-0.248418	FALSE
chr4	139978870	140060606	ELF2	-	-0.125808	FALSE	-0.287213	FALSE
chrX	129198894	129244688	ELF4	-	0.0489492	FALSE	-0.190514	FALSE
chrX	47494919	47510003	ELK1	-	0.251166	FALSE	0.104494	FALSE
chr12	96588206	96661606	ELK3	+	-0.109223	FALSE	0.0936467	FALSE
chr1	205577070	205602000	ELK4	-	-0.112521	FALSE	0.00925239	FALSE
chr19	18553472	18632937	ELL	-	0.161101	FALSE	0.14778	FALSE
chr5	95220801	95297775	ELL2	-	0.278534	FALSE	-0.150151	FALSE
chr20	44994689	45035271	ELMO2	-	0.163295	FALSE	-0.135715	FALSE
chr4	141445311	141474924	ELMOD2	+	-0.368707	FALSE	-0.177226	FALSE
chr1	43829071	43833699	ELOVL1	-	-0.333497	FALSE	0.548509	FALSE
chr6	53132195	53213977	ELOVL5	-	0.21351	FALSE	-0.0466791	FALSE
chr18	33709836	33754688	ELP2	+	-0.0947692	FALSE	-0.284518	FALSE
chr8	27950583	28048669	ELP3	+	0.0943467	FALSE	-0.239519	FALSE
chrX	153607596	153609883	EMD	+	0.592776	FALSE	0.693459	FALSE
chr12	7079943	7085165	EMG1	+	0.0334975	FALSE	0.276622	FALSE
chr2	42396489	42559688	EML4	+	-0.107602	FALSE	-0.0522769	FALSE
chr12	13349601	13369708	EMP1	+	0.426066	FALSE	0.152799	FALSE
chr16	10622278	10674539	EMP2	-	0.00897094	FALSE	0.118681	FALSE
chr19	48828628	48833810	EMP3	+	0.00842688	FALSE	0.332387	FALSE
chr10	119301955	119309057	EMX2	+	0.0575164	FALSE	0.293431	FALSE
chr10	119243803	119304579	EMX2OS	-	0.697318	FALSE	-0.159549	FALSE
chr2	119599746	119605759	EN1	-	-0.424728	FALSE	0.265551	FALSE
chr1	225674533	225840845	ENAH	-	0.163392	FALSE	-0.107031	FALSE
chr5	73923233	73937249	ENC1	-	-0.0549453	FALSE	0.0791028	FALSE
chr1	8921058	8939151	ENO1	-	0.106801	FALSE	0.382032	FALSE
chr4	83351725	83382244	ENOPH1	+	-0.0514885	FALSE	0.0581398	FALSE
chr18	670323	712662	ENOSF1	-	0.158992	FALSE	-0.066479	FALSE
chr6	132129155	132216295	ENPP1	+	-0.398496	FALSE	-0.678777	FALSE
chr8	120569318	120651106	ENPP2	-	0.445155	FALSE	-0.0967903	FALSE
chr1	150594598	150602098	ENSA	-	-0.0790824	FALSE	0.116459	FALSE
chr8	23286664	23315244	ENTPD4	-	0.058171	FALSE	0.0527184	FALSE
chr10	101419262	101471002	ENTPD7	+	0.0269881	FALSE	0.139517	FALSE
chr8	110346551	110358189	ENY2	+	-0.314108	FALSE	-0.0696265	FALSE
chr22	41488613	41576081	EP300	+	0.0111369	FALSE	-0.0868139	FALSE
chr12	132434464	132565011	EP400	+	0.0237745	FALSE	-0.13007	FALSE
chr12	132568827	132610885	EP400NL	+	0.218103	FALSE	0.0525373	FALSE
chr2	46524540	46613842	EPAS1	+	0.290425	FALSE	0.237096	FALSE
chr6	131160487	131384462	EPB41L2	-	-0.121531	FALSE	-0.0831467	FALSE
chr18	5392387	5543986	EPB41L3	-	-0.261476	FALSE	-0.0559883	FALSE
chr10	32557858	32636113	EPC1	-	-0.139208	FALSE	-0.189067	FALSE
chr2	149402559	149545136	EPC2	+	0.0188988	FALSE	-0.0702628	FALSE
chr18	43427573	43547305	EPG5	-	0.148144	FALSE	-0.00997888	FALSE
chr2	222282746	222437010	EPHA4	-	0.217292	FALSE	-0.14953	FALSE
chr3	37027356	37034795	EPM2AIP1	-	0.00162786	FALSE	0.031933	FALSE
chr17	19140689	19240028	EPN2	+	0.105351	FALSE	-0.092663	FALSE
chr1	220141941	220220000	EPRS	-	0.0319919	FALSE	-0.239664	FALSE
chr1	51819934	51984995	EPS15	-	0.0360246	FALSE	-0.257535	FALSE
chr12	15773074	15942510	EPS8	-	0.0234119	FALSE	-0.161127	FALSE
chr13	43462121	43566377	EPSTI1	-	-0.457935	FALSE	-0.459106	FALSE
chr2	26568953	26618759	EPT1	+	-0.0182703	FALSE	-0.240321	FALSE
chr5	65222383	65376850	ERBB2IP	+	0.11887	FALSE	-0.0628412	FALSE
chr12	1100403	1605099	ERC1	+	0.0155765	FALSE	-0.197314	FALSE
chr19	45910590	45927177	ERCC1	-	0.0796653	FALSE	0.141038	FALSE
chr2	128014865	128051752	ERCC3	-	-0.0955707	FALSE	-0.0347227	FALSE
chr13	103498190	103528351	ERCC5	+	-0.452838	FALSE	-0.451743	FALSE
chr10	50664490	50747147	ERCC6	-	0.243033	FALSE	-0.154619	FALSE
chr5	60169658	60240905	ERCC8	-	-0.236661	FALSE	-0.107207	FALSE
chr5	172261222	172379688	ERGIC1	+	0.244296	FALSE	0.155388	FALSE
chr12	29493578	29534143	ERGIC2	-	-0.0620551	FALSE	-0.0392071	FALSE
chr20	34129777	34145405	ERGIC3	+	-0.126272	FALSE	0.283107	FALSE
chr14	69846839	69865021	ERH	-	-0.144212	FALSE	0.179989	FALSE
chr8	8860313	8890849	ERI1	+	0.00796089	FALSE	0.423594	FALSE
chr1	44686741	44820939	ERI3	-	0.0445325	FALSE	-0.2252	FALSE
chr2	54014067	54045956	ERLEC1	+	-0.238886	FALSE	-0.21955	FALSE
chr8	37594096	37615319	ERLIN2	+	-0.0999789	FALSE	-0.153705	FALSE
chr1	43282775	43310660	ERMAP	+	-0.180536	FALSE	-0.13153	FALSE
chr14	53108604	53162419	ERO1L	-	0.0456872	FALSE	-0.265989	FALSE
chr12	112451151	112461024	ERP29	+	-0.357751	FALSE	-0.0805184	FALSE
chr9	102741462	102861330	ERP44	-	0.0469038	FALSE	-0.184783	FALSE
chr1	8071778	8086393	ERRFI1	-	1.11057	TRUE	0.282008	FALSE
chr7	64451414	64467124	ERV3-1	-	-0.0726945	FALSE	-0.0265751	FALSE
chr16	2708389	2723440	ERVK13-1	-	0.0988316	FALSE	0.0795686	FALSE
chr18	19109261	19180693	ESCO1	-	0.00367679	FALSE	-0.261026	FALSE
chr13	47345390	47371367	ESD	-	-0.264362	FALSE	-0.262499	FALSE
chr20	13694968	13765532	ESF1	-	0.0555108	FALSE	-0.241447	FALSE
chr3	54666150	54673884	ESRG	-	0.148826	FALSE	0.0616107	FALSE
chr7	158523688	158622319	ESYT2	-	0.177022	FALSE	-0.207869	FALSE
chr2	67624441	67637533	ETAA1	+	-0.608772	FALSE	-0.217629	FALSE
chr5	137841783	137878932	ETF1	-	0.228431	FALSE	0.141376	FALSE
chr15	76508628	76603810	ETFA	-	0.0440886	FALSE	-0.142882	FALSE
chr4	159593276	159629841	ETFDH	+	-0.0498015	FALSE	-0.249604	FALSE
chr12	22778075	22843608	ETNK1	+	0.114667	FALSE	-0.375714	FALSE
chr11	128328655	128457453	ETS1	-	0.0383591	FALSE	0.12179	FALSE
chr21	40177848	40196878	ETS2	+	0.449684	FALSE	0.482245	FALSE
chr1	157094458	157108383	ETV3	-	-0.105486	FALSE	0.0445918	FALSE
chr3	185764105	185826901	ETV5	-	-0.107186	FALSE	-0.0611515	FALSE
chr12	11802787	12048325	ETV6	+	0.122017	FALSE	-0.176465	FALSE
chr4	5712923	5816031	EVC	+	0.199685	FALSE	-0.114364	FALSE
chr4	5564145	5711275	EVC2	-	0.19182	FALSE	-0.246948	FALSE
chr1	92974252	93257961	EVI5	-	0.0985778	FALSE	-0.108117	FALSE
chr22	29663997	29696515	EWSR1	+	-0.0594663	FALSE	0.203064	FALSE
chr4	56719815	56771244	EXOC1	+	-0.220212	FALSE	-0.458219	FALSE
chr6	485137	693109	EXOC2	-	-0.0631695	FALSE	-0.149968	FALSE
chr5	443333	467409	EXOC3	+	0.157927	FALSE	0.263969	FALSE
chr7	132937822	133750513	EXOC4	+	0.0894323	FALSE	-0.216232	FALSE
chr14	57669193	57735617	EXOC5	-	-0.0744827	FALSE	-0.364977	FALSE
chr2	72406443	73053177	EXOC6B	-	0.0216362	FALSE	-0.22223	FALSE
chr1	231468481	231473578	EXOC8	-	-0.359471	FALSE	0.0436769	FALSE
chr3	38537762	38567796	EXOG	+	-0.166843	FALSE	-0.0766837	FALSE
chr1	11126675	11159938	EXOSC10	-	-0.0454871	FALSE	0.140338	FALSE
chr9	133569157	133580452	EXOSC2	+	-0.253804	FALSE	0.285362	FALSE
chr9	37780307	37785067	EXOSC3	-	-0.254575	FALSE	0.195618	FALSE
chr16	70284133	70285833	EXOSC6	-	0.299652	FALSE	0.113912	FALSE
chr3	45017740	45054158	EXOSC7	+	0.0421289	FALSE	-0.0629018	FALSE
chr13	37574677	37583751	EXOSC8	+	-0.414655	FALSE	0.168368	FALSE
chr4	122722471	122738176	EXOSC9	+	-0.464973	FALSE	0.199611	FALSE
chr8	118811601	119124058	EXT1	-	0.279545	FALSE	0.0115475	FALSE
chr11	44117098	44266980	EXT2	+	0.201738	FALSE	-0.0780174	FALSE
chr1	101337940	101360418	EXTL2	-	-0.424818	FALSE	0.0531508	FALSE
chr8	28559152	28611202	EXTL3	+	-0.188288	FALSE	-0.194293	FALSE
chr1	28296854	28415148	EYA3	-	-0.146637	FALSE	-0.337223	FALSE
chr7	148504463	148581441	EZH2	-	-0.135156	FALSE	0.100466	FALSE
chr6	159186772	159240456	EZR	-	-0.444936	FALSE	0.137759	FALSE
chr1	94994731	95007413	F3	-	-0.307448	FALSE	-0.0435688	FALSE
chr8	82192717	82197012	FABP5	+	-0.711552	FALSE	0.519823	FALSE
chr11	70049268	70053508	FADD	+	-0.299783	FALSE	0.347934	FALSE
chr11	61567096	61584529	FADS1	-	0.468768	FALSE	0.225867	FALSE
chr11	61595712	61634825	FADS2	+	0.43862	FALSE	NA	FALSE
chr1	50906934	51425936	FAF1	-	0.0112723	FALSE	-0.109762	FALSE
chr5	175875355	175937075	FAF2	+	-0.0646863	FALSE	-0.0598724	FALSE
chr17	74261285	74267379	FAM100B	+	0.307692	FALSE	0.47558	FALSE
chr17	289770	295731	FAM101B	-	0.0253167	FALSE	0.158063	FALSE
chr15	83654994	83659423	FAM103A1	+	-0.217977	FALSE	-0.0976612	FALSE
chr17	71203491	71228533	FAM104A	-	-0.291408	FALSE	-0.0843729	FALSE
chr5	14664782	14699842	FAM105B	+	-0.108079	FALSE	-0.164368	FALSE
chr17	18427879	18430160	FAM106A	-	0.272831	FALSE	-0.207802	FALSE
chr9	74477367	74526148	FAM108B1	-	0.556507	FALSE	0.298962	FALSE
chr15	80987651	81047962	FAM108C1	+	-0.111509	FALSE	-0.217864	FALSE
chr22	42470254	42475442	FAM109B	+	-0.224963	FALSE	0.000275772	FALSE
chr8	58907112	59062277	FAM110B	+	0.493691	FALSE	-0.227031	FALSE
chr11	58910317	58922511	FAM111A	+	-0.127058	FALSE	0.140312	FALSE
chr4	38869353	38947365	FAM114A1	+	-0.130645	FALSE	-0.345076	FALSE
chr5	153371268	153418497	FAM114A2	-	-0.253442	FALSE	-0.511701	FALSE
chr7	143548460	143599278	FAM115A	-	0.0892672	FALSE	-0.155481	FALSE
chr3	57611180	57678816	FAM116A	-	-0.0484631	FALSE	-0.254813	FALSE
chr22	45705080	45737836	FAM118A	+	0.108748	FALSE	0.150936	FALSE
chr9	96214172	96328397	FAM120A	+	0.0170583	FALSE	-0.0804057	FALSE
chr9	96208781	96215874	FAM120AOS	-	-0.223824	FALSE	0.144518	FALSE
chr6	170615843	170714237	FAM120B	+	-0.00233405	FALSE	-0.145838	FALSE
chr9	71394963	71398609	FAM122A	+	-0.475937	FALSE	0.0281119	FALSE
chr7	22980877	23053770	FAM126A	-	0.0206598	FALSE	-0.325981	FALSE
chr2	201838440	201936392	FAM126B	-	0.00143396	FALSE	-0.258383	FALSE
chrX	134166332	134167575	FAM127A	+	0.208628	FALSE	0.393968	FALSE
chrX	134184962	134186221	FAM127B	-	-0.0900723	FALSE	0.493801	FALSE
chrX	134154533	134156566	FAM127C	-	0.127921	FALSE	0.541755	FALSE
chr1	184760165	184943682	FAM129A	-	-0.0664187	FALSE	-0.44653	FALSE
chr9	130267617	130341268	FAM129B	-	0.456481	FALSE	0.132906	FALSE
chr2	220042938	220050197	FAM134A	+	-0.0893002	FALSE	-0.105102	FALSE
chr17	40731525	40761445	FAM134C	-	-0.343328	FALSE	-0.302033	FALSE
chr6	71123106	71270877	FAM135A	+	0.0969752	FALSE	NA	FALSE
chr4	89647105	89978323	FAM13A	-	0.271528	FALSE	-0.0832224	FALSE
chr5	137273641	137368802	FAM13B	-	0.0694259	FALSE	-0.182835	FALSE
chr11	6232563	6255941	FAM160A2	-	-0.373569	FALSE	-0.324117	FALSE
chr10	116581502	116659586	FAM160B1	+	-0.0875646	FALSE	-0.123898	FALSE
chr8	21946713	21961891	FAM160B2	+	-0.0545132	FALSE	-0.0207324	FALSE
chr8	79578281	79631997	FAM164A	+	-0.115095	FALSE	-0.446209	FALSE
chr8	11278972	11324276	FAM167A	-	-0.0152705	FALSE	0.771463	FALSE
chr11	73117027	73309228	FAM168A	-	-0.0792784	FALSE	-0.375029	FALSE
chr2	131805448	131851004	FAM168B	-	0.0356683	FALSE	0.0355214	FALSE
chr5	92953430	93447404	FAM172A	-	0.163907	FALSE	-0.181074	FALSE
chr5	99871123	99922440	FAM174A	+	-0.105451	FALSE	-0.352186	FALSE
chr10	126490353	126525239	FAM175B	+	-0.250842	FALSE	-0.207119	FALSE
chr2	75719443	75796848	FAM176A	-	-0.601418	FALSE	-0.619002	FALSE
chr14	35514112	35552589	FAM177A1	+	-0.0581085	FALSE	-0.23834	FALSE
chr10	102672325	102724891	FAM178A	+	-0.0806179	FALSE	-0.276124	FALSE
chr14	45431415	45543634	FAM179B	+	-0.056113	FALSE	-0.228053	FALSE
chr7	135414345	135433594	FAM180A	-	0.719261	FALSE	0.141423	FALSE
chr10	15820174	15902519	FAM188A	-	0.08411	FALSE	-0.311282	FALSE
chr17	15405577	15466945	FAM18B2	-	-0.242493	FALSE	-0.191901	FALSE
chr10	86088409	86278276	FAM190B	+	0.124868	FALSE	-0.169861	FALSE
chr16	57186377	57219976	FAM192A	-	-0.302619	FALSE	-0.128233	FALSE
chr4	2627158	2734302	FAM193A	+	0.0475335	FALSE	-0.0921431	FALSE
chr5	169290718	169407744	FAM196B	-	0.118691	FALSE	0.284628	FALSE
chr4	159045731	159094202	FAM198B	-	0.0385996	FALSE	-0.412057	FALSE
chrX	103411155	103440582	FAM199X	+	-0.178433	FALSE	0.0503729	FALSE
chr4	15683351	15692070	FAM200B	+	-0.645644	FALSE	-0.0878316	FALSE
chr10	120068571	120101839	FAM204A	-	-0.20047	FALSE	-0.113018	FALSE
chr9	111696672	111703237	FAM206A	+	-0.400129	FALSE	-0.180026	FALSE
chr3	56654159	56717135	FAM208A	-	0.0467039	FALSE	-0.238276	FALSE
chr10	5726800	5805703	FAM208B	+	-0.0413337	FALSE	0.0112653	FALSE
chr17	66531256	66597095	FAM20A	-	0.888668	FALSE	-0.282345	FALSE
chr1	178995073	179045702	FAM20B	+	-0.0107231	FALSE	-0.0441022	FALSE
chr18	13663345	13726591	FAM210A	-	0.00173267	FALSE	-0.131516	FALSE
chr20	54933982	54943718	FAM210B	+	0.137176	FALSE	0.457257	FALSE
chr15	52873517	52970820	FAM214A	-	0.346685	FALSE	0.0572795	FALSE
chr10	124608609	124639157	FAM24B	-	-0.168689	FALSE	0.323665	FALSE
chr6	116832807	116839709	FAM26E	+	-0.370912	FALSE	-0.055151	FALSE
chr19	16296234	16302857	FAM32A	+	0.0179951	FALSE	0.380517	FALSE
chr1	244998638	245008359	FAM36A	+	-0.075127	FALSE	0.0612883	FALSE
chr7	120988904	121036422	FAM3C	-	-0.404246	FALSE	-0.367421	FALSE
chr1	110577240	110597263	FAM40A	+	-0.0351946	FALSE	-0.00379895	FALSE
chr3	194406621	194409766	FAM43A	+	0.550815	FALSE	0.770944	FALSE
chr6	82455446	82462428	FAM46A	-	-0.0333041	FALSE	-0.180134	FALSE
chr13	37583450	37633850	FAM48A	-	-0.364707	FALSE	-0.560673	FALSE
chr8	130853715	130952000	FAM49B	-	-0.0468565	FALSE	-0.197107	FALSE
chr5	137673223	137685418	FAM53C	+	-0.0291704	FALSE	0.0736073	FALSE
chr1	26146396	26159433	FAM54B	+	-0.0985194	FALSE	0.0113341	FALSE
chr3	101498028	101547075	FAM55C	+	-0.140815	FALSE	-0.264514	FALSE
chr17	635846	646075	FAM57A	+	-0.00168296	FALSE	0.0208132	FALSE
chr15	59063392	59149734	FAM63B	+	0.00820267	FALSE	-0.470594	FALSE
chr1	93298285	93427079	FAM69A	-	-0.0106086	FALSE	-0.461973	FALSE
chr7	128312345	128323379	FAM71F2	+	-0.0353675	FALSE	0.200184	FALSE
chr1	78245308	78344081	FAM73A	+	-0.0369158	FALSE	-0.335111	FALSE
chr1	28052489	28089423	FAM76A	+	-0.00680124	FALSE	NA	FALSE
chr11	95502105	95522954	FAM76B	-	-0.198215	FALSE	-0.212184	FALSE
chr8	87484577	87521009	FAM82B	-	-0.195667	FALSE	-0.292848	FALSE
chr6	17600517	17611950	FAM8A1	+	-0.405142	FALSE	-0.0782084	FALSE
chr8	124780881	124827690	FAM91A1	+	-0.0797056	FALSE	-0.119808	FALSE
chr8	94712772	94740671	FAM92A1	+	0.132725	FALSE	NA	FALSE
chr16	66965957	66968320	FAM96B	-	-0.206333	FALSE	0.474219	FALSE
chr2	33808728	33824362	FAM98A	-	-0.301101	FALSE	-0.0251396	FALSE
chr15	38746327	38777063	FAM98B	+	-0.155161	FALSE	0.0551367	FALSE
chr11	22644078	22647387	FANCF	-	-0.42366	FALSE	-0.0336634	FALSE
chr2	58386377	58468515	FANCL	-	-0.18843	FALSE	-0.0286154	FALSE
chr2	163027199	163100045	FAP	-	0.0876782	FALSE	-0.44744	FALSE
chr11	13690205	13753893	FAR1	+	-0.0399154	FALSE	-0.106083	FALSE
chr13	98795433	99102023	FARP1	+	0.309295	FALSE	-0.100181	FALSE
chr2	242295663	242434256	FARP2	+	-0.10189	FALSE	0.0358315	FALSE
chr6	5261583	5771816	FARS2	+	0.0109294	FALSE	-0.0975895	FALSE
chr2	223436161	223520827	FARSB	-	-0.0340864	FALSE	-0.108032	FALSE
chr10	90750287	90775542	FAS	+	0.241175	FALSE	-0.439475	FALSE
chr2	207630111	207660911	FASTKD2	+	-0.180822	FALSE	-0.120909	FALSE
chr5	7859271	7869150	FASTKD3	-	-0.766774	FALSE	-0.224829	FALSE
chr20	3127164	3129906	FASTKD5	-	-0.135829	FALSE	0.0739823	FALSE
chr4	187508936	187644987	FAT1	-	0.176482	FALSE	-0.083619	FALSE
chr4	126237566	126414087	FAT4	+	0.124413	FALSE	-0.191718	FALSE
chr11	64888098	64889672	FAU	-	-0.0597277	FALSE	0.668096	FALSE
chr1	16085254	16113084	FBLIM1	+	-0.152014	FALSE	0.256233	FALSE
chr22	45898718	45997014	FBLN1	+	0.636036	FALSE	-0.139681	FALSE
chr3	13590624	13679922	FBLN2	+	0.37703	FALSE	-0.393572	FALSE
chr14	92335754	92414046	FBLN5	-	-0.0839028	FALSE	-0.267162	FALSE
chr15	48700502	48937985	FBN1	-	0.206661	FALSE	-0.294758	FALSE
chr5	127593600	127873735	FBN2	-	0.595773	FALSE	0.173581	FALSE
chr19	9920942	9929731	FBXL12	-	-0.179762	FALSE	0.0747772	FALSE
chr5	107194733	107717799	FBXL17	-	0.0403147	FALSE	-0.270809	FALSE
chr17	37408896	37557909	FBXL20	-	0.0696981	FALSE	-0.363941	FALSE
chr13	77579388	77601331	FBXL3	-	-0.278269	FALSE	-0.115033	FALSE
chr6	99321600	99395849	FBXL4	-	-0.109921	FALSE	-0.262932	FALSE
chr4	15606006	15657035	FBXL5	-	0.217891	FALSE	-0.025016	FALSE
chr5	15500304	15939900	FBXL7	+	0.122688	FALSE	-0.436882	FALSE
chr2	48034058	48132932	FBXO11	-	0.00103796	FALSE	-0.0929772	FALSE
chr10	5932213	5979556	FBXO18	+	-0.129905	FALSE	-0.329287	FALSE
chr12	117581584	117628300	FBXO21	-	0.00291027	FALSE	-0.0253789	FALSE
chr15	76196199	76227608	FBXO22	+	-0.231488	FALSE	-0.422685	FALSE
chr1	224301790	224349749	FBXO28	+	-0.050089	FALSE	-0.0239471	FALSE
chr11	33762489	33796071	FBXO3	-	-0.284081	FALSE	-0.0637059	FALSE
chr6	146119271	146135921	FBXO30	-	-0.0618674	FALSE	-0.0460193	FALSE
chr8	124510126	124553493	FBXO32	-	0.718479	FALSE	-0.476649	FALSE
chr14	39865576	39901704	FBXO33	-	0.0107023	FALSE	-0.0494638	FALSE
chr14	55738020	55820329	FBXO34	+	-0.0295115	FALSE	-0.0818567	FALSE
chr5	147763545	147822399	FBXO38	+	-0.190811	FALSE	-0.340179	FALSE
chr1	16576558	16678948	FBXO42	-	0.154697	FALSE	-0.323145	FALSE
chr6	153291657	153304740	FBXO5	-	-0.526738	FALSE	0.20333	FALSE
chr22	32870706	32894818	FBXO7	+	-0.206849	FALSE	-0.168586	FALSE
chr4	175157809	175205402	FBXO8	-	-0.240047	FALSE	-0.282083	FALSE
chr6	52929795	52965670	FBXO9	+	-0.371565	FALSE	-0.420841	FALSE
chr5	171288555	171433877	FBXW11	-	0.069134	FALSE	-0.176312	FALSE
chr9	123519253	123555740	FBXW2	-	-0.047611	FALSE	-0.0880053	FALSE
chr10	103370420	103454743	FBXW4	-	0.00870911	FALSE	-0.401003	FALSE
chr4	153242409	153456172	FBXW7	-	0.016785	FALSE	-0.175485	FALSE
chr12	117348760	117468953	FBXW8	+	-0.134925	FALSE	-0.43737	FALSE
chr14	75179849	75203390	FCF1	+	-0.332145	FALSE	-0.115472	FALSE
chr5	72251807	72386349	FCHO2	+	0.0543702	FALSE	-0.266703	FALSE
chr11	72547789	72853143	FCHSD2	-	0.111497	FALSE	-0.0262614	FALSE
chr8	11660189	11696818	FDFT1	+	0.161841	FALSE	-0.0442236	FALSE
[truncated: 4,779 more rows]
