# Supplementary material for: Abnormal RNA stability in amyotrophic lateral sclerosis
Source: Nat Commun. 2018 Jul 20;9:2845. doi: 10.1038/s41467-018-05049-z (PMC6054632; doi:10.1038/s41467-018-05049-z)
Supplement: Supplementary file 5 — Supplementary Data 3 [file 41467_2018_5049_MOESM5_ESM.xlsx]

## Sheet: Description
RNA instability in amyotrophic lateral sclerosis
EM Tank, C Figueroa-Romero et al.
Datafile 3
BruChase-seq results from iPSCs
Samples used for BruChase-seq are listed in Supplementary Table 1
Stability ratio:
Median RPKM (6h) / Median RPKM (0h)
Significance criteria:
False discovery rate < 0.1
Length ≥300 bp
RPKM ≥ 0.5
Stabiity ratio ≥ 1.5

## Sheet: iPSCs
chr	start	end	gene_name	strand	C9_vs_CTL_stability_ratio	C9_vs_CTL_stability_significant	sALS_vs_CTL_stability_ratio	sALS_vs_CTL_stability_significant	TDP43OE_vs_CTL_stability_ratio	TDP43OE_vs_CTL_stability_significant
chr1	220960038	220987741	MAR1	+	1.32207	FALSE	0.945474	FALSE	1.45963	FALSE
chr10	94050919	94113721	MAR5	+	0.800831	FALSE	1.18099	FALSE	0.582459	FALSE
chr5	10353827	10435491	MAR6	+	1.07255	FALSE	1.25929	FALSE	1.26679	FALSE
chr2	160569009	160625084	MAR7	+	0.828823	FALSE	1.36549	FALSE	1.10328	FALSE
chr2	242254722	242293441	SEP2	+	1.09255	FALSE	0.790924	FALSE	1.23424	FALSE
chr7	35840595	35946715	SEP7	+	0.967618	FALSE	0.948639	FALSE	1.21526	FALSE
chr4	77870894	77959768	SEP11	+	1.09532	FALSE	0.848828	FALSE	1.10836	FALSE
chr1	87328127	87380107	SEP15	-	0.855295	FALSE	0.894812	FALSE	1.4596	FALSE
chr4	110351118	110354973	1/2-SBSRNA4	-	1.09175	FALSE	0.967019	FALSE	NA	FALSE
chr4	170981372	171011372	AADAT	-	0.944422	FALSE	1.19227	FALSE	1.4699	FALSE
chr15	67493366	67547074	AAGAB	-	1.0281	FALSE	1.05748	FALSE	1.40336	FALSE
chr2	69685126	69870977	AAK1	-	1.32746	FALSE	1.66622	TRUE	1.10592	FALSE
chr16	70286296	70323412	AARS	-	1.52878	TRUE	0.974023	FALSE	1.02412	FALSE
chr11	105948291	105969419	AASDHPPT	+	0.836252	FALSE	1.34206	FALSE	0.752645	FALSE
chr7	121713597	121784344	AASS	-	0.92177	FALSE	0.889869	FALSE	1.04715	FALSE
chr17	35306174	35414171	AATF	+	1.17405	FALSE	1.24726	FALSE	0.624992	TRUE
chr9	107543283	107690527	ABCA1	-	1.17429	FALSE	1.61759	TRUE	1.17431	FALSE
chrX	74273104	74376132	ABCB7	-	0.954637	FALSE	0.919268	FALSE	1.31708	FALSE
chr1	94883932	94984219	ABCD3	+	1.05751	FALSE	1.03461	FALSE	1.55016	TRUE
chr14	74751979	74769767	ABCD4	-	0.935022	FALSE	0.937899	FALSE	0.673369	FALSE
chr4	146019155	146050676	ABCE1	+	0.988772	FALSE	1.22114	FALSE	1.41732	FALSE
chr6	30539169	30559309	ABCF1	+	1.15016	FALSE	2.18591	TRUE	0.518059	TRUE
chr3	111697827	111712210	ABHD10	+	0.866713	FALSE	1.15157	FALSE	0.878829	FALSE
chr20	25275378	25371618	ABHD12	-	1.15057	FALSE	0.996449	FALSE	0.985947	FALSE
chr13	108870762	108886603	ABHD13	+	1.27277	FALSE	1.58548	TRUE	0.818528	FALSE
chr14	23067146	23081265	ABHD4	+	1.24933	FALSE	NA	FALSE	1.28917	FALSE
chr10	27035524	27150016	ABI1	-	1.04133	FALSE	1.65837	TRUE	1.17497	FALSE
chr2	204193002	204296892	ABI2	+	1.12851	FALSE	1.12284	FALSE	1.27562	FALSE
chr9	133589267	133763062	ABL1	+	2.44844	TRUE	2.22572	TRUE	1.00247	FALSE
chr1	179068461	179198819	ABL2	-	1.12205	FALSE	1.92462	TRUE	0.695806	FALSE
chr6	26597170	26600277	ABT1	+	0.768434	FALSE	1.08491	FALSE	0.743655	FALSE
chr18	47309873	47340251	ACAA2	-	1.16155	FALSE	0.927732	FALSE	1.0569	FALSE
chr17	35441926	35766902	ACACA	-	1.44806	FALSE	0.920038	FALSE	1.36626	FALSE
chr3	128598332	128631957	ACAD9	+	1.24622	FALSE	1.01209	FALSE	0.806571	FALSE
chr1	76190042	76229355	ACADM	+	1.04599	FALSE	0.929321	FALSE	1.27778	FALSE
chr3	194995464	195163817	ACAP2	-	0.944687	FALSE	1.62678	TRUE	1.18065	FALSE
chr6	160182988	160200087	ACAT2	+	1.09098	FALSE	1.01746	FALSE	1.04103	FALSE
chr1	226332379	226374423	ACBD3	-	0.883458	FALSE	0.920023	FALSE	0.708983	FALSE
chr1	180257351	180472022	ACBD6	-	0.705968	FALSE	0.864062	FALSE	0.725231	FALSE
chr14	23527773	23564823	ACIN1	-	1.53044	TRUE	1.27373	FALSE	0.757757	FALSE
chr17	40023178	40075272	ACLY	-	1.62722	TRUE	0.977199	FALSE	1.27312	FALSE
chr7	96745904	96811075	ACN9	+	0.846477	FALSE	0.879984	FALSE	1.3451	FALSE
chr22	41865128	41924993	ACO2	+	1.1715	FALSE	1.00488	FALSE	0.992542	FALSE
chr17	73937588	73975515	ACOX1	-	1.26007	FALSE	0.865285	FALSE	1.42703	FALSE
chr2	264868	278282	ACP1	+	0.665274	TRUE	0.818539	FALSE	1.33689	FALSE
chr2	223725731	223808119	ACSL3	+	0.97902	FALSE	1.2685	FALSE	1.32617	FALSE
chrX	108884563	108976621	ACSL4	-	1.06726	FALSE	0.898991	FALSE	1.35809	FALSE
chr7	5566778	5570232	ACTB	-	1.23392	FALSE	0.97864	FALSE	1.25786	FALSE
chr17	79476996	79479892	ACTG1	-	1.21747	FALSE	0.943627	FALSE	1.34564	FALSE
chr3	179280707	179306193	ACTL6A	+	0.839374	FALSE	0.870426	FALSE	1.54736	TRUE
chr14	69340839	69446083	ACTN1	-	1.14718	FALSE	0.936967	FALSE	1.05271	FALSE
chr19	39138266	39221171	ACTN4	+	1.36106	FALSE	1.12354	FALSE	0.868443	FALSE
chr14	58666832	58702353	ACTR10	+	0.84407	FALSE	0.951489	FALSE	1.68214	TRUE
chr2	65454828	65498390	ACTR2	+	1.2273	FALSE	0.959875	FALSE	1.15737	FALSE
chr2	114647536	114716167	ACTR3	+	1.00241	FALSE	0.803114	FALSE	1.28168	FALSE
chr12	100594573	100618201	ACTR6	+	0.942806	FALSE	1.00364	FALSE	1.48282	FALSE
chr3	53901093	53916229	ACTR8	-	1.27608	FALSE	1.10641	FALSE	0.842281	FALSE
chr12	52345450	52390863	ACVR1B	+	0.810081	FALSE	1.08126	FALSE	0.665504	TRUE
chr2	148602569	148688393	ACVR2A	+	0.58023	TRUE	1.10102	FALSE	0.72677	FALSE
chr3	38495789	38534633	ACVR2B	+	1.34907	FALSE	1.06993	FALSE	1.0078	FALSE
chr14	75519927	75530736	ACYP1	-	0.931117	FALSE	1.26428	FALSE	0.713128	FALSE
chr12	112336866	112339706	ADAM1	+	0.895256	FALSE	0.991089	FALSE	0.959122	FALSE
chr15	58888509	59042177	ADAM10	-	1.17617	FALSE	0.990741	FALSE	1.1855	FALSE
chr2	9629410	9695917	ADAM17	-	1.56538	TRUE	1.67342	TRUE	1.38562	FALSE
chr5	156904311	157002783	ADAM19	-	1.41215	FALSE	NA	FALSE	1.10665	FALSE
chr8	38854504	38962779	ADAM9	+	0.782096	FALSE	0.908852	FALSE	1.32802	FALSE
chr21	28208605	28217728	ADAMTS1	-	1.17314	FALSE	1.49647	FALSE	0.44892	TRUE
chr5	128796102	129074376	ADAMTS19	+	1.25239	FALSE	0.877101	FALSE	1.19898	FALSE
chr1	154554533	154600456	ADAR	-	1.394	FALSE	1.00759	FALSE	1.31071	FALSE
chr6	143743968	143771841	ADAT2	-	0.980984	FALSE	1.74863	TRUE	0.815149	FALSE
chr5	7396342	7830194	ADCY2	+	1.29219	FALSE	0.820265	FALSE	1.19695	FALSE
chr4	2845583	2931802	ADD1	+	1.39735	FALSE	1.03271	FALSE	1.39122	FALSE
chr2	70889215	70995375	ADD2	-	1.43563	FALSE	1.09046	FALSE	1.06542	FALSE
chr10	111765725	111895323	ADD3	+	1.03657	FALSE	0.886858	FALSE	1.16929	FALSE
chr4	99992129	100009931	ADH5	-	0.837365	FALSE	0.783737	FALSE	1.31181	FALSE
chr1	202909960	202927700	ADIPOR1	-	0.864695	FALSE	0.918525	FALSE	1.31714	FALSE
chr12	1800246	1897845	ADIPOR2	+	0.996199	FALSE	1.65999	TRUE	0.635129	TRUE
chr10	75910942	76469061	ADK	+	0.80772	FALSE	1.02203	FALSE	0.914655	FALSE
chr11	10326641	10328923	ADM	+	0.709367	FALSE	0.987626	FALSE	0.497053	TRUE
chr20	49506882	49547527	ADNP	-	0.774833	FALSE	1.2634	FALSE	0.571532	TRUE
chr18	77866914	77898228	ADNP2	+	1.29253	FALSE	2.02295	TRUE	0.868845	FALSE
chr10	64564515	64568239	ADO	+	0.926243	FALSE	1.43456	FALSE	0.60583	TRUE
chr15	73043707	73076126	ADPGK	-	1.27439	FALSE	1.26051	FALSE	1.46822	FALSE
chr1	36554452	36559533	ADPRHL2	+	0.762843	FALSE	0.993797	FALSE	0.477391	TRUE
chr22	40742503	40762575	ADSL	+	1.19586	FALSE	1.05076	FALSE	1.22994	FALSE
chr1	244571793	244615436	ADSS	-	1.14773	FALSE	0.997225	FALSE	1.41028	FALSE
chr12	19592607	19675173	AEBP2	+	0.82831	FALSE	0.93348	FALSE	0.456199	TRUE
chr15	89164526	89175512	AEN	+	0.90263	FALSE	1.32032	FALSE	0.405919	TRUE
chr4	87856153	88062206	AFF1	+	0.959537	FALSE	1.66345	TRUE	1.07539	FALSE
chr5	132211070	132299354	AFF4	-	0.985438	FALSE	1.42589	FALSE	1.16192	FALSE
chr16	90038987	90067195	AFG3L1P	+	0.900591	FALSE	1.2818	FALSE	0.568488	TRUE
chr18	12328942	12377275	AFG3L2	-	1.19895	FALSE	0.838091	FALSE	1.4429	FALSE
chr2	64751438	64820138	AFTPH	+	0.530764	TRUE	0.915141	FALSE	0.55428	TRUE
chr2	236402732	237040444	AGAP1	+	1.28555	FALSE	1.4692	FALSE	1.00715	FALSE
chr2	228336887	228425938	AGFG1	+	1.54448	TRUE	2.10339	TRUE	1.31358	FALSE
chr7	141251077	141354209	AGK	+	0.971997	FALSE	1.17339	FALSE	1.70913	TRUE
chr6	161551056	161695107	AGPAT4	-	1.76462	TRUE	1.83924	TRUE	1.21948	FALSE
chr6	161581163	161583014	AGPAT4-IT1	-	0.98095	FALSE	1.72732	TRUE	0.931111	FALSE
chr8	6565877	6619021	AGPAT5	+	1.77973	TRUE	1.2257	FALSE	1.38917	FALSE
chr8	41435706	41482520	AGPAT6	+	1.59732	TRUE	1.36506	FALSE	0.994801	FALSE
chr2	178257470	178408564	AGPS	+	0.986715	FALSE	0.741747	FALSE	1.32933	FALSE
chr9	88161453	88356944	AGTPBP1	-	1.26444	FALSE	0.951299	FALSE	1.45878	FALSE
chr1	247002401	247094726	AHCTF1	-	0.872853	FALSE	1.17678	FALSE	0.975761	FALSE
chr20	32868070	32899608	AHCY	-	1.16877	FALSE	0.934698	FALSE	0.898166	FALSE
chr1	110527386	110566364	AHCYL1	+	1.17739	FALSE	0.833664	FALSE	1.07208	FALSE
chr14	77924372	77935815	AHSA1	+	1.17887	FALSE	1.06464	FALSE	0.726507	FALSE
chr2	61404554	61414686	AHSA2	+	1.0281	FALSE	1.51284	TRUE	0.573303	TRUE
chr1	222841354	222885864	AIDA	-	1.31585	FALSE	1.05875	FALSE	1.17882	FALSE
chr9	133971862	133998539	AIF1L	+	1.13404	FALSE	0.904047	FALSE	NA	FALSE
chr4	107236766	107270381	AIMP1	+	0.942593	FALSE	0.972647	FALSE	1.28786	FALSE
chr7	6048881	6063465	AIMP2	+	1.10606	FALSE	1.13218	FALSE	1.21158	FALSE
chr14	23440409	23451848	AJUBA	-	0.925007	FALSE	1.25127	FALSE	0.609072	TRUE
chr1	33473540	33502512	AK2	-	1.37456	FALSE	1.14673	FALSE	1.06299	FALSE
chr9	4709556	4742043	AK3	-	1.20198	FALSE	1.02166	FALSE	1.32375	FALSE
chr1	65613231	65697828	AK4	+	0.929313	FALSE	0.796864	FALSE	1.29955	FALSE
chr17	55162552	55198710	AKAP1	+	1.02273	FALSE	1.14302	FALSE	0.738312	FALSE
chr17	19808749	19881129	AKAP10	-	0.817386	FALSE	0.9983	FALSE	0.768415	FALSE
chr13	42846288	42897403	AKAP11	+	1.29097	FALSE	1.52697	TRUE	1.23157	FALSE
chr6	151561133	151679694	AKAP12	+	1.26554	FALSE	0.981228	FALSE	0.884416	FALSE
chr15	85923870	86292586	AKAP13	+	1.37941	FALSE	1.56744	TRUE	0.840198	FALSE
chr9	112810877	112934791	AKAP2	+	1.93902	TRUE	2.12271	TRUE	1.09284	FALSE
chr19	15490858	15529833	AKAP8L	-	1.40966	FALSE	1.4207	FALSE	0.655077	TRUE
chr7	91570188	91739987	AKAP9	+	1.18138	FALSE	1.05074	FALSE	0.885752	FALSE
chr11	8932700	8941626	AKIP1	+	1.12291	FALSE	0.907293	FALSE	0.777001	FALSE
chr1	39456915	39471737	AKIRIN1	+	0.962861	FALSE	1.68932	TRUE	1.22764	FALSE
chr6	88384577	88411985	AKIRIN2	-	0.793019	FALSE	1.46777	FALSE	0.565042	TRUE
chr1	46016454	46035723	AKR1A1	+	1.06946	FALSE	0.925814	FALSE	0.602382	TRUE
chr7	134127106	134143888	AKR1B1	-	1.04906	FALSE	1.04046	FALSE	0.708048	FALSE
chr1	243651534	244006886	AKT3	-	1.13885	FALSE	0.900219	FALSE	1.23533	FALSE
chr3	105085556	105295757	ALCAM	+	1.16728	FALSE	NA	FALSE	NA	FALSE
chr10	97365685	97416567	ALDH18A1	-	1.3097	FALSE	0.910275	FALSE	1.20092	FALSE
chr9	38392660	38398662	ALDH1B1	+	2.06248	TRUE	1.70836	TRUE	1.13094	FALSE
chr17	19552063	19580908	ALDH3A2	+	1.31965	FALSE	1.04815	FALSE	1.23904	FALSE
chr5	125877532	125931082	ALDH7A1	-	0.969245	FALSE	0.934965	FALSE	0.764032	FALSE
chr1	165631448	165667900	ALDH9A1	-	1.36988	FALSE	1.01747	FALSE	1.37436	FALSE
chr12	38710556	38723528	ALG10B	+	1.21716	FALSE	NA	FALSE	1.20632	FALSE
chr13	52586522	52598826	ALG11	+	1.77516	TRUE	1.62925	TRUE	0.812014	FALSE
chrX	110924345	111003875	ALG13	+	1.19904	FALSE	1.00264	FALSE	1.3246	FALSE
chr9	101978706	101984246	ALG2	-	1.00909	FALSE	1.37521	FALSE	0.543126	TRUE
chr13	37523907	37573504	ALG5	-	0.726309	FALSE	1.03801	FALSE	1.32228	FALSE
chr11	77811987	77850699	ALG8	-	0.795005	FALSE	0.723658	FALSE	1.42566	FALSE
chr14	78138748	78174356	ALKBH1	-	0.658191	TRUE	1.02771	FALSE	0.758962	FALSE
chr11	107373452	107436461	ALKBH8	-	1.05154	FALSE	1.20934	FALSE	1.42475	FALSE
chr2	73612885	73837046	ALMS1	+	1.8499	TRUE	1.33905	FALSE	1.44098	FALSE
chr17	6756894	6803668	ALOX12P2	+	1.78839	TRUE	2.20005	TRUE	NA	FALSE
chr2	202564985	202645895	ALS2	-	1.61411	TRUE	1.10452	FALSE	1.24587	FALSE
chr11	46417963	46612914	AMBRA1	-	1.41795	FALSE	1.64172	TRUE	0.798899	FALSE
chr6	111195986	111216913	AMD1	+	0.740899	FALSE	1.08004	FALSE	1.10468	FALSE
chr2	128619206	128643514	AMMECR1L	-	0.921523	FALSE	1.2238	FALSE	0.603058	TRUE
chr11	94501507	94609918	AMOTL1	+	1.76061	TRUE	1.73862	TRUE	0.73866	FALSE
chr3	134074189	134093406	AMOTL2	-	0.849039	FALSE	1.3178	FALSE	0.544974	TRUE
chr4	145916312	146019368	ANAPC10	-	0.729401	FALSE	0.933703	FALSE	0.849042	FALSE
chr3	134196545	134204865	ANAPC13	-	0.823233	FALSE	0.884659	FALSE	1.44838	FALSE
chr10	73975757	73995618	ANAPC16	+	1.0819	FALSE	1.09427	FALSE	1.14901	FALSE
chr4	25378847	25420120	ANAPC4	+	1.07538	FALSE	1.1707	FALSE	1.31399	FALSE
chr12	121746047	121792012	ANAPC5	-	1.22005	FALSE	0.89578	FALSE	1.49383	FALSE
chr12	110810704	110841535	ANAPC7	-	1.22497	FALSE	1.30249	FALSE	1.29849	FALSE
chr14	77253585	77279283	ANGEL1	-	1.45279	FALSE	1.04076	FALSE	1.23931	FALSE
chr1	213165523	213189168	ANGEL2	-	0.956637	FALSE	0.687705	FALSE	1.33744	FALSE
chr4	113739238	114304896	ANK2	+	1.1938	FALSE	1.06379	FALSE	1.09801	FALSE
chr17	4066664	4167274	ANKFY1	-	1.58979	TRUE	1.42087	FALSE	1.30296	FALSE
chr5	139781398	139919441	ANKHD1	+	1.34841	FALSE	1.9907	TRUE	1.22249	FALSE
chr7	91875547	92030698	ANKIB1	+	1.22518	FALSE	1.07736	FALSE	1.18737	FALSE
chr12	133302253	133338451	ANKLE2	-	1.63866	TRUE	1.56562	TRUE	NA	FALSE
chr10	92671856	92681032	ANKRD1	-	0.37928	TRUE	0.663602	TRUE	NA	FALSE
chr13	111530886	111567416	ANKRD10	-	0.9432	FALSE	0.87528	FALSE	1.54159	TRUE
chr16	89334034	89556969	ANKRD11	-	1.59618	TRUE	1.25502	FALSE	0.644219	TRUE
chr18	9136750	9285983	ANKRD12	+	0.956163	FALSE	1.07911	FALSE	0.961303	FALSE
chr1	70724684	70820417	ANKRD13C	-	0.759763	FALSE	1.21627	FALSE	1.03008	FALSE
chr4	73940501	74124502	ANKRD17	-	1.91294	TRUE	1.84345	TRUE	1.11765	FALSE
chr13	19408542	19446109	ANKRD20A9P	-	0.890027	FALSE	0.96536	FALSE	0.821006	FALSE
chr3	15708743	15901053	ANKRD28	-	1.37788	FALSE	1.16944	FALSE	1.27485	FALSE
chr5	93954390	94031573	ANKRD32	+	0.684845	FALSE	1.15909	FALSE	1.01768	FALSE
chr1	168214818	168216668	ANKRD36BP1	-	1.03408	FALSE	1.0948	FALSE	0.593154	TRUE
chr11	94227152	94232744	ANKRD49	+	0.814712	FALSE	1.00385	FALSE	0.832113	FALSE
chr4	125585203	125633887	ANKRD50	-	1.24443	FALSE	1.64043	TRUE	0.571342	TRUE
chr2	110371910	110376564	ANKRD57	+	1.16743	FALSE	1.81811	TRUE	0.416437	TRUE
chr6	34857037	35059190	ANKS1A	+	1.72146	TRUE	1.37542	FALSE	1.06644	FALSE
chr2	220094478	220101391	ANKZF1	+	1.67772	TRUE	1.54791	TRUE	0.853121	FALSE
chr7	36429431	36493400	ANLN	+	1.08347	FALSE	1.10518	FALSE	1.50743	TRUE
chr3	43407817	43663560	ANO10	-	1.44321	FALSE	1.04964	FALSE	NA	FALSE
chr12	45609769	45834187	ANO6	+	0.967941	FALSE	1.29332	FALSE	1.59688	TRUE
chr15	69070874	69113261	ANP32A	-	1.11365	FALSE	1.03855	FALSE	0.741715	FALSE
chr15	69096159	69099440	ANP32A-IT1	-	1.38611	FALSE	1.19235	FALSE	1.17232	FALSE
chr9	100745488	100778224	ANP32B	+	0.920451	FALSE	0.955586	FALSE	0.772907	FALSE
chr1	150190716	150208504	ANP32E	-	1.45105	FALSE	0.966391	FALSE	0.827416	FALSE
chr2	69240275	69476459	ANTXR1	+	1.15864	FALSE	0.974806	FALSE	1.45203	FALSE
chr15	60639349	60690185	ANXA2	-	0.956259	FALSE	1.1813	FALSE	0.692369	FALSE
chr4	79472741	79531605	ANXA3	+	0.626915	TRUE	NA	FALSE	1.28223	FALSE
chr4	122589151	122618147	ANXA5	-	0.932457	FALSE	0.961734	FALSE	1.0947	FALSE
chr10	75135188	75173841	ANXA7	-	0.989137	FALSE	0.947464	FALSE	1.56183	TRUE
chr4	113152894	113191211	AP1AR	+	0.637403	TRUE	1.06752	FALSE	1.11766	FALSE
chr16	71762904	71842976	AP1G1	-	1.64764	TRUE	1.75696	TRUE	1.43512	FALSE
chrX	15843928	15873100	AP1S2	-	0.872536	FALSE	0.51926	TRUE	1.34355	FALSE
chr17	33914281	34053436	AP2B1	+	1.24539	FALSE	0.964274	FALSE	1.48114	FALSE
chr3	183892633	183901879	AP2M1	+	1.31609	FALSE	0.938253	FALSE	0.783771	FALSE
chr5	77298149	77590528	AP3B1	-	1.48926	FALSE	0.776102	FALSE	1.62342	TRUE
chr10	75880014	75910826	AP3M1	-	1.04155	FALSE	1.08024	FALSE	1.53254	TRUE
chr8	42010463	42028701	AP3M2	+	1.14395	FALSE	1.43874	FALSE	0.951232	FALSE
chr5	115177618	115249778	AP3S1	+	0.869109	FALSE	0.924325	FALSE	1.14562	FALSE
chr15	90373830	90437617	AP3S2	-	1.1821	FALSE	0.939694	FALSE	1.32292	FALSE
chr4	40812043	41216635	APBB2	-	1.28522	FALSE	1.50273	TRUE	1.38303	FALSE
chr5	112043201	112181936	APC	+	1.28324	FALSE	1.28367	FALSE	0.943862	FALSE
chr14	20923289	20925931	APEX1	+	1.16326	FALSE	0.876245	FALSE	1.18946	FALSE
chrX	55026779	55034212	APEX2	+	1.55134	TRUE	1.72291	TRUE	0.881586	FALSE
chr1	150237798	150241609	APH1A	-	0.804904	FALSE	0.668618	FALSE	1.52036	TRUE
chr11	43333504	43366080	API5	+	1.13605	FALSE	0.982669	FALSE	1.3794	FALSE
chr11	34903842	34937939	APIP	-	0.70513	FALSE	0.824897	FALSE	1.31973	FALSE
chr11	129939715	130014706	APLP2	+	1.14527	FALSE	0.969731	FALSE	0.810704	FALSE
chrX	84258897	84348323	APOOL	+	0.678099	FALSE	0.965885	FALSE	1.3297	FALSE
chr21	27252860	27543446	APP	-	1.0447	FALSE	0.901066	FALSE	0.970168	FALSE
chr16	88875876	88878342	APRT	-	0.859073	FALSE	1.23578	FALSE	0.537357	TRUE
chr9	32972603	33001639	APTX	-	1.2575	FALSE	1.06815	FALSE	1.10976	FALSE
chr15	35148551	35261995	AQR	-	1.20673	FALSE	1.03355	FALSE	1.50017	TRUE
chr11	118443101	118473747	ARCN1	+	1.35655	FALSE	1.13277	FALSE	1.39533	FALSE
chr1	228270360	228286913	ARF1	+	1.16583	FALSE	0.864256	FALSE	1.40846	FALSE
chr12	49329991	49351252	ARF3	-	1.34512	FALSE	1.00791	FALSE	0.80261	FALSE
chr3	57557089	57583215	ARF4	-	0.814264	FALSE	0.909099	FALSE	1.51449	TRUE
chr7	127228405	127231759	ARF5	+	1.04071	FALSE	1.01604	FALSE	0.748266	FALSE
chr14	50359735	50363772	ARF6	+	1.46013	FALSE	1.70581	TRUE	0.76241	FALSE
chr11	47185848	47198676	ARFGAP2	-	1.70514	TRUE	1.1879	FALSE	1.1066	FALSE
chr8	68109883	68255912	ARFGEF1	-	1.34129	FALSE	1.00046	FALSE	1.41599	FALSE
chr20	47538274	47653230	ARFGEF2	+	1.00036	FALSE	1.36308	FALSE	1.31003	FALSE
chr4	153701111	153833063	ARFIP1	+	0.925739	FALSE	1.14771	FALSE	1.33995	FALSE
chr11	6495912	6502709	ARFIP2	-	1.27869	FALSE	1.16148	FALSE	1.2671	FALSE
chr13	107195661	107220514	ARGLU1	-	0.995323	FALSE	1.75756	TRUE	0.878103	FALSE
chr15	32907690	32931868	ARHGAP11A	+	1.06429	FALSE	1.18065	FALSE	0.765713	FALSE
chr10	32095224	32217770	ARHGAP12	-	0.981822	FALSE	1.61092	TRUE	0.961364	FALSE
chr16	24930711	25026675	ARHGAP17	-	1.41547	FALSE	1.37075	FALSE	1.46181	FALSE
chr10	24872537	25012597	ARHGAP21	-	1.33144	FALSE	1.54075	TRUE	1.18942	FALSE
chr11	128834954	129062093	ARHGAP32	-	1.49495	FALSE	1.47251	FALSE	0.946826	FALSE
chr19	47421932	47508333	ARHGAP35	+	1.69825	TRUE	1.53916	TRUE	1.01206	FALSE
chr11	100558406	100861656	ARHGAP42	+	1.01953	FALSE	1.50813	TRUE	1.32307	FALSE
chr14	32546494	32628934	ARHGAP5	+	0.880976	FALSE	1.1713	FALSE	1.12726	FALSE
chr8	1772148	1906807	ARHGEF10	+	1.32187	FALSE	1.12693	FALSE	0.994519	FALSE
chr1	156904631	157015162	ARHGEF11	-	1.39054	FALSE	1.67957	TRUE	1.16964	FALSE
chr11	120207617	120360645	ARHGEF12	+	0.912364	FALSE	0.882122	FALSE	1.04006	FALSE
chr13	111767623	111958081	ARHGEF7	+	0.831842	FALSE	1.21741	FALSE	0.912982	FALSE
chrX	62854847	63005426	ARHGEF9	-	1.27931	FALSE	1.35309	FALSE	1.15762	FALSE
chr1	27022521	27108601	ARID1A	+	1.42471	FALSE	1.90245	TRUE	0.967864	FALSE
chr6	157099063	157531913	ARID1B	+	1.7419	TRUE	1.70209	TRUE	1.05782	FALSE
chr12	46123619	46301819	ARID2	+	1.15005	FALSE	1.72345	TRUE	0.883307	FALSE
chr15	74833547	74890472	ARID3B	+	1.50763	TRUE	1.24502	FALSE	1.1495	FALSE
chr1	235330209	235491532	ARID4B	-	0.623023	TRUE	0.805025	FALSE	0.42656	TRUE
chr15	72766666	72878896	ARIH1	+	1.36481	FALSE	1.85716	TRUE	1.00807	FALSE
chr3	48956280	49022971	ARIH2	+	1.52172	TRUE	1.10144	FALSE	1.13495	FALSE
chr12	101786902	101801572	ARL1	-	0.620836	TRUE	0.859946	FALSE	1.27417	FALSE
chr3	93698982	93774522	ARL13B	+	0.938751	FALSE	1.30902	FALSE	0.681173	FALSE
chr7	12726451	12730558	ARL4A	+	0.703101	FALSE	1.4487	FALSE	0.580638	TRUE
chr2	235401685	235405693	ARL4C	-	1.04456	FALSE	1.20942	FALSE	0.478656	TRUE
chr2	152657479	152685009	ARL5A	-	1.16419	FALSE	1.04977	FALSE	1.165	FALSE
chr10	18948312	18966940	ARL5B	+	0.691788	FALSE	1.03383	FALSE	1.02931	FALSE
chr16	18802990	18812857	ARL6IP1	-	0.922036	FALSE	0.794352	FALSE	1.29107	FALSE
chr2	153574406	153617767	ARL6IP6	+	0.750269	FALSE	0.866321	FALSE	1.51053	TRUE
chr3	5163929	5222601	ARL8B	+	1.01747	FALSE	1.39622	FALSE	1.32092	FALSE
chr8	66514690	66546452	ARMC1	-	1.14032	FALSE	1.29384	FALSE	1.49849	FALSE
chr7	102715327	102740210	ARMC10	+	1.02847	FALSE	0.827836	FALSE	1.44976	FALSE
chr3	137906147	138016219	ARMC8	+	1.12277	FALSE	1.82099	TRUE	1.22552	FALSE
chrX	100910267	100914863	ARMCX2	-	1.65153	TRUE	1.30676	FALSE	1.61449	TRUE
chrX	100878119	100882831	ARMCX3	+	1.2711	FALSE	0.960864	FALSE	NA	FALSE
chrX	101854095	101859085	ARMCX5	+	0.883642	FALSE	1.27127	FALSE	NA	FALSE
chrX	101859085	101860581	ARMCX5-GPRASP2	+	0.759086	FALSE	0.956966	FALSE	1.08256	FALSE
chr12	27485786	27578746	ARNTL2	+	0.951656	FALSE	NA	FALSE	1.22565	FALSE
chr2	219081873	219119071	ARPC2	+	0.964873	FALSE	0.891416	FALSE	0.894999	FALSE
chr12	110872705	110888158	ARPC3	-	0.886761	FALSE	1.03951	FALSE	0.728477	FALSE
chr3	9834178	9848789	ARPC4	+	0.864912	FALSE	0.832305	FALSE	1.29792	FALSE
chr1	183595331	183604985	ARPC5	-	1.22554	FALSE	1.08311	FALSE	1.12162	FALSE
chr9	127631483	127639696	ARPC5L	+	0.751101	FALSE	1.17376	FALSE	0.710633	FALSE
chr15	52839431	52861213	ARPP19	-	0.913798	FALSE	0.902726	FALSE	1.18596	FALSE
chr5	90664540	90679149	ARRDC3	-	0.609281	TRUE	1.16418	FALSE	0.335872	TRUE
chr1	231114822	231136479	ARV1	+	1.47496	FALSE	1.39424	FALSE	NA	FALSE
chr8	131064350	131455906	ASAP1	-	1.1257	FALSE	1.41893	FALSE	1.48219	FALSE
chr8	131307600	131308779	ASAP1-IT1	-	0.455723	TRUE	0.91304	FALSE	0.426235	TRUE
chr2	239335625	239360891	ASB1	+	0.847324	FALSE	1.16241	FALSE	0.491333	TRUE
chr2	53897116	54014146	ASB3	-	0.919136	FALSE	1.12702	FALSE	1.31565	FALSE
chr6	100956607	101329224	ASCC3	-	1.3801	FALSE	0.715534	FALSE	1.77581	TRUE
chr6	119215240	119230335	ASF1A	+	0.742163	FALSE	1.43666	FALSE	0.596564	TRUE
chr1	155305051	155532324	ASH1L	-	1.07389	FALSE	1.52039	TRUE	0.757948	FALSE
chr8	37963010	37997228	ASH2L	+	1.54856	TRUE	1.09037	FALSE	1.31342	FALSE
chr7	97481428	97501854	ASNS	-	1.01908	FALSE	0.702479	FALSE	1.31612	FALSE
chr2	190526124	190535557	ASNSD1	+	1.09533	FALSE	1.37869	FALSE	1.24124	FALSE
chr8	62413114	62627199	ASPH	-	1.00698	FALSE	0.807559	FALSE	1.18394	FALSE
chr1	197053256	197115824	ASPM	-	1.31728	FALSE	1.47511	FALSE	1.0979	FALSE
chr12	27058111	27091254	ASUN	-	1.4608	FALSE	1.34202	FALSE	1.2804	FALSE
chr20	30946146	31027122	ASXL1	+	1.35838	FALSE	1.59604	TRUE	NA	FALSE
chr2	25962252	26101312	ASXL2	-	1.26434	FALSE	1.34445	FALSE	0.797444	FALSE
chr10	89512874	89577917	ATAD1	-	1.00761	FALSE	1.44347	FALSE	1.60123	TRUE
chr8	124332090	124408705	ATAD2	-	0.808489	FALSE	1.17929	FALSE	0.97	FALSE
chr2	23971533	24149936	ATAD2B	-	1.13277	FALSE	1.44186	FALSE	1.15255	FALSE
chr17	29159022	29222295	ATAD5	+	1.22381	FALSE	1.25652	FALSE	1.34641	FALSE
chr10	123502624	123687546	ATE1	-	0.809448	FALSE	1.1445	FALSE	0.952628	FALSE
chr2	175939005	176032897	ATF2	-	0.711097	FALSE	1.30582	FALSE	1.1539	FALSE
chr22	39916568	39918691	ATF4	+	0.903492	FALSE	1.20313	FALSE	0.99077	FALSE
chr12	14518610	14651697	ATF7IP	+	1.15847	FALSE	1.55889	TRUE	1.211	FALSE
chr5	115163893	115177548	ATG12	-	1.34266	FALSE	1.45578	FALSE	1.21822	FALSE
chr11	46638825	46697568	ATG13	+	1.48604	FALSE	1.18415	FALSE	1.51518	TRUE
chr14	55833108	55878576	ATG14	-	0.985473	FALSE	1.37921	FALSE	0.85689	FALSE
chr2	234160216	234204320	ATG16L1	+	0.885177	FALSE	1.51317	TRUE	0.752344	FALSE
chr3	112251358	112280485	ATG3	-	1.44082	FALSE	1.33892	FALSE	0.931731	FALSE
chr1	63249776	63330941	ATG4C	+	0.975198	FALSE	1.30309	FALSE	1.23251	FALSE
chr6	106632351	106773695	ATG5	-	0.893093	FALSE	1.17098	FALSE	1.01939	FALSE
chr2	216176678	216214496	ATIC	+	1.10251	FALSE	0.786392	FALSE	1.39391	FALSE
chr2	38522028	38604432	ATL2	-	0.644442	TRUE	1.2195	FALSE	0.968651	FALSE
chr11	108093558	108239826	ATM	+	1.26007	FALSE	1.11623	FALSE	1.24081	FALSE
chr16	81069457	81080951	ATMIN	+	1.50148	TRUE	1.5255	TRUE	1.18987	FALSE
chrX	138808504	138914447	ATP11C	-	1.20301	FALSE	0.826048	FALSE	1.18899	FALSE
chr3	194123402	194188968	ATP13A3	-	0.819575	FALSE	1.27264	FALSE	1.29435	FALSE
chr1	116915794	116947396	ATP1A1	+	1.21202	FALSE	0.864375	FALSE	1.15538	FALSE
chr1	169075946	169101960	ATP1B1	+	0.97343	FALSE	1.04912	FALSE	1.35979	FALSE
chr3	141595469	141645382	ATP1B3	+	0.994319	FALSE	1.10147	FALSE	1.14479	FALSE
chr12	110719031	110788897	ATP2A2	+	1.38072	FALSE	1.17594	FALSE	1.20955	FALSE
chr12	89981825	90049844	ATP2B1	-	1.03215	FALSE	1.01595	FALSE	1.16104	FALSE
chr3	130569368	130735555	ATP2C1	+	1.22769	FALSE	0.971446	FALSE	1.29876	FALSE
chr18	43664109	43684199	ATP5A1	-	1.04563	FALSE	0.942676	FALSE	1.08499	FALSE
chr12	57031958	57039852	ATP5B	-	1.26367	FALSE	0.970662	FALSE	1.13133	FALSE
chr10	7830092	7849762	ATP5C1	+	0.922411	FALSE	1.0631	FALSE	0.866299	FALSE
chr20	57603732	57607422	ATP5E	-	0.618175	TRUE	1.34015	FALSE	0.44898	TRUE
chr1	111991742	112004525	ATP5F1	+	0.819929	FALSE	0.973638	FALSE	1.09488	FALSE
chr17	46970147	46973232	ATP5G1	+	0.87744	FALSE	1.21429	FALSE	0.546478	TRUE
chr12	54058943	54070512	ATP5G2	-	0.655836	TRUE	0.922208	FALSE	0.741858	FALSE
chr2	176040985	176046490	ATP5G3	-	0.832002	FALSE	0.88561	FALSE	1.00853	FALSE
chr17	73034954	73043074	ATP5H	-	0.763078	FALSE	1.00759	FALSE	0.635746	TRUE
chr4	666224	668127	ATP5I	-	0.806943	FALSE	1.22286	FALSE	0.50096	TRUE
chr21	27096790	27107965	ATP5J	-	0.576249	TRUE	1.10866	FALSE	0.547501	TRUE
chr7	99055783	99063824	ATP5J2	-	0.699481	FALSE	1.30278	FALSE	0.398333	TRUE
chr11	118272103	118280562	ATP5L	+	0.642301	TRUE	0.956793	FALSE	0.77861	FALSE
chr21	35275756	35288158	ATP5O	-	0.809427	FALSE	1.10603	FALSE	0.641594	TRUE
chr14	50779046	50792946	ATP5S	+	0.974473	FALSE	0.661822	TRUE	0.952143	FALSE
chr19	41937222	41945843	ATP5SL	-	1.15883	FALSE	0.982474	FALSE	1.39945	FALSE
chr12	124196864	124246301	ATP6V0A2	+	1.20431	FALSE	2.24953	TRUE	1.21504	FALSE
chr1	44440601	44443972	ATP6V0B	+	1.09225	FALSE	0.977279	FALSE	0.901468	FALSE
chr5	172410762	172461900	ATP6V0E1	+	1.23166	FALSE	1.43	FALSE	1.14728	FALSE
chr3	113465865	113530905	ATP6V1A	+	1.00441	FALSE	NA	FALSE	NA	FALSE
chr8	20054703	20079207	ATP6V1B2	+	0.875814	FALSE	1.30964	FALSE	1.11959	FALSE
chr8	104033247	104085285	ATP6V1C1	+	0.872008	FALSE	1.27894	FALSE	1.32017	FALSE
chr14	67804580	67826720	ATP6V1D	-	0.647402	TRUE	0.746984	FALSE	1.31608	FALSE
chr22	18074902	18111588	ATP6V1E1	-	0.814738	FALSE	0.967984	FALSE	1.31385	FALSE
chr9	117349993	117361152	ATP6V1G1	+	0.674181	FALSE	0.81211	FALSE	1.2844	FALSE
chr8	54628114	54755850	ATP6V1H	-	0.816084	FALSE	0.873009	FALSE	1.88503	TRUE
chr1	47100710	47134099	ATPAF1	-	1.12388	FALSE	0.758126	FALSE	1.33763	FALSE
chr1	28562601	28564616	ATPIF1	+	0.912476	FALSE	1.25025	FALSE	0.748455	FALSE
chr3	142168076	142297668	ATR	-	1.43266	FALSE	0.952049	FALSE	NA	FALSE
chrX	76760355	77041719	ATRX	-	1.29677	FALSE	0.877317	FALSE	1.10679	FALSE
chr22	46067677	46241187	ATXN10	+	1.01393	FALSE	0.957458	FALSE	1.13037	FALSE
chr12	111890017	112037480	ATXN2	-	1.21554	FALSE	1.56653	TRUE	0.940847	FALSE
chr16	28834413	28848558	ATXN2L	+	1.52328	TRUE	1.31431	FALSE	1.34704	FALSE
chr14	92524895	92572965	ATXN3	-	0.956381	FALSE	1.19764	FALSE	0.789284	FALSE
chr3	63850232	63989136	ATXN7	+	0.94555	FALSE	1.33838	FALSE	1.00044	FALSE
chr7	105245220	105517031	ATXN7L1	-	1.07863	FALSE	1.36793	FALSE	0.572547	TRUE
chr12	74931550	74935232	ATXN7L3B	+	1.28793	FALSE	1.1894	FALSE	1.2627	FALSE
chr9	93976096	94124206	AUH	-	1.03557	FALSE	1.08306	FALSE	1.00873	FALSE
chr2	74753774	74756974	AUP1	-	1.16734	FALSE	0.88272	FALSE	1.10074	FALSE
chr20	54944444	54967351	AURKA	-	0.777518	FALSE	1.19009	FALSE	0.740982	FALSE
chr1	1309109	1310818	AURKAIP1	-	1.25324	FALSE	1.37291	FALSE	0.537764	TRUE
chr1	220439520	220441057	AURKAPS1	-	0.612957	TRUE	0.805655	FALSE	0.76207	FALSE
chr17	8108048	8113883	AURKB	-	0.923023	FALSE	0.90907	FALSE	1.19113	FALSE
chr15	34158427	34331303	AVEN	-	1.16307	FALSE	NA	FALSE	NA	FALSE
chr7	32535175	32623779	AVL9	+	0.965368	FALSE	1.42112	FALSE	1.30765	FALSE
chr17	63524682	63557740	AXIN2	-	0.851438	FALSE	1.0769	FALSE	0.585994	TRUE
chr3	28363844	28390618	AZI2	-	0.985855	FALSE	0.796556	FALSE	1.48138	FALSE
chr8	103838535	103876397	AZIN1	-	0.871345	FALSE	0.94582	FALSE	1.26774	FALSE
chr1	235610532	235667781	B3GALNT2	-	1.33057	FALSE	0.973929	FALSE	1.09071	FALSE
chr2	168675181	168727366	B3GALT1	+	1.6463	TRUE	2.54317	TRUE	1.16691	FALSE
chr21	41029253	41034815	B3GALT5	+	1.25356	FALSE	1.54731	TRUE	1.42668	FALSE
chr2	62423261	62451866	B3GNT2	+	0.636502	TRUE	1.19989	FALSE	0.493997	TRUE
chr3	182971031	182991179	B3GNT5	+	0.518049	TRUE	0.961789	FALSE	0.736114	FALSE
chr3	118930588	118959752	B4GALT4	-	1.66224	TRUE	1.12202	FALSE	1.24633	FALSE
chr20	48249482	48330421	B4GALT5	-	1.02303	FALSE	1.32349	FALSE	1.18035	FALSE
chr18	29202208	29264686	B4GALT6	-	0.907781	FALSE	0.789094	FALSE	1.26199	FALSE
chr11	117162061	117162857	BACE1-AS	+	2.26845	TRUE	2.06949	TRUE	NA	FALSE
chr21	30671219	30734217	BACH1	+	1.16482	FALSE	1.52767	TRUE	1.01239	FALSE
chr9	33252469	33264759	BAG1	-	0.912287	FALSE	1.06647	FALSE	0.796785	FALSE
chr8	38034105	38070819	BAG4	+	1.51681	TRUE	1.30667	FALSE	1.12898	FALSE
chr14	104022880	104029151	BAG5	-	1.12285	FALSE	1.46027	FALSE	0.827644	FALSE
chr15	40733410	40760441	BAHD1	+	0.876417	FALSE	1.30749	FALSE	0.425499	TRUE
chr10	28966423	28971868	BAMBI	+	0.708733	FALSE	1.32927	FALSE	0.486087	TRUE
chr11	65769549	65771617	BANF1	+	1.23493	FALSE	1.15933	FALSE	0.845753	FALSE
chr2	215593274	215674428	BARD1	-	0.718296	FALSE	1.14081	FALSE	1.15013	FALSE
chr5	17217749	17276943	BASP1	+	1.24092	FALSE	1.33344	FALSE	0.783436	FALSE
chr14	35221936	35344853	BAZ1A	-	0.886376	FALSE	1.10215	FALSE	0.82755	FALSE
chr7	72854727	72936615	BAZ1B	-	1.10198	FALSE	1.07317	FALSE	0.736778	FALSE
chr2	160175489	160473059	BAZ2B	-	1.46417	FALSE	1.35848	FALSE	1.0943	FALSE
chr10	112658487	112679124	BBIP1	-	0.809862	FALSE	0.912011	FALSE	1.38517	FALSE
chr12	76738265	76742222	BBS10	-	0.934968	FALSE	1.32889	FALSE	0.59341	TRUE
chr15	72978525	73030817	BBS4	+	1.31684	FALSE	1.37518	FALSE	1.34288	FALSE
chr3	107241782	107530049	BBX	+	1.29637	FALSE	1.73016	TRUE	1.16089	FALSE
chr1	115110180	115124265	BCAS2	-	1.02917	FALSE	1.06893	FALSE	1.22612	FALSE
chr12	24962957	25102393	BCAT1	-	1.0542	FALSE	0.844092	FALSE	1.20821	FALSE
chr10	127512103	127542264	BCCIP	+	1.11317	FALSE	0.969428	FALSE	1.06311	FALSE
chr6	80816343	81055987	BCKDHB	+	1.01268	FALSE	0.86117	FALSE	NA	FALSE
chr1	85731459	85742587	BCL10	-	0.920868	FALSE	1.19006	FALSE	0.822222	FALSE
chr2	60678301	60780633	BCL11A	-	0.878255	FALSE	1.45938	FALSE	0.594735	TRUE
chr20	30252260	30310656	BCL2L1	-	1.32787	FALSE	1.39112	FALSE	1.41676	FALSE
chr2	111878490	111926022	BCL2L11	+	0.86395	FALSE	1.18618	FALSE	0.665154	TRUE
chr22	18121484	18211989	BCL2L13	+	1.16094	FALSE	0.990756	FALSE	1.57961	TRUE
chr6	136578000	136610989	BCLAF1	-	1.25962	FALSE	0.975655	FALSE	1.05618	FALSE
chrX	39910498	40036582	BCOR	-	1.25274	FALSE	1.78645	TRUE	0.615578	TRUE
chr22	23522551	23660224	BCR	+	1.77814	TRUE	1.33042	FALSE	0.924028	FALSE
chr4	103998781	104021024	BDH2	-	0.832794	FALSE	0.854817	FALSE	1.35748	FALSE
chr5	70751441	70863649	BDP1	+	0.967407	FALSE	0.977003	FALSE	0.878851	FALSE
chr17	40962149	40976310	BECN1	-	1.28043	FALSE	0.96424	FALSE	1.33919	FALSE
chr6	107386384	107435636	BEND3	-	1.54796	TRUE	1.379	FALSE	1.25263	FALSE
chr7	93620999	93633690	BET1	-	0.739747	FALSE	1.0841	FALSE	1.41985	FALSE
chrX	102317580	102319168	BEX1	-	1.20218	FALSE	1.16023	FALSE	NA	FALSE
chrX	102470019	102472128	BEX4	+	1.65716	TRUE	1.08098	FALSE	1.48581	FALSE
chr16	14726667	14763093	BFAR	+	1.00338	FALSE	1.28249	FALSE	1.21616	FALSE
chr12	32260184	32531141	BICD1	+	1.71549	TRUE	1.66154	TRUE	0.712704	FALSE
chr11	102217965	102249401	BIRC2	+	1.39014	FALSE	1.5139	TRUE	1.26356	FALSE
chr17	76210276	76221716	BIRC5	+	1.03249	FALSE	0.922602	FALSE	1.26849	FALSE
chr2	32582095	32843965	BIRC6	+	1.51907	TRUE	1.19844	FALSE	1.51704	TRUE
chr20	36145818	36156333	BLCAP	-	1.31663	FALSE	1.99318	TRUE	0.850426	FALSE
chr15	91260578	91358686	BLM	+	1.27398	FALSE	1.34783	FALSE	1.48677	FALSE
chr17	28575212	28619184	BLMH	-	1.15413	FALSE	0.85104	FALSE	1.17571	FALSE
chr12	56109817	56113491	BLOC1S1	+	0.564895	TRUE	NA	FALSE	NA	FALSE
chr10	102033712	102046439	BLOC1S2	-	1.06215	FALSE	1.21837	FALSE	NA	FALSE
chr1	169337193	169365780	BLZF1	+	0.990504	FALSE	1.12991	FALSE	0.997519	FALSE
chr4	79697531	79833341	BMP2K	+	1.70197	TRUE	1.53983	TRUE	1.16466	FALSE
chr10	88516395	88684945	BMPR1A	+	1.22341	FALSE	1.78953	TRUE	0.868155	FALSE
chr2	203241049	203432474	BMPR2	+	1.29363	FALSE	1.5983	TRUE	0.782955	FALSE
chr10	43277953	43330385	BMS1	+	1.36811	FALSE	0.855903	FALSE	1.01264	FALSE
chr9	16409500	16870786	BNC2	-	1.07807	FALSE	1.73451	TRUE	0.638718	TRUE
chr15	59955061	59981642	BNIP2	-	0.835261	FALSE	1.51996	TRUE	0.996442	FALSE
chr5	173034147	173043666	BOD1	-	1.08795	FALSE	1.01481	FALSE	1.23786	FALSE
chr4	13570365	13629328	BOD1L	-	1.10627	FALSE	0.940155	FALSE	0.986415	FALSE
chr13	73302041	73330328	BORA	+	0.947039	FALSE	1.31737	FALSE	0.759438	FALSE
chr6	3118925	3153432	BPHL	+	0.833658	FALSE	0.775354	FALSE	1.55095	TRUE
chr17	65821779	65980494	BPTF	+	1.74124	TRUE	1.26338	FALSE	1.35056	FALSE
chr7	140433812	140624564	BRAF	-	1.18751	FALSE	1.5601	TRUE	1.31462	FALSE
chr12	112079949	112123790	BRAP	-	0.944654	FALSE	1.2655	FALSE	0.551103	TRUE
chr13	32889616	32973809	BRCA2	+	1.23979	FALSE	1.26903	FALSE	NA	FALSE
chr22	50166936	50218452	BRD1	-	0.756418	FALSE	1.0901	FALSE	0.462212	TRUE
chr6	32936436	32949282	BRD2	+	0.890163	FALSE	0.835008	FALSE	0.425444	TRUE
chr9	136895445	136933141	BRD3	-	1.215	FALSE	0.979818	FALSE	NA	FALSE
chr19	15348300	15391262	BRD4	-	1.31498	FALSE	1.02939	FALSE	1.0453	FALSE
chr16	50352928	50402845	BRD7	-	1.05032	FALSE	0.95221	FALSE	1.01262	FALSE
chr5	137475458	137514358	BRD8	-	1.00646	FALSE	1.26556	FALSE	0.782912	FALSE
chr5	863849	892939	BRD9	-	1.61796	TRUE	1.08205	FALSE	1.18385	FALSE
chr8	37701397	37707431	BRF2	-	0.637532	TRUE	1.35516	FALSE	0.267974	TRUE
chr5	34915819	34925787	BRIX1	+	0.444075	TRUE	0.978067	FALSE	0.596198	TRUE
chr3	10157332	10168874	BRK1	+	0.795645	FALSE	0.943992	FALSE	1.06368	FALSE
chr1	222885905	222906106	BROX	+	1.02288	FALSE	0.862836	FALSE	1.40299	FALSE
chr3	9773433	9789699	BRPF1	+	0.837726	FALSE	1.23012	FALSE	0.546393	TRUE
chr6	36164549	36200567	BRPF3	+	1.65202	TRUE	1.42166	FALSE	1.16919	FALSE
chr21	40557403	40685712	BRWD1	-	1.19704	FALSE	1.54652	TRUE	0.911352	FALSE
chrX	79924986	80065233	BRWD3	-	1.28788	FALSE	0.993396	FALSE	0.992233	FALSE
chr1	32830704	32860062	BSDC1	-	1.09496	FALSE	1.35991	FALSE	0.999315	FALSE
chr10	93683735	93790080	BTAF1	+	1.62446	TRUE	1.54844	TRUE	1.2002	FALSE
chr15	83685180	83736106	BTBD1	-	0.911377	FALSE	0.929791	FALSE	1.56213	TRUE
chr20	11871476	11907243	BTBD3	+	1.09161	FALSE	1.76004	TRUE	1.4083	FALSE
chr14	93703895	93799385	BTBD7	-	1.32591	FALSE	1.28992	FALSE	0.704586	FALSE
chr5	72794249	72801448	BTF3	+	0.85107	FALSE	0.922606	FALSE	1.029	FALSE
chr1	52521856	52556388	BTF3L4	+	0.751573	FALSE	1.0991	FALSE	1.39647	FALSE
chr12	92534053	92539673	BTG1	-	0.714146	FALSE	1.37766	FALSE	0.437468	TRUE
chr21	18965967	18985268	BTG3	-	0.45358	TRUE	0.952665	FALSE	0.447625	TRUE
chr15	40453209	40513337	BUB1B	+	0.975639	FALSE	1.1471	FALSE	1.16525	FALSE
chr10	124913759	124924886	BUB3	+	1.00811	FALSE	1.16466	FALSE	1.36447	FALSE
chr11	116618885	116643714	BUD13	-	0.683542	FALSE	1.0455	FALSE	0.640029	TRUE
chr7	99006600	99017239	BUD31	+	1.03314	FALSE	1.16448	FALSE	0.775286	FALSE
chr6	41888964	41900784	BYSL	+	0.71643	FALSE	0.985609	FALSE	0.518443	TRUE
chr2	201676268	201688569	BZW1	+	0.965932	FALSE	0.893512	FALSE	1.36747	FALSE
chr7	16685758	16746148	BZW2	+	1.02694	FALSE	0.990057	FALSE	1.14991	FALSE
chr10	115881973	115934364	C10orf118	-	1.37254	FALSE	1.13012	FALSE	1.04682	FALSE
chr10	98741040	98745585	C10orf12	+	1.57532	TRUE	1.51149	TRUE	0.888794	FALSE
chr10	127408083	127452712	C10orf137	+	1.13068	FALSE	1.55098	TRUE	1.088	FALSE
chr10	102747292	102754158	C10orf2	+	0.898947	FALSE	0.910061	FALSE	0.57755	TRUE
chr10	99894380	100004654	C10orf28	+	0.991624	FALSE	1.13692	FALSE	0.796299	FALSE
chr10	120440493	120514758	C10orf46	-	1.16325	FALSE	1.59892	TRUE	1.05347	FALSE
chr10	124690418	124713919	C10orf88	-	0.885363	FALSE	1.14753	FALSE	NA	FALSE
chr11	61556601	61560085	C11orf10	-	0.605306	TRUE	0.953817	FALSE	0.606058	TRUE
chr11	76156068	76262589	C11orf30	+	1.07788	FALSE	1.35866	FALSE	0.781111	FALSE
chr11	57508721	57510883	C11orf31	+	0.834697	FALSE	1.17366	FALSE	0.473626	TRUE
chr11	30344648	30359165	C11orf46	+	0.761392	FALSE	1.20978	FALSE	0.79768	FALSE
chr11	71820632	71823822	C11orf51	-	0.555522	TRUE	0.65511	TRUE	0.461549	TRUE
chr11	111944967	111955874	C11orf57	+	1.19523	FALSE	1.11903	FALSE	1.3868	FALSE
chr11	16760147	16779901	C11orf58	+	0.937993	FALSE	0.883347	FALSE	1.2729	FALSE
chr11	124636393	124670299	C11orf61	-	1.29019	FALSE	1.71917	TRUE	0.88219	FALSE
chr11	86013252	86056985	C11orf73	+	1.2009	FALSE	1.24129	FALSE	0.697186	FALSE
chr11	93211638	93276546	C11orf75	-	0.845789	FALSE	1.14571	FALSE	0.743716	FALSE
chr11	82612736	82645699	C11orf82	+	1.13644	FALSE	1.42767	FALSE	0.769099	FALSE
chr11	62439125	62441162	C11orf83	+	0.840472	FALSE	1.24298	FALSE	0.567609	TRUE
chr11	63580922	63595190	C11orf84	+	1.09572	FALSE	1.22052	FALSE	0.529652	TRUE
chr11	63527363	63536113	C11orf95	-	1.38336	FALSE	1.29244	FALSE	0.49232	TRUE
chr12	107349543	107367813	C12orf23	+	1.12463	FALSE	1.0217	FALSE	1.20227	FALSE
chr12	88429267	88443937	C12orf29	+	0.771266	FALSE	0.883468	FALSE	1.05451	FALSE
chr12	2986364	2998626	C12orf32	+	1.07651	FALSE	1.23136	FALSE	1.2594	FALSE
chr12	32112352	32146043	C12orf35	+	1.2706	FALSE	0.96915	FALSE	0.94387	FALSE
chr12	4596900	4647637	C12orf4	-	0.783688	FALSE	NA	FALSE	1.15103	FALSE
chr12	121440847	121454300	C12orf43	-	1.65063	TRUE	1.16224	FALSE	0.623647	TRUE
chr12	52463757	52471279	C12orf44	+	1.04677	FALSE	1.31145	FALSE	0.485407	TRUE
chr12	105380097	105388505	C12orf45	+	1.22323	FALSE	1.1485	FALSE	0.782487	FALSE
chr12	112277572	112280706	C12orf47	-	1.0529	FALSE	2.22482	TRUE	0.484808	TRUE
chr12	102513955	102591298	C12orf48	+	1.08909	FALSE	0.863028	FALSE	1.70222	TRUE
chr12	117153595	117175843	C12orf49	-	1.64822	TRUE	1.25892	FALSE	1.35219	FALSE
chr12	4430358	4469190	C12orf5	+	1.79958	TRUE	1.54864	TRUE	0.954975	FALSE
chr12	7053202	7055165	C12orf57	+	0.828158	FALSE	1.05755	FALSE	0.289312	TRUE
chr12	104343980	104350993	C12orf73	-	0.570569	TRUE	1.2363	FALSE	0.249664	TRUE
chr14	76117232	76127538	C14orf1	-	0.896512	FALSE	0.898331	FALSE	1.24146	FALSE
chr14	57046510	57116232	C14orf101	+	0.994438	FALSE	0.851131	FALSE	1.05714	FALSE
chr14	90744397	90798481	C14orf102	-	0.537462	TRUE	0.861927	FALSE	NA	FALSE
chr14	93651295	93653431	C14orf109	+	1.59375	TRUE	1.1144	FALSE	1.19794	FALSE
chr14	76618258	76669134	C14orf118	+	1.3635	FALSE	1.65243	TRUE	1.09503	FALSE
chr14	23564682	23569665	C14orf119	+	0.945314	FALSE	1.22984	FALSE	0.802853	FALSE
chr14	31915242	31926680	C14orf126	-	0.995232	FALSE	0.890845	FALSE	1.19269	FALSE
chr14	96846021	96853563	C14orf129	+	1.03872	FALSE	1.00295	FALSE	1.39703	FALSE
chr14	60558628	60601532	C14orf135	+	1.18524	FALSE	1.22367	FALSE	1.22884	FALSE
chr14	59939405	59951073	C14orf149	-	0.847593	FALSE	1.18825	FALSE	0.675394	FALSE
chr14	52456227	52471420	C14orf166	+	0.893377	FALSE	0.927769	FALSE	1.04161	FALSE
chr14	73957643	73960105	C14orf169	+	1.13001	FALSE	1.84252	TRUE	0.441247	TRUE
chr14	104378624	104387903	C14orf2	-	0.656205	TRUE	1.14747	FALSE	0.529928	TRUE
chr14	24769097	24774374	C14orf21	+	1.79646	TRUE	0.997484	FALSE	NA	FALSE
chr15	75192327	75199462	C15orf17	-	0.82927	FALSE	1.99152	TRUE	0.737149	FALSE
chr15	40674921	40686489	C15orf23	+	0.895622	FALSE	1.18047	FALSE	0.935811	FALSE
chr15	34376223	34394053	C15orf24	-	1.04466	FALSE	1.04847	FALSE	1.01475	FALSE
chr15	34432874	34502297	C15orf29	-	0.693203	FALSE	1.26475	FALSE	1.55675	TRUE
chr15	90118817	90171253	C15orf42	+	1.44586	FALSE	1.84823	TRUE	0.654592	TRUE
chr15	65871095	65903627	C15orf44	-	0.750385	FALSE	1.35479	FALSE	1.24499	FALSE
chr15	77516249	77517746	C15orf5	-	1.42421	FALSE	1.91182	TRUE	2.02615	TRUE
chr15	44092618	44094769	C15orf63	+	0.831	FALSE	1.06232	FALSE	0.641796	TRUE
chr16	22019455	22095972	C16orf52	+	0.700888	FALSE	1.71794	TRUE	0.665097	TRUE
chr16	81009698	81040502	C16orf61	-	0.707781	FALSE	1.14516	FALSE	1.01736	FALSE
chr16	9185536	9213555	C16orf72	+	1.36218	FALSE	1.38789	FALSE	0.52822	TRUE
chr16	58147496	58163296	C16orf80	-	0.837326	FALSE	1.50405	TRUE	0.928461	FALSE
chr16	46835958	46865074	C16orf87	-	0.600624	TRUE	1.28974	FALSE	0.621431	TRUE
chr16	19717673	19729492	C16orf88	-	1.47729	FALSE	1.31393	FALSE	0.802731	FALSE
chr17	29226000	29233286	C17orf42	-	0.495616	TRUE	1.08655	FALSE	0.816055	FALSE
chr17	10600926	10614875	C17orf48	+	0.688125	FALSE	0.942682	FALSE	0.991525	FALSE
chr17	7306292	7307450	C17orf61	-	1.13398	FALSE	1.28275	FALSE	0.266049	TRUE
chr17	27082995	27169841	C17orf63	-	1.03258	FALSE	0.993705	FALSE	1.34913	FALSE
chr17	42253351	42264082	C17orf65	-	1.92519	TRUE	1.46755	FALSE	1.3434	FALSE
chr17	30655459	30669228	C17orf75	-	0.903099	FALSE	0.778421	FALSE	1.36771	FALSE
chr17	71228775	71245095	C17orf80	+	1.34965	FALSE	2.1399	TRUE	0.648802	TRUE
chr17	3714459	3749540	C17orf85	-	1.1232	FALSE	1.47845	FALSE	0.927825	FALSE
chr17	79213110	79215098	C17orf89	+	0.657318	TRUE	0.921931	FALSE	NA	FALSE
chr18	33552587	33559250	C18orf21	+	0.561163	TRUE	0.917623	FALSE	0.615617	TRUE
chr18	43753987	43846955	C18orf25	+	0.558273	TRUE	1.14013	FALSE	0.919224	FALSE
chr18	47007547	47013644	C18orf32	-	0.792449	FALSE	1.2055	FALSE	1.25656	FALSE
chr18	51885170	51908404	C18orf54	+	1.38197	FALSE	1.03314	FALSE	1.15615	FALSE
chr19	16756958	16770968	C19orf42	-	1.16469	FALSE	0.934502	FALSE	1.23743	FALSE
chr19	12841453	12845529	C19orf43	-	0.910869	FALSE	1.0555	FALSE	0.518293	TRUE
chr19	51300960	51307974	C19orf48	-	0.903938	FALSE	1.01733	FALSE	0.541977	TRUE
chr19	13885256	13889586	C19orf53	+	0.609047	TRUE	1.03363	FALSE	0.333102	TRUE
chr19	7694670	7696510	C19orf79	+	0.587908	TRUE	1.00936	FALSE	0.554735	TRUE
chr2	68269331	68290159	C1D	-	0.537552	TRUE	1.03222	FALSE	1.49813	FALSE
chr7	7222245	7288251	C1GALT1	+	0.921949	FALSE	1.16986	FALSE	0.95947	FALSE
chr1	200860626	200884864	C1orf106	+	1.2353	FALSE	1.62971	TRUE	0.931053	FALSE
chr1	38147241	38156192	C1orf109	-	0.599854	TRUE	1.06658	FALSE	0.437474	TRUE
chr1	169764549	169822229	C1orf112	+	1.21871	FALSE	0.934451	FALSE	1.73975	TRUE
chr1	53679771	53686289	C1orf123	-	1.0878	FALSE	0.887533	FALSE	0.981654	FALSE
chr1	231473681	231489989	C1orf124	+	1.24486	FALSE	1.28562	FALSE	0.596977	TRUE
chr1	26160496	26185848	C1orf135	-	0.858312	FALSE	1.63085	TRUE	0.632664	TRUE
chr1	16693582	16724640	C1orf144	+	1.01235	FALSE	1.00114	FALSE	0.929149	FALSE
chr1	3805696	3816857	C1orf174	-	1.9778	TRUE	1.85819	TRUE	0.912543	FALSE
chr1	230972864	231005335	C1orf198	-	1.47364	FALSE	1.24518	FALSE	1.25276	FALSE
chr1	184356149	184598155	C1orf21	+	1.46027	FALSE	1.46059	FALSE	NA	FALSE
chr1	35315962	35325417	C1orf212	-	1.84733	TRUE	1.45372	FALSE	0.920706	FALSE
chr1	186344889	186390503	C1orf27	+	0.981203	FALSE	1.1123	FALSE	1.28273	FALSE
chr1	234509213	234519795	C1orf31	+	0.718464	FALSE	1.03005	FALSE	0.610628	TRUE
chr1	154179182	154193273	C1orf43	-	0.849581	FALSE	0.877518	FALSE	1.37844	FALSE
chr1	43232915	43241413	C1orf50	+	1.95401	TRUE	1.86652	TRUE	0.985255	FALSE
chr1	85715636	85725355	C1orf52	-	0.781533	FALSE	1.32772	FALSE	0.808383	FALSE
chr1	226170402	226187066	C1orf55	-	0.698839	FALSE	0.964778	FALSE	0.600084	TRUE
chr1	25568739	25573985	C1orf63	-	0.888843	FALSE	1.77919	TRUE	0.403375	TRUE
chr1	172502259	172580973	C1orf9	+	1.17972	FALSE	1.49984	FALSE	1.03088	FALSE
chr17	5336098	5342471	C1QBP	-	0.874903	FALSE	0.877291	FALSE	1.0437	FALSE
chr20	61569440	61579827	C20orf11	+	1.46308	FALSE	1.31789	FALSE	1.09534	FALSE
chr20	42824580	42839546	C20orf111	-	0.688584	FALSE	0.989985	FALSE	0.539872	TRUE
chr20	35234136	35240960	C20orf24	+	0.953756	FALSE	0.91954	FALSE	1.05614	FALSE
chr20	5080483	5093733	C20orf30	-	0.903761	FALSE	0.649725	TRUE	1.21774	FALSE
chr20	34824446	34844853	C20orf4	+	0.987173	FALSE	1.45007	FALSE	1.1605	FALSE
chr20	55043646	55093942	C20orf43	+	0.980369	FALSE	0.850778	FALSE	1.10471	FALSE
chr20	13765671	13799067	C20orf7	+	0.896891	FALSE	1.2799	FALSE	0.730901	FALSE
chr20	17949761	17971762	C20orf72	+	1.0165	FALSE	1.25219	FALSE	0.928882	FALSE
chr21	33973983	33984918	C21orf59	-	1.1477	FALSE	1.07149	FALSE	0.872578	FALSE
chr21	19161283	19191703	C21orf91	-	0.789319	FALSE	1.20329	FALSE	0.732643	FALSE
chr22	24936405	24951275	C22orf13	-	1.67625	TRUE	1.50811	TRUE	1.03084	FALSE
chr22	32783561	32808274	C22orf28	-	1.12553	FALSE	0.921182	FALSE	1.37911	FALSE
chr22	42475694	42480288	C22orf32	+	0.634549	TRUE	0.841702	FALSE	0.927811	FALSE
chr22	19428409	19435755	C22orf39	-	1.15081	FALSE	1.33793	FALSE	1.45149	FALSE
chr2	27434898	27440046	C2orf28	+	0.859002	FALSE	0.962646	FALSE	0.943871	FALSE
chr2	20884817	21022827	C2orf43	-	1.2128	FALSE	1.37923	FALSE	1.56676	TRUE
chr2	24252205	24270296	C2orf44	-	0.884217	FALSE	1.65172	TRUE	0.529485	TRUE
chr2	200820039	200828847	C2orf47	+	1.01007	FALSE	1.46065	FALSE	1.16289	FALSE
chr2	37458773	37476303	C2orf56	+	0.714746	FALSE	1.1157	FALSE	0.92699	FALSE
chr2	85832375	85839179	C2orf68	-	1.1285	FALSE	0.938376	FALSE	1.29186	FALSE
chr2	200775978	200792996	C2orf69	+	0.835964	FALSE	1.20011	FALSE	0.608936	TRUE
chr3	112721291	112738555	C3orf17	-	0.856935	FALSE	1.13811	FALSE	1.26958	FALSE
chr3	14693252	14714166	C3orf19	+	0.740027	FALSE	0.965334	FALSE	0.576599	TRUE
chr3	99536677	99897476	C3orf26	+	0.659369	TRUE	0.970354	FALSE	0.977894	FALSE
chr3	88198892	88207115	C3orf38	+	0.691973	FALSE	1.46383	FALSE	0.703786	FALSE
chr3	111805181	111837073	C3orf52	+	1.03174	FALSE	1.06399	FALSE	1.47526	FALSE
chr3	143690639	143711210	C3orf58	+	0.960849	FALSE	1.58007	TRUE	0.439043	TRUE
chr3	69024367	69062774	C3orf64	-	1.04656	FALSE	0.992796	FALSE	NA	FALSE
chr3	138666075	138672830	C3orf72	+	0.885049	FALSE	NA	FALSE	1.00434	FALSE
chr3	47537129	47555199	C3orf75	-	1.25201	FALSE	1.46804	FALSE	0.889215	FALSE
chr3	52570620	52574586	C3orf78	+	1.07762	FALSE	1.47302	FALSE	0.707039	FALSE
chr4	113460488	113558151	C4orf21	-	1.14242	FALSE	1.51569	TRUE	1.10652	FALSE
chr4	184580445	184634745	C4orf41	+	1.26444	FALSE	1.24595	FALSE	1.42517	FALSE
chr4	164415672	164441691	C4orf43	+	0.843915	FALSE	1.075	FALSE	1.4121	FALSE
chr4	159587830	159593202	C4orf46	-	1.23583	FALSE	2.66847	TRUE	1.14517	FALSE
chr4	25915813	25931501	C4orf52	+	0.713109	FALSE	1.03236	FALSE	1.09712	FALSE
chr5	133291197	133304406	C5orf15	-	0.837114	FALSE	0.89827	FALSE	1.55748	TRUE
chr5	31532372	31555165	C5orf22	+	0.914701	FALSE	0.996467	FALSE	1.50801	TRUE
chr5	134181369	134195425	C5orf24	+	0.68464	FALSE	1.16572	FALSE	0.916389	FALSE
chr5	43444353	43483992	C5orf28	-	0.754366	FALSE	1.21423	FALSE	0.470817	TRUE
chr5	102594441	102614361	C5orf30	+	1.17166	FALSE	2.14448	TRUE	0.719094	FALSE
chr5	60453535	60458302	C5orf43	-	1.01963	FALSE	1.00444	FALSE	0.85682	FALSE
chr5	64920557	64961954	C5orf44	+	0.894174	FALSE	1.19402	FALSE	1.30557	FALSE
chr5	41904469	41921738	C5orf51	+	1.39689	FALSE	1.28994	FALSE	1.2306	FALSE
chr5	159820154	159827060	C5orf54	-	0.746608	FALSE	0.756234	FALSE	0.369616	TRUE
chr6	34555065	34664625	C6orf106	-	1.35066	FALSE	1.18798	FALSE	0.869997	FALSE
chr6	139349818	139364439	C6orf115	+	0.805557	FALSE	1.02384	FALSE	0.983509	FALSE
chr6	170102256	170106402	C6orf120	+	0.956583	FALSE	1.08563	FALSE	1.06359	FALSE
chr6	33665345	33679504	C6orf125	-	0.766984	FALSE	1.134	FALSE	0.663955	TRUE
chr6	41034530	41040188	C6orf130	-	0.927609	FALSE	1.05035	FALSE	1.1374	FALSE
chr6	49518112	49519808	C6orf141	+	0.662221	TRUE	1.1464	FALSE	0.657269	TRUE
chr6	88032305	88052043	C6orf162	+	0.979595	FALSE	NA	FALSE	NA	FALSE
chr6	127794224	127840500	C6orf174	-	1.6345	TRUE	1.41921	FALSE	0.9117	FALSE
chr6	151773421	151791232	C6orf211	+	0.828561	FALSE	0.700868	FALSE	1.30635	FALSE
chr6	11094265	11138969	C6orf228	+	0.902399	FALSE	1.56994	TRUE	0.536694	TRUE
chr6	31802692	31807541	C6orf48	+	0.981515	FALSE	1.68671	TRUE	1.00166	FALSE
chr6	71276624	71298606	C6orf57	+	1.12731	FALSE	1.66164	TRUE	0.543268	TRUE
chr6	24705089	24719403	C6orf62	-	1.43887	FALSE	1.3778	FALSE	1.24385	FALSE
chr6	39071839	39082865	C6orf64	-	1.01497	FALSE	1.09748	FALSE	1.09889	FALSE
chr6	149887527	149912067	C6orf72	+	1.13688	FALSE	1.17788	FALSE	0.757763	FALSE
chr7	40172341	40174251	C7orf11	-	0.822022	FALSE	1.08286	FALSE	1.01646	FALSE
chr7	86825477	86849031	C7orf23	-	0.953689	FALSE	1.11939	FALSE	1.47348	FALSE
chr7	42948871	42951689	C7orf25	-	0.800151	FALSE	0.930271	FALSE	0.611246	TRUE
chr7	23338939	23349180	C7orf30	+	1.14894	FALSE	1.3574	FALSE	0.679244	FALSE
chr7	66386202	66423538	C7orf42	+	1.30939	FALSE	1.36389	FALSE	1.41966	FALSE
chr7	43678858	43769083	C7orf44	-	0.810871	FALSE	0.902471	FALSE	0.972002	FALSE
chr7	23719748	23742269	C7orf46	+	0.720655	FALSE	1.41271	FALSE	0.614144	TRUE
chr7	134850531	134855578	C7orf49	-	1.80995	TRUE	1.02179	FALSE	NA	FALSE
chr7	99746529	99751833	C7orf59	+	0.863181	FALSE	1.73786	TRUE	NA	FALSE
chr7	112459201	112579932	C7orf60	-	0.804952	FALSE	1.5764	TRUE	NA	FALSE
chr7	135347220	135361160	C7orf73	+	1.00185	FALSE	0.607114	TRUE	1.23411	FALSE
chr8	146277823	146281416	C8orf33	+	0.916879	FALSE	0.834302	FALSE	1.36929	FALSE
chr8	96037213	96070944	C8orf38	+	1.34243	FALSE	1.47197	FALSE	1.11809	FALSE
chr8	441645	495331	C8orf42	-	0.850074	FALSE	1.13189	FALSE	1.1326	FALSE
chr8	67579786	67593377	C8orf44	+	1.57231	TRUE	1.46324	FALSE	0.623064	TRUE
chr8	86126287	86132643	C8orf59	-	0.616471	TRUE	1.04397	FALSE	0.479245	TRUE
chr8	124232195	124253638	C8orf76	-	1.03724	FALSE	1.53525	TRUE	0.576049	TRUE
chr9	98637899	98731122	C9orf102	+	1.08296	FALSE	1.17195	FALSE	1.50157	TRUE
chr9	7796490	7799799	C9orf123	-	1.07845	FALSE	1.31923	FALSE	0.92291	FALSE
chr9	103189494	103214016	C9orf30	+	1.02973	FALSE	1.07226	FALSE	1.30645	FALSE
chr9	77597872	77643310	C9orf41	-	1.26406	FALSE	0.989362	FALSE	1.04258	FALSE
chr9	111777414	111882225	C9orf5	-	1.13026	FALSE	1.55001	TRUE	1.28234	FALSE
chr9	27546543	27573842	C9orf72	-	0.843534	FALSE	1.09256	FALSE	0.946675	FALSE
chr9	132589563	132597572	C9orf78	-	1.11895	FALSE	1.14201	FALSE	0.96373	FALSE
chr9	115448790	115480387	C9orf80	-	1.0021	FALSE	1.35309	FALSE	0.637825	TRUE
chr9	26840682	26892826	C9orf82	-	0.748726	FALSE	1.03424	FALSE	1.17656	FALSE
chr9	74526422	74588371	C9orf85	+	0.89653	FALSE	1.3216	FALSE	0.510523	TRUE
chr8	86376130	86393721	CA2	+	0.645046	TRUE	0.87435	FALSE	0.82856	FALSE
chrX	15693038	15721474	CA5BP1	+	1.86895	TRUE	1.58642	TRUE	1.30812	FALSE
chr2	231577556	231685790	CAB39	+	1.27175	FALSE	1.76996	TRUE	1.04561	FALSE
chr18	20714527	20840434	CABLES1	+	0.959603	FALSE	0.902278	FALSE	0.696267	FALSE
chr1	64936475	65158741	CACHD1	+	1.14667	FALSE	1.60774	TRUE	1.35729	FALSE
chr7	81579417	82073031	CACNA2D1	-	1.26306	FALSE	1.57499	TRUE	1.18697	FALSE
chr1	174968570	174981163	CACYBP	+	1.02895	FALSE	0.974506	FALSE	1.0713	FALSE
chr2	27440257	27466654	CAD	+	1.72475	TRUE	0.875118	FALSE	1.15135	FALSE
chr7	134464163	134655480	CALD1	+	0.851818	FALSE	0.75095	FALSE	0.875613	FALSE
chr14	90863326	90874619	CALM1	+	1.35473	FALSE	1.12562	FALSE	1.18982	FALSE
chr2	47387220	47403740	CALM2	-	0.796516	FALSE	0.832116	FALSE	1.37198	FALSE
chr19	47104511	47114039	CALM3	+	1.67984	TRUE	1.09997	FALSE	0.770874	FALSE
chr19	13049413	13055304	CALR	+	1.56518	TRUE	1.0118	FALSE	0.948329	FALSE
chr7	128379345	128413477	CALU	+	1.13055	FALSE	0.938562	FALSE	1.34437	FALSE
chr5	134074169	134087850	CAMLG	+	0.714992	FALSE	0.932532	FALSE	0.782832	FALSE
chr9	138700332	138799005	CAMSAP1	-	1.34749	FALSE	1.2999	FALSE	0.852845	FALSE
chr1	200708685	200829831	CAMSAP2	+	0.841922	FALSE	1.40227	FALSE	0.95532	FALSE
chr12	67663060	67708388	CAND1	+	1.37198	FALSE	1.04821	FALSE	1.35295	FALSE
chr5	179125929	179158639	CANX	+	1.45107	FALSE	0.890116	FALSE	1.08132	FALSE
chr1	40506254	40538321	CAP1	+	1.06258	FALSE	0.851146	FALSE	1.3138	FALSE
chr3	15247732	15294423	CAPN7	+	1.15662	FALSE	1.41361	FALSE	NA	FALSE
chr11	34073229	34124157	CAPRIN1	+	1.07194	FALSE	0.923847	FALSE	1.51528	TRUE
chr12	30862485	30907448	CAPRIN2	-	1.38533	FALSE	1.36435	FALSE	0.970218	FALSE
chr1	113162074	113214241	CAPZA1	+	0.870457	FALSE	0.821514	FALSE	1.72573	TRUE
chr7	116502562	116559313	CAPZA2	+	0.792023	FALSE	0.903206	FALSE	1.59535	TRUE
chr1	19665266	19812066	CAPZB	-	0.729844	FALSE	0.897318	FALSE	0.847374	FALSE
chr16	8946801	8962863	CARHSP1	-	1.13712	FALSE	0.945153	FALSE	1.08471	FALSE
chr13	111267806	111292342	CARKD	+	1.63773	TRUE	1.28188	FALSE	1.03508	FALSE
chr17	38296506	38328431	CASC3	+	1.29884	FALSE	1.15228	FALSE	1.19554	FALSE
chr7	94139169	94186328	CASD1	+	0.771395	FALSE	1.3046	FALSE	1.05408	FALSE
chrX	41374188	41782287	CASK	-	1.16573	FALSE	0.915936	FALSE	1.33428	FALSE
chr7	142985307	143004789	CASP2	+	1.05995	FALSE	1.47948	FALSE	1.16773	FALSE
chr4	185548849	185570629	CASP3	-	0.854204	FALSE	1.08086	FALSE	1.3832	FALSE
chr6	90539618	90584155	CASP8AP2	+	1.00241	FALSE	1.17512	FALSE	0.881799	FALSE
chr16	67063049	67134958	CBFB	+	0.996034	FALSE	1.43163	FALSE	1.04757	FALSE
chr11	119076989	119178859	CBL	+	1.44457	FALSE	1.93781	TRUE	1.3889	FALSE
chr3	105377108	105587887	CBLB	-	1.01762	FALSE	1.23025	FALSE	0.961222	FALSE
chr7	107384278	107402083	CBLL1	+	1.0324	FALSE	1.23591	FALSE	0.895172	FALSE
chr21	37442284	37445462	CBR1	+	1.64723	TRUE	1.11339	FALSE	0.767616	FALSE
chr4	169908741	169931468	CBR4	-	0.912311	FALSE	0.703441	FALSE	1.23133	FALSE
chr21	44473300	44496472	CBS	-	1.51586	TRUE	0.910807	FALSE	0.765188	FALSE
chr17	77751976	77761449	CBX2	+	1.79813	TRUE	1.29826	FALSE	0.619478	TRUE
chr7	26240830	26253227	CBX3	+	0.681914	FALSE	0.917502	FALSE	1.31236	FALSE
chr12	54624730	54673915	CBX5	-	1.3648	FALSE	0.947283	FALSE	1.13521	FALSE
chr10	70480970	70551309	CCAR1	+	1.13819	FALSE	1.04213	FALSE	1.43675	FALSE
chr1	89401455	89445138	CCBL2	-	1.56575	TRUE	0.946326	FALSE	1.40465	FALSE
chr5	114602884	114632458	CCDC112	-	0.87931	FALSE	1.31811	FALSE	0.76052	FALSE
chr22	29168661	29185283	CCDC117	+	1.46097	FALSE	1.2798	FALSE	0.943247	FALSE
chr3	46963219	47018270	CCDC12	-	0.554084	TRUE	0.912015	FALSE	0.518704	TRUE
chr17	79633760	79640936	CCDC137	+	0.933238	FALSE	0.998928	FALSE	0.430259	TRUE
chr3	123632273	123680255	CCDC14	-	1.11902	FALSE	0.916337	FALSE	1.49676	FALSE
chr2	197504355	197597530	CCDC150	+	0.927019	FALSE	1.0908	FALSE	0.815363	FALSE
chr18	8717368	8832775	CCDC165	+	1.083	FALSE	1.06639	FALSE	0.681674	FALSE
chr13	36801178	36871992	CCDC169	-	0.840931	FALSE	1.2294	FALSE	1.24571	FALSE
chr1	93646280	93744287	CCDC18	+	1.31114	FALSE	0.952128	FALSE	0.768885	FALSE
chr1	43272722	43283059	CCDC23	-	0.822522	FALSE	0.913418	FALSE	0.86218	FALSE
chr8	27590832	27630170	CCDC25	-	1.12417	FALSE	0.821043	FALSE	1.29837	FALSE
chr12	94702055	94853764	CCDC41	-	1.35075	FALSE	1.2548	FALSE	1.03278	FALSE
chr17	42754804	42767165	CCDC43	-	1.08656	FALSE	1.15495	FALSE	1.21162	FALSE
chr3	191046873	191116459	CCDC50	+	0.899196	FALSE	0.987003	FALSE	1.29863	FALSE
chr17	40949651	40950704	CCDC56	-	1.12817	FALSE	0.959403	FALSE	1.01968	FALSE
chr3	122078435	122102074	CCDC58	-	0.770197	FALSE	1.05766	FALSE	1.0862	FALSE
chr12	82746082	82752584	CCDC59	-	0.533119	TRUE	0.793897	FALSE	0.668696	FALSE
chr10	61548505	61666414	CCDC6	-	1.35746	FALSE	1.37564	FALSE	1.32552	FALSE
chr3	56591183	56655848	CCDC66	+	1.00531	FALSE	1.22791	FALSE	1.02653	FALSE
chr3	49199967	49203785	CCDC71	-	0.969766	FALSE	0.872947	FALSE	0.344232	TRUE
chr3	48481685	48485537	CCDC72	+	0.652337	TRUE	1.1025	FALSE	0.480209	TRUE
chr1	100598705	100616054	CCDC76	+	1.32465	FALSE	1.01858	FALSE	1.19981	FALSE
chr12	498515	551806	CCDC77	+	0.812324	FALSE	1.46255	FALSE	0.66921	FALSE
chr11	118868851	118886455	CCDC84	+	1.25616	FALSE	1.80067	TRUE	0.829467	FALSE
chr2	55514977	55647057	CCDC88A	-	1.41965	FALSE	1.17269	FALSE	1.07913	FALSE
chr6	13786780	13814792	CCDC90A	-	0.963577	FALSE	0.941881	FALSE	1.3525	FALSE
chr11	82972501	82997377	CCDC90B	-	1.05538	FALSE	0.888006	FALSE	1.28268	FALSE
chr12	28410132	28703099	CCDC91	+	1.18114	FALSE	0.968259	FALSE	1.1286	FALSE
chr5	169010637	169031781	CCDC99	+	1.00995	FALSE	0.992705	FALSE	1.0049	FALSE
chr7	45039344	45116069	CCM2	+	1.07501	FALSE	1.23842	FALSE	NA	FALSE
chr4	122737598	122745088	CCNA2	-	0.974067	FALSE	1.18247	FALSE	1.28102	FALSE
chr5	68462836	68474070	CCNB1	+	0.705419	FALSE	1.08896	FALSE	1.21619	FALSE
chr14	20779528	20801457	CCNB1IP1	-	0.923916	FALSE	0.943179	FALSE	1.28801	FALSE
chr15	59397283	59417244	CCNB2	+	0.906769	FALSE	0.85862	FALSE	1.2786	FALSE
chr6	99990262	100016690	CCNC	-	0.84908	FALSE	0.867236	FALSE	1.4272	FALSE
chr11	69455872	69469242	CCND1	+	1.60441	TRUE	1.00139	FALSE	1.08581	FALSE
chr12	4382901	4414522	CCND2	+	2.01302	TRUE	1.79053	TRUE	1.24598	FALSE
chr8	95892452	95907482	CCNE2	-	0.607909	TRUE	NA	FALSE	NA	FALSE
chr5	162864576	162872022	CCNG1	+	0.822712	FALSE	0.969881	FALSE	1.37904	FALSE
chr4	78078356	78091213	CCNG2	+	0.782749	FALSE	1.50023	TRUE	0.417835	TRUE
chr5	86690078	86708850	CCNH	-	0.542218	TRUE	1.08243	FALSE	1.19868	FALSE
chr4	77969176	77997125	CCNI	-	1.10042	FALSE	0.837651	FALSE	1.36524	FALSE
chr10	97803158	97820625	CCNJ	+	0.567136	TRUE	0.800315	FALSE	0.948816	FALSE
chr5	159678670	159739573	CCNJL	-	0.943513	FALSE	1.11227	FALSE	0.742925	FALSE
chr14	99947738	99977852	CCNK	+	1.07911	FALSE	1.0119	FALSE	1.70581	TRUE
chr3	156865585	156878482	CCNL1	-	0.603835	TRUE	1.11264	FALSE	0.405962	TRUE
chr1	1321090	1334718	CCNL2	-	1.25062	FALSE	1.06499	FALSE	0.930337	FALSE
chr12	49082240	49110781	CCNT1	-	0.930115	FALSE	1.73816	TRUE	0.500905	TRUE
chr2	135676391	135716915	CCNT2	+	0.68833	FALSE	1.03727	FALSE	0.57686	TRUE
chr2	208576263	208620896	CCNYL1	+	1.75093	TRUE	1.26613	FALSE	1.1486	FALSE
chr4	139936942	139967095	CCRN4L	+	0.826586	FALSE	0.935066	FALSE	0.48107	TRUE
chr12	69979207	69995357	CCT2	+	0.993526	FALSE	0.96232	FALSE	1.41256	FALSE
chr1	156278751	156308206	CCT3	-	1.26879	FALSE	0.948421	FALSE	1.0093	FALSE
chr2	62095261	62115791	CCT4	-	1.07599	FALSE	0.968275	FALSE	1.2391	FALSE
chr5	10250281	10266501	CCT5	+	1.00281	FALSE	0.89712	FALSE	1.05255	FALSE
chr7	56119377	56131682	CCT6A	+	1.0193	FALSE	1.02004	FALSE	1.36556	FALSE
chr7	65216091	65228662	CCT6P1	+	0.86728	FALSE	1.21994	FALSE	0.819873	FALSE
chr2	73461363	73480150	CCT7	+	1.23977	FALSE	0.993282	FALSE	0.900734	FALSE
chr21	30428647	30446010	CCT8	-	0.96803	FALSE	1.00197	FALSE	1.22168	FALSE
chr6	109687716	109703762	CD164	-	4.64481	TRUE	5.28196	TRUE	1.05306	FALSE
chr3	112051915	112081658	CD200	+	0.618822	TRUE	1.30206	FALSE	0.654875	TRUE
chrY	21152525	21154705	CD24	-	1.10406	FALSE	0.896693	FALSE	1.49839	FALSE
chr15	73976621	74006859	CD276	+	1.40919	FALSE	0.951957	FALSE	NA	FALSE
chr6	47445524	47594996	CD2AP	+	0.982573	FALSE	1.40827	FALSE	1.04434	FALSE
chr16	30362086	30366682	CD2BP2	-	1.75048	TRUE	1.62749	TRUE	0.650103	TRUE
chr19	45909466	45914024	CD3EAP	+	1.0729	FALSE	1.12777	FALSE	0.770821	FALSE
chr1	207925382	207968861	CD46	+	0.925981	FALSE	1.57514	TRUE	1.12393	FALSE
chr1	207494816	207534311	CD55	+	0.722851	FALSE	1.21343	FALSE	0.966485	FALSE
chr12	56119229	56122910	CD63	-	1.20358	FALSE	1.02957	FALSE	0.678527	FALSE
chr12	6309481	6347437	CD9	+	0.801234	FALSE	0.792225	FALSE	1.43018	FALSE
chrX	149934808	150067289	CD99L2	-	2.26807	TRUE	NA	FALSE	NA	FALSE
chr10	12237960	12292589	CDC123	+	1.00705	FALSE	0.913373	FALSE	1.04574	FALSE
chr1	100818022	100985833	CDC14A	+	0.886735	FALSE	0.987372	FALSE	0.659681	TRUE
chr9	99262394	99382112	CDC14B	-	1.34172	FALSE	1.19755	FALSE	1.3317	FALSE
chr13	115000361	115038150	CDC16	+	1.25176	FALSE	0.914977	FALSE	1.14655	FALSE
chr1	43824625	43828873	CDC20	+	1.4062	FALSE	1.19949	FALSE	1.11218	FALSE
chr5	137523336	137549032	CDC23	-	1.25125	FALSE	2.07893	TRUE	0.967334	FALSE
chr3	48198667	48229801	CDC25A	-	1.08273	FALSE	1.51321	TRUE	0.669092	FALSE
chr9	116029289	116037869	CDC26	-	1.1388	FALSE	1.40847	FALSE	0.578659	TRUE
chr9	4679565	4706594	CDC37L1	+	1.26051	FALSE	1.77065	TRUE	0.663861	TRUE
chr6	110501623	110553422	CDC40	+	0.885972	FALSE	1.50115	TRUE	1.15567	FALSE
chr1	22379119	22419436	CDC42	+	0.814309	FALSE	0.786842	FALSE	1.34469	FALSE
chr1	227177565	227505826	CDC42BPA	-	1.5422	TRUE	0.94456	FALSE	1.76308	TRUE
chr2	37870742	37899326	CDC42EP3	-	0.702707	FALSE	1.15837	FALSE	0.718793	FALSE
chr1	151023446	151032125	CDC42SE1	-	1.29831	FALSE	1.60675	TRUE	1.01266	FALSE
chr5	130599701	130730382	CDC42SE2	+	1.30657	FALSE	1.6305	TRUE	NA	FALSE
chr22	19467413	19508135	CDC45	+	0.840793	FALSE	0.850532	FALSE	1.33024	FALSE
chr6	44355250	44418161	CDC5L	+	1.06739	FALSE	0.945026	FALSE	1.2711	FALSE
chr17	38444145	38459413	CDC6	+	1.32144	FALSE	1.18471	FALSE	1.0724	FALSE
chr1	91966403	91991321	CDC7	+	0.862978	FALSE	1.24491	FALSE	1.2094	FALSE
chr1	193091087	193223942	CDC73	+	1.0147	FALSE	1.0122	FALSE	1.04938	FALSE
chr8	25316512	25365425	CDCA2	+	1.20352	FALSE	1.29518	FALSE	0.851182	FALSE
chr14	105475909	105487425	CDCA4	-	0.715017	FALSE	1.41742	FALSE	0.783236	FALSE
chr11	64844926	64851615	CDCA5	-	1.05284	FALSE	1.20242	FALSE	0.787123	FALSE
chr2	174219560	174233718	CDCA7	+	0.971717	FALSE	1.62557	TRUE	1.05919	FALSE
chr7	21940516	21985542	CDCA7L	-	1.25507	FALSE	0.852693	FALSE	1.36582	FALSE
chr1	38158158	38175391	CDCA8	+	0.963393	FALSE	1.17339	FALSE	0.906651	FALSE
chr16	68771194	68869444	CDH1	+	0.994972	FALSE	0.869613	FALSE	1.18185	FALSE
chr18	25530929	25757445	CDH2	-	1.09779	FALSE	0.901116	FALSE	1.29544	FALSE
chr16	68678150	68732957	CDH3	+	1.31938	FALSE	0.959519	FALSE	1.3474	FALSE
chr5	31193761	31329253	CDH6	+	1.42475	FALSE	1.01308	FALSE	NA	FALSE
chr10	62538088	62554610	CDK1	+	0.510278	TRUE	1.01156	FALSE	1.23296	FALSE
chr17	37617738	37690800	CDK12	+	1.98715	TRUE	1.84203	TRUE	1.16976	FALSE
chr7	39989958	40136733	CDK13	+	1.24931	FALSE	1.64848	TRUE	0.755864	FALSE
chr7	90338711	90839904	CDK14	+	1.05117	FALSE	0.944942	FALSE	1.44044	FALSE
chr12	96672038	96794366	CDK17	-	0.831041	FALSE	1.22472	FALSE	0.882391	FALSE
chr12	56360555	56366568	CDK2	+	0.834658	FALSE	1.07649	FALSE	1.34545	FALSE
chr12	123745539	123756687	CDK2AP1	-	1.0917	FALSE	0.812564	FALSE	1.28115	FALSE
chr12	58141509	58146230	CDK4	-	0.902212	FALSE	0.822373	FALSE	1.19067	FALSE
chr17	30814104	30818271	CDK5R1	+	0.888464	FALSE	0.990769	FALSE	0.545185	TRUE
chr20	31946644	31989337	CDK5RAP1	-	1.3135	FALSE	1.1776	FALSE	1.59657	TRUE
chr9	123151146	123342437	CDK5RAP2	-	1.77138	TRUE	0.837547	FALSE	1.16092	FALSE
chr7	92234234	92465941	CDK6	-	1.33307	FALSE	1.16925	FALSE	1.13663	FALSE
chr5	68530621	68573257	CDK7	+	0.747221	FALSE	1.08964	FALSE	1.27901	FALSE
chr13	26828755	26978569	CDK8	+	0.979809	FALSE	1.22435	FALSE	0.651111	TRUE
chr9	130548304	130553052	CDK9	+	1.40511	FALSE	1.23889	FALSE	0.697358	FALSE
chr6	20534687	21232634	CDKAL1	+	1.02277	FALSE	1.01235	FALSE	1.64229	TRUE
chr12	12870301	12875305	CDKN1B	+	0.689416	FALSE	0.99182	FALSE	0.315709	TRUE
chr4	184365788	184369049	CDKN2AIP	+	0.678994	FALSE	1.26936	FALSE	0.2668	TRUE
chr5	133737755	133747598	CDKN2AIPNL	-	0.948023	FALSE	1.00239	FALSE	1.34692	FALSE
chr11	125826712	125933187	CDON	-	1.01303	FALSE	1.29082	FALSE	1.0355	FALSE
chr16	22357256	22385938	CDR2	-	0.794784	FALSE	1.11533	FALSE	0.374663	TRUE
chr4	85504056	85572493	CDS1	+	0.741789	FALSE	1.23099	FALSE	1.0371	FALSE
chr3	133292433	133309118	CDV3	+	1.21731	FALSE	1.1927	FALSE	1.00376	FALSE
chr6	4706392	4955778	CDYL	+	0.599223	TRUE	1.11267	FALSE	0.622944	TRUE
chr19	33864574	33873592	CEBPG	+	0.956884	FALSE	1.21252	FALSE	0.870372	FALSE
chr2	37428774	37458740	CEBPZ	-	1.15675	FALSE	1.51422	TRUE	1.06166	FALSE
chr22	17956627	18033845	CECR2	+	1.87232	TRUE	1.84017	TRUE	1.0261	FALSE
chr11	47487488	47574792	CELF1	-	1.18805	FALSE	1.33671	FALSE	0.933104	FALSE
chr4	68337988	68411256	CENPC1	-	0.895239	FALSE	1.501	TRUE	1.16213	FALSE
chr4	104026962	104119566	CENPE	-	0.986233	FALSE	1.02454	FALSE	1.01875	FALSE
chr1	214776531	214837914	CENPF	+	1.09325	FALSE	0.851446	FALSE	0.822313	FALSE
chr5	68485374	68506184	CENPH	+	0.627321	TRUE	0.688001	FALSE	1.14629	FALSE
chrX	100354797	100417978	CENPI	+	1.65589	TRUE	NA	FALSE	NA	FALSE
chr13	25456411	25497085	CENPJ	-	1.20245	FALSE	1.28944	FALSE	0.890247	FALSE
chr5	64813592	64858995	CENPK	-	1.02818	FALSE	0.935913	FALSE	1.69235	TRUE
chr1	173768687	173793777	CENPL	-	0.70957	FALSE	1.15935	FALSE	0.718999	FALSE
chr22	42334740	42343148	CENPM	-	2.49359	TRUE	1.31617	FALSE	1.48758	FALSE
chr16	81040102	81066709	CENPN	+	0.844955	FALSE	0.996084	FALSE	1.36808	FALSE
chr2	25016174	25045245	CENPO	+	1.53531	TRUE	1.66392	TRUE	0.837354	FALSE
chr6	49431095	49460820	CENPQ	+	0.622606	TRUE	0.835964	FALSE	0.929312	FALSE
chr17	16245847	16256812	CENPV	-	1.02671	FALSE	0.868408	FALSE	0.8952	FALSE
chr6	126661252	126669754	CENPW	+	0.750742	FALSE	1.21732	FALSE	0.661124	TRUE
chr5	122680578	122759286	CEP120	-	0.796273	FALSE	1.05505	FALSE	0.972168	FALSE
chr4	56815036	56899527	CEP135	+	1.25561	FALSE	1.67197	TRUE	1.31423	FALSE
chr15	49030134	49103343	CEP152	-	1.29105	FALSE	1.55238	TRUE	1.05409	FALSE
chr1	243287729	243418708	CEP170	-	1.43567	FALSE	1.52549	TRUE	0.928722	FALSE
chr18	12991360	13125051	CEP192	+	1.17504	FALSE	1.20285	FALSE	1.40089	FALSE
chr1	179923907	180084015	CEP350	+	1.34398	FALSE	1.52427	TRUE	0.982645	FALSE
chr11	95523624	95565857	CEP57	+	1.17903	FALSE	1.22537	FALSE	1.29621	FALSE
chr2	65283494	65314142	CEP68	+	1.54897	TRUE	1.58743	TRUE	1.08291	FALSE
chr18	12672630	12702703	CEP76	-	0.776368	FALSE	0.76771	FALSE	1.16409	FALSE
chr9	80850990	80881983	CEP78	+	1.56732	TRUE	1.14598	FALSE	1.41973	FALSE
chr1	26560692	26605299	CEP85	+	0.903426	FALSE	1.28678	FALSE	0.68373	FALSE
chr17	62503157	62534062	CEP95	+	0.875869	FALSE	1.0338	FALSE	0.991248	FALSE
chr1	111682248	111727724	CEPT1	+	1.16925	FALSE	1.08641	FALSE	1.74488	TRUE
chr1	150937648	150947479	CERS2	-	1.54262	TRUE	1.48431	FALSE	1.18058	FALSE
chr12	50523580	50561097	CERS5	-	1.50439	TRUE	1.44132	FALSE	1.6396	TRUE
chr2	169312834	169631152	CERS6	+	1.10181	FALSE	1.1347	FALSE	1.33949	FALSE
chr5	89689528	89705603	CETN3	-	0.51422	TRUE	0.99529	FALSE	0.84348	FALSE
chr16	75327607	75467387	CFDP1	-	0.540705	TRUE	0.898778	FALSE	0.582668	TRUE
chr11	65622284	65625804	CFL1	-	1.1947	FALSE	1.08929	FALSE	0.964364	FALSE
chr14	35179587	35184029	CFL2	-	0.636663	TRUE	0.527804	TRUE	0.948558	FALSE
chr2	201980876	202037411	CFLAR	+	1.17749	FALSE	1.07877	FALSE	0.808405	FALSE
chr13	33078642	33083532	CG030	-	0.806387	FALSE	0.932276	FALSE	0.644659	TRUE
chr3	88101099	88199016	CGGBP1	-	0.888576	FALSE	1.03658	FALSE	1.31997	FALSE
chr15	57668702	57842925	CGNL1	+	1.78004	TRUE	1.03534	FALSE	0.97001	FALSE
chr14	54976586	55005334	CGRRF1	+	1.0473	FALSE	1.19377	FALSE	1.044	FALSE
chr2	53994928	54002287	CHAC2	+	0.518302	TRUE	0.922824	FALSE	1.58825	TRUE
chr19	4402659	4443394	CHAF1A	+	1.23416	FALSE	1.34246	FALSE	0.6587	TRUE
chr13	115079964	115092803	CHAMP1	+	1.13368	FALSE	1.35254	FALSE	0.81193	FALSE
chr10	75541807	75543406	CHCHD1	+	0.843823	FALSE	1.60423	TRUE	0.728802	FALSE
chr7	56169265	56174187	CHCHD2	-	0.717	FALSE	0.923619	FALSE	0.699241	FALSE
chr7	132469622	132766828	CHCHD3	-	1.15429	FALSE	1.08016	FALSE	0.709198	FALSE
chr3	14153576	14166371	CHCHD4	-	0.919149	FALSE	1.23935	FALSE	0.79216	FALSE
chr8	57124314	57131176	CHCHD7	+	1.35438	FALSE	1.15925	FALSE	1.13308	FALSE
chr11	73583712	73587890	CHCHD8	-	0.955867	FALSE	1.08538	FALSE	0.914775	FALSE
chr5	98190907	98262238	CHD1	-	0.844066	FALSE	1.28216	FALSE	0.843408	FALSE
chr15	93443550	93571237	CHD2	+	0.986297	FALSE	1.13522	FALSE	0.64627	TRUE
chr12	6679247	6716551	CHD4	-	1.79913	TRUE	0.948176	FALSE	0.896584	FALSE
chr20	40031169	40247133	CHD6	-	1.14789	FALSE	1.13634	FALSE	0.951957	FALSE
chr8	61591323	61780586	CHD7	+	1.60267	TRUE	1.34855	FALSE	1.07202	FALSE
chr14	21853352	21905457	CHD8	-	1.49729	FALSE	1.55125	TRUE	0.992927	FALSE
chr16	53088944	53361414	CHD9	+	1.35185	FALSE	1.79795	TRUE	0.800249	FALSE
chr11	125495030	125546150	CHEK1	+	1.07145	FALSE	1.32175	FALSE	1.49507	FALSE
chrX	72782983	72906937	CHIC1	+	0.770553	FALSE	1.50299	TRUE	0.769084	FALSE
chr4	54875957	54930815	CHIC2	-	0.906747	FALSE	1.01071	FALSE	0.821594	FALSE
chr11	67820325	67888858	CHKA	-	1.55564	TRUE	1.27982	FALSE	1.66733	TRUE
chrX	85116184	85302566	CHM	-	1.02209	FALSE	1.19987	FALSE	1.25737	FALSE
chr1	241792166	241799232	CHML	-	1.7187	TRUE	1.52513	TRUE	1.16595	FALSE
chr18	11851388	11854448	CHMP1B	+	1.02274	FALSE	1.5471	TRUE	1.25537	FALSE
chr3	87276412	87304698	CHMP2B	+	1.1932	FALSE	1.04165	FALSE	1.57309	TRUE
chr14	24678786	24683036	CHMP4A	-	0.850983	FALSE	1.05405	FALSE	0.611685	TRUE
chr9	33264876	33282067	CHMP5	+	0.768723	FALSE	1.00025	FALSE	1.34626	FALSE
chr8	23101149	23119512	CHMP7	+	1.3075	FALSE	1.15666	FALSE	NA	FALSE
chr2	175664041	175870107	CHN1	-	1.02328	FALSE	1.02627	FALSE	1.25409	FALSE
chr11	89933596	89956532	CHORDC1	-	1.22803	FALSE	1.12624	FALSE	1.10589	FALSE
chr8	141521396	141527252	CHRAC1	+	1.08997	FALSE	0.91658	FALSE	1.30894	FALSE
chr15	78857861	78887611	CHRNA5	+	1.19954	FALSE	1.03783	FALSE	1.20636	FALSE
chrX	46433191	46457838	CHST7	+	1.47888	FALSE	1.633	TRUE	0.665767	TRUE
chr15	101715927	101792137	CHSY1	-	0.934649	FALSE	1.56269	TRUE	0.808918	FALSE
chr16	69151911	69166493	CHTF8	-	1.46388	FALSE	1.03548	FALSE	1.12282	FALSE
chr1	153606457	153618782	CHTOP	+	0.881296	FALSE	0.937235	FALSE	0.90001	FALSE
chr10	101948123	101989344	CHUK	-	0.801637	FALSE	1.00532	FALSE	1.6897	TRUE
chr14	65381078	65402084	CHURC1	+	0.733478	FALSE	1.063	FALSE	0.862965	FALSE
chr16	57462086	57481369	CIAPIN1	-	1.1513	FALSE	1.0538	FALSE	1.42263	FALSE
chr2	175212877	175260443	CIR1	-	0.760646	FALSE	1.12137	FALSE	0.582928	TRUE
chr19	1269266	1274809	CIRBP	+	0.895527	FALSE	0.786607	FALSE	1.13251	FALSE
chr16	69166498	69202937	CIRH1A	+	1.28076	FALSE	1.2757	FALSE	1.34456	FALSE
chr10	60028894	60049019	CISD1	+	0.784081	FALSE	0.973369	FALSE	1.27299	FALSE
chr4	103790134	103813963	CISD2	+	1.01569	FALSE	0.99551	FALSE	1.40176	FALSE
chr12	120123594	120315095	CIT	-	1.53139	TRUE	0.901725	FALSE	1.29802	FALSE
chr6	139693396	139695785	CITED2	-	0.558913	TRUE	1.14863	FALSE	0.389981	TRUE
chr13	53029494	53050763	CKAP2	+	1.20334	FALSE	1.11656	FALSE	1.09239	FALSE
chr12	106631658	106641713	CKAP4	-	1.29005	FALSE	0.9178	FALSE	1.13506	FALSE
chr11	46765083	46867859	CKAP5	-	1.54561	TRUE	1.11653	FALSE	1.37245	FALSE
chr1	154947117	154951725	CKS1B	+	1.02852	FALSE	1.1178	FALSE	1.18636	FALSE
chr9	91926112	91931618	CKS2	+	0.765871	FALSE	1.14302	FALSE	0.622328	TRUE
chr2	122095351	122407052	CLASP1	-	1.68394	TRUE	1.30556	FALSE	1.82128	TRUE
chr3	33537738	33759705	CLASP2	-	1.35981	FALSE	1.35498	FALSE	1.72239	TRUE
chr1	109472129	109506111	CLCC1	-	1.15144	FALSE	1.11758	FALSE	1.20225	FALSE
chr4	170541671	170644338	CLCN3	+	1.28947	FALSE	1.44564	FALSE	1.20295	FALSE
chr1	11866206	11903201	CLCN6	+	1.27998	FALSE	1.48137	FALSE	1.16104	FALSE
chr7	90032647	90045268	CLDN12	+	1.24395	FALSE	1.21666	FALSE	1.30891	FALSE
chr16	3064712	3068188	CLDN6	-	0.980093	FALSE	0.820746	FALSE	1.21542	FALSE
chr3	98234316	98241910	CLDND1	-	1.05942	FALSE	1.38596	FALSE	1.35824	FALSE
chr12	9822307	9852151	CLEC2D	+	1.05855	FALSE	NA	FALSE	NA	FALSE
chr1	25071759	25170815	CLIC4	+	0.891378	FALSE	0.960615	FALSE	1.24098	FALSE
chr5	157212750	157286183	CLINT1	-	1.05975	FALSE	1.23282	FALSE	1.25114	FALSE
chr2	201717731	201729467	CLK1	-	0.654977	TRUE	1.36867	FALSE	0.608739	TRUE
chr1	155232658	155243281	CLK2	-	0.950636	FALSE	1.41106	FALSE	0.44747	TRUE
chr5	178029664	178054054	CLK4	-	0.773225	FALSE	1.26412	FALSE	0.649254	TRUE
chr13	77566058	77576652	CLN5	+	1.07849	FALSE	1.04573	FALSE	1.23005	FALSE
chr15	68499329	68522080	CLN6	-	1.17368	FALSE	0.811794	FALSE	0.964486	FALSE
chr8	1711869	1734736	CLN8	+	1.61026	TRUE	1.69066	TRUE	0.786599	FALSE
chr11	77327195	77348851	CLNS1A	-	0.883707	FALSE	0.874606	FALSE	1.45362	FALSE
chr4	56298659	56412997	CLOCK	-	1.41605	FALSE	1.61935	TRUE	0.867236	FALSE
chr11	57425215	57429337	CLP1	+	0.726212	FALSE	1.26247	FALSE	0.468439	TRUE
chr15	65442783	65477563	CLPX	-	1.55533	TRUE	1.59473	TRUE	1.22079	FALSE
chr1	36197712	36235551	CLSPN	-	1.37519	FALSE	1.07252	FALSE	0.925242	FALSE
chr1	9789078	9884550	CLSTN1	-	1.49928	FALSE	1.11897	FALSE	0.971667	FALSE
chr9	36190852	36212059	CLTA	+	0.898247	FALSE	1.17804	FALSE	0.802116	FALSE
chr17	57697049	57774317	CLTC	+	1.18392	FALSE	0.982224	FALSE	1.42854	FALSE
chr8	27454433	27472328	CLU	-	0.858058	FALSE	0.893028	FALSE	0.736868	FALSE
chr12	22199158	22218602	CMAS	+	1.03435	FALSE	0.925082	FALSE	1.18518	FALSE
chr3	28283123	28361263	CMC1	+	0.689272	FALSE	0.864929	FALSE	0.680105	FALSE
chr16	81478774	81745367	CMIP	+	1.22727	FALSE	1.52373	TRUE	1.33033	FALSE
chr3	32522803	32544403	CMTM6	-	1.08307	FALSE	0.88277	FALSE	1.34891	FALSE
chr3	128886657	128902810	CNBP	-	0.838481	FALSE	1.12767	FALSE	1.38195	FALSE
chr18	72163499	72190689	CNDP2	+	1.32093	FALSE	0.928597	FALSE	0.965549	FALSE
chr14	54893646	54908148	CNIH	-	0.802987	FALSE	0.988308	FALSE	1.48885	FALSE
chr1	224544594	224563695	CNIH4	+	1.04453	FALSE	1.20229	FALSE	1.20561	FALSE
chr19	1026297	1039064	CNN2	+	1.44684	FALSE	1.18276	FALSE	1.16285	FALSE
chr1	95362506	95392735	CNN3	-	1.00259	FALSE	0.959357	FALSE	1.42392	FALSE
chr16	58553854	58663750	CNOT1	-	1.33858	FALSE	0.942899	FALSE	1.59757	TRUE
chr3	32726697	32815354	CNOT10	+	1.29798	FALSE	1.39672	FALSE	1.18703	FALSE
chr12	70636773	70748773	CNOT2	+	0.919604	FALSE	1.11417	FALSE	1.181	FALSE
chr7	135046546	135194875	CNOT4	-	1.20761	FALSE	1.32988	FALSE	0.99772	FALSE
chr5	179921416	180005353	CNOT6	+	0.751113	FALSE	0.815121	FALSE	0.884753	FALSE
chr8	17086739	17104387	CNOT7	-	0.727371	FALSE	0.704476	FALSE	1.34391	FALSE
chr5	154238197	154256352	CNOT8	+	0.976387	FALSE	1.39469	FALSE	1.28054	FALSE
chr12	56704212	56710006	CNPY2	-	0.926033	FALSE	1.08637	FALSE	0.707792	FALSE
chr6	42896859	42907008	CNPY3	+	1.23448	FALSE	1.08144	FALSE	0.712553	FALSE
chr11	58390145	58393205	CNTF	+	1.0244	FALSE	0.679222	FALSE	0.611464	TRUE
chr1	230778201	230829731	COG2	+	0.713576	FALSE	1.02466	FALSE	0.951899	FALSE
chr13	46039029	46110833	COG3	+	0.708225	FALSE	1.18802	FALSE	0.895525	FALSE
chr7	106842188	107204959	COG5	-	1.12498	FALSE	1.20802	FALSE	1.61217	TRUE
chr16	69364498	69373526	COG8	-	1.90829	TRUE	1.44541	FALSE	0.76905	FALSE
chr13	110959630	111165373	COL4A2	+	1.37295	FALSE	0.812051	FALSE	0.764918	FALSE
chr5	74666927	74807806	COL4A3BP	-	1.17853	FALSE	1.09039	FALSE	1.18956	FALSE
chrX	107683153	107940775	COL4A5	+	1.14704	FALSE	1.0457	FALSE	NA	FALSE
chr5	115420726	115628978	COMMD10	+	0.839517	FALSE	0.998695	FALSE	1.26222	FALSE
chr3	149456256	149470286	COMMD2	-	1.08722	FALSE	0.886936	FALSE	1.29539	FALSE
chr13	76099349	76111991	COMMD6	-	0.621438	TRUE	1.00735	FALSE	0.59128	TRUE
chr1	160258376	160313354	COPA	-	1.39356	FALSE	0.863187	FALSE	1.20749	FALSE
chr11	14479048	14521441	COPB1	-	1.26367	FALSE	1.01855	FALSE	1.7039	TRUE
chr3	139076432	139108522	COPB2	-	1.18534	FALSE	0.829602	FALSE	1.19874	FALSE
chr15	49417470	49447854	COPS2	-	0.920087	FALSE	1.22831	FALSE	1.22503	FALSE
chr17	17149937	17184617	COPS3	-	0.982454	FALSE	0.872552	FALSE	1.71474	TRUE
chr8	67955314	67974562	COPS5	-	0.997676	FALSE	0.999874	FALSE	1.07327	FALSE
chr7	99686582	99689822	COPS6	+	1.35303	FALSE	1.13019	FALSE	NA	FALSE
chr2	232651161	232673434	COPS7B	+	1.35577	FALSE	1.14388	FALSE	1.47449	FALSE
chr2	237994083	238007489	COPS8	+	0.825813	FALSE	0.837603	FALSE	1.34734	FALSE
chr12	54718910	54745633	COPZ1	+	0.905252	FALSE	0.856352	FALSE	1.31564	FALSE
chr4	84184976	84206067	COQ2	-	1.01221	FALSE	0.910869	FALSE	1.66519	TRUE
chr16	57481336	57495187	COQ9	+	1.13637	FALSE	1.28619	FALSE	0.997679	FALSE
chr12	109038886	109125295	CORO1C	-	1.11252	FALSE	0.994044	FALSE	1.26235	FALSE
chr17	13972718	14111996	COX10	+	0.995922	FALSE	1.56979	TRUE	1.00675	FALSE
chr14	70791797	70826448	COX16	-	0.719669	FALSE	0.840045	FALSE	1.11372	FALSE
chr3	119388371	119396243	COX17	-	0.485058	TRUE	0.928504	FALSE	0.764922	FALSE
chr4	73920415	73935472	COX18	-	0.951266	FALSE	0.795238	FALSE	1.45117	FALSE
chr7	1004485	1015235	COX19	-	0.813254	FALSE	1.00486	FALSE	0.558693	TRUE
chr16	85833172	85840607	COX4I1	+	0.60915	TRUE	1.03315	FALSE	0.468664	TRUE
chr16	85812230	85833148	COX4NB	-	1.14666	FALSE	1.29321	FALSE	1.22029	FALSE
chr15	75212616	75230495	COX5A	-	0.750743	FALSE	1.16516	FALSE	0.576878	TRUE
chr2	98262520	98264657	COX5B	+	0.877865	FALSE	1.68425	TRUE	0.444562	TRUE
chr12	120875903	120878529	COX6A1	+	0.654975	TRUE	0.930881	FALSE	0.540072	TRUE
chr19	36139124	36149686	COX6B1	+	0.665993	TRUE	1.05886	FALSE	0.430347	TRUE
chr8	100890222	100906242	COX6C	-	0.638714	TRUE	1.20296	FALSE	0.445242	TRUE
chr6	75947390	75953644	COX7A2	-	0.699112	FALSE	1.13219	FALSE	0.50109	TRUE
chr2	42577644	42588356	COX7A2L	-	0.744657	FALSE	0.83785	FALSE	1.13004	FALSE
chrX	77154960	77160881	COX7B	+	0.706072	FALSE	1.3142	FALSE	0.475116	TRUE
chr5	85913783	85916583	COX7C	+	0.689098	FALSE	0.92792	FALSE	0.539268	TRUE
chr11	63742078	63744015	COX8A	+	1.05708	FALSE	1.12146	FALSE	0.822431	FALSE
chr20	34213952	34236846	CPNE1	-	1.08307	FALSE	1.47381	FALSE	0.815193	FALSE
chr3	98298289	98312455	CPOX	-	1.11552	FALSE	1.17421	FALSE	0.79915	FALSE
chr14	92588297	92630543	CPSF2	+	1.191	FALSE	1.01928	FALSE	1.42966	FALSE
chr2	9563867	9613227	CPSF3	+	1.04278	FALSE	0.878088	FALSE	1.49396	FALSE
chr7	99036562	99054996	CPSF4	+	1.00084	FALSE	1.30856	FALSE	1.0783	FALSE
chr12	69633316	69668138	CPSF6	+	1.20169	FALSE	1.50565	TRUE	1.16868	FALSE
chr11	61170119	61197464	CPSF7	-	0.970165	FALSE	1.53563	TRUE	1.17848	FALSE
chr1	53662100	53679869	CPT2	+	0.926642	FALSE	1.67104	TRUE	0.807536	FALSE
chr15	78632665	78640572	CRABP1	+	0.554605	TRUE	1.00149	FALSE	0.543163	TRUE
chr3	3191316	3221401	CRBN	-	0.785248	FALSE	0.99223	FALSE	1.53053	TRUE
chr7	65579804	65619553	CRCP	+	1.46943	FALSE	1.24176	FALSE	1.08434	FALSE
chr2	208394615	208470284	CREB1	+	0.820252	FALSE	1.19622	FALSE	0.719194	FALSE
chr7	137559724	137686846	CREB3L2	-	1.88463	TRUE	1.58158	TRUE	1.01155	FALSE
chr16	3775055	3930121	CREBBP	-	1.90782	TRUE	2.15267	TRUE	1.26414	FALSE
chr11	85368607	85376182	CREBZF	-	0.985582	FALSE	1.50656	TRUE	0.890822	FALSE
chr2	36583369	36778278	CRIM1	+	1.4275	FALSE	1.17963	FALSE	0.80268	FALSE
chr2	46844324	46852881	CRIPT	+	1.175	FALSE	1.15163	FALSE	1.07559	FALSE
chr8	75896707	75946793	CRISPLD1	+	0.903489	FALSE	1.16087	FALSE	1.83926	TRUE
chr17	1325457	1359544	CRK	-	1.25566	FALSE	1.29817	FALSE	0.733048	FALSE
chr22	21271713	21308037	CRKL	+	1.04845	FALSE	1.76064	TRUE	0.971237	FALSE
chr17	29109701	29151778	CRLF3	-	0.918813	FALSE	1.32641	FALSE	NA	FALSE
chr20	5986738	6020697	CRLS1	+	1.27205	FALSE	1.00155	FALSE	1.53914	TRUE
chr4	5822490	5894785	CRMP1	-	1.29882	FALSE	0.874911	FALSE	1.01585	FALSE
chr20	20015011	20036690	CRNKL1	-	1.07901	FALSE	1.07676	FALSE	1.2422	FALSE
chr22	25844053	25857645	CRYBB2P1	+	1.14042	FALSE	1.10088	FALSE	0.873925	FALSE
chr12	56665482	56694175	CS	-	0.946398	FALSE	0.819578	FALSE	1.5079	TRUE
chr12	10851675	10875953	CSDA	-	1.18353	FALSE	1.01384	FALSE	0.704478	FALSE
chr1	115259533	115300671	CSDE1	-	0.818647	FALSE	0.816126	FALSE	1.22335	FALSE
chr20	47662837	47713486	CSE1L	+	0.992728	FALSE	0.923653	FALSE	1.33634	FALSE
chr5	148874844	148931007	CSNK1A1	-	1.42058	FALSE	1.41851	FALSE	1.56492	TRUE
chr17	80200536	80231594	CSNK1D	-	1.26664	FALSE	1.32238	FALSE	0.83335	FALSE
chr22	38686696	38714089	CSNK1E	-	1.242	FALSE	1.42498	FALSE	0.936191	FALSE
chr5	122847792	122952464	CSNK1G3	+	0.886226	FALSE	1.1997	FALSE	1.23174	FALSE
chr20	463337	524482	CSNK2A1	-	0.946082	FALSE	1.15184	FALSE	1.46364	FALSE
chr16	58191811	58231782	CSNK2A2	-	1.17133	FALSE	1.02605	FALSE	1.4673	FALSE
chr8	67976602	68108849	CSPP1	+	0.931374	FALSE	1.2641	FALSE	1.06851	FALSE
chr12	51454987	51477454	CSRNP2	-	1.02592	FALSE	1.94812	TRUE	0.648634	TRUE
chr12	77252495	77272799	CSRP2	-	1.03843	FALSE	1.1566	FALSE	0.907941	FALSE
chr20	18123812	18169031	CSRP2BP	+	1.56154	TRUE	1.54403	TRUE	0.849741	FALSE
chr21	45193830	45196259	CSTB	-	1.10118	FALSE	1.28927	FALSE	0.87419	FALSE
chr20	54967426	54979582	CSTF1	+	0.795441	FALSE	1.24512	FALSE	0.642256	TRUE
chrX	100075347	100095923	CSTF2	+	1.30628	FALSE	1.11019	FALSE	1.2908	FALSE
chr10	53455245	53459355	CSTF2T	-	1.2595	FALSE	1.84143	TRUE	0.814701	FALSE
chr11	33106129	33183037	CSTF3	-	1.02782	FALSE	1.33759	FALSE	0.889712	FALSE
chr10	126676417	126849624	CTBP2	-	1.26936	FALSE	1.34233	FALSE	1.10851	FALSE
chr16	67596309	67673088	CTCF	+	1.43164	FALSE	1.23482	FALSE	0.802704	FALSE
chr12	58213709	58240747	CTDSP2	-	1.48304	FALSE	1.44101	FALSE	1.23403	FALSE
chr3	37903668	38025960	CTDSPL	+	1.26535	FALSE	1.3887	FALSE	1.38946	FALSE
chr15	44719578	44819429	CTDSPL2	+	0.687619	FALSE	1.28612	FALSE	1.22951	FALSE
chr6	132269316	132272518	CTGF	-	0.490099	TRUE	1.23547	FALSE	0.578668	TRUE
chr1	70876900	70905534	CTH	+	0.887326	FALSE	0.935954	FALSE	1.49237	FALSE
chr5	138089106	138270723	CTNNA1	+	1.1423	FALSE	0.938064	FALSE	1.15941	FALSE
chr9	111704850	111775764	CTNNAL1	-	0.939514	FALSE	0.758006	FALSE	1.30516	FALSE
chr3	41240941	41281939	CTNNB1	+	1.10617	FALSE	0.910768	FALSE	1.28306	FALSE
chr11	57529233	57586652	CTNND1	+	1.19673	FALSE	1.06158	FALSE	1.16389	FALSE
chr1	41445006	41478235	CTPS	+	1.45782	FALSE	1.15302	FALSE	1.58591	TRUE
chrX	16606121	16731059	CTPS2	-	1.14295	FALSE	0.946695	FALSE	1.44216	FALSE
chr11	88026759	88070941	CTSC	-	0.993995	FALSE	0.969717	FALSE	1.49862	FALSE
chr9	99791958	99801925	CTSL2	-	1.06402	FALSE	0.84528	FALSE	1.16296	FALSE
chr11	70244611	70282690	CTTN	+	1.48355	FALSE	0.987826	FALSE	0.764682	FALSE
chr7	117350705	117513561	CTTNBP2	-	0.945228	FALSE	1.3328	FALSE	1.03239	FALSE
chr1	112938799	113003786	CTTNBP2NL	+	1.09008	FALSE	1.29206	FALSE	0.780913	FALSE
chr7	148395932	148498202	CUL1	+	0.909083	FALSE	1.33984	FALSE	1.31683	FALSE
chr10	35297478	35379570	CUL2	-	1.09633	FALSE	1.38651	FALSE	1.36039	FALSE
chr2	225334868	225450110	CUL3	-	1.38763	FALSE	1.56725	TRUE	1.33921	FALSE
chr13	113863085	113919392	CUL4A	+	1.23688	FALSE	1.0843	FALSE	1.42102	FALSE
chr11	107879407	107978488	CUL5	+	1.00847	FALSE	1.26669	FALSE	1.25924	FALSE
chr10	101491957	101515894	CUTC	+	1.51543	TRUE	1.27765	FALSE	1.41607	FALSE
chr7	101459183	101927250	CUX1	+	1.2304	FALSE	1.4364	FALSE	0.693196	FALSE
chr11	94695786	94706776	CWC15	-	0.679745	FALSE	0.894864	FALSE	0.770706	FALSE
chr2	180809603	180871780	CWC22	-	0.905887	FALSE	1.02758	FALSE	0.800369	FALSE
chr5	64064754	64314590	CWC27	+	1.01789	FALSE	0.97965	FALSE	1.11245	FALSE
chr10	101992054	102027437	CWF19L1	-	0.91416	FALSE	0.959134	FALSE	1.47717	FALSE
chr11	107197071	107328572	CWF19L2	-	0.928099	FALSE	0.905694	FALSE	1.28695	FALSE
chr21	18885223	18965897	CXADR	+	0.846971	FALSE	0.981265	FALSE	1.27103	FALSE
chr10	44865604	44880545	CXCL12	-	1.58664	TRUE	1.63368	TRUE	1.17316	FALSE
chrX	75392770	75398033	CXorf26	+	1.07666	FALSE	0.779012	FALSE	0.949148	FALSE
chr18	71920526	71959251	CYB5A	-	0.869012	FALSE	1.02666	FALSE	0.972908	FALSE
chr16	69458497	69500167	CYB5B	+	0.948556	FALSE	0.91706	FALSE	1.69883	TRUE
chr7	25158269	25164980	CYCS	-	1.06712	FALSE	0.866944	FALSE	1.20126	FALSE
chr2	204103163	204170563	CYP20A1	+	1.32134	FALSE	0.991687	FALSE	NA	FALSE
chr19	41699114	41713444	CYP2S1	+	2.32555	TRUE	1.2828	FALSE	NA	FALSE
chr7	91741462	91764059	CYP51A1	-	1.24603	FALSE	0.923861	FALSE	1.42591	FALSE
chr1	86046443	86049648	CYR61	+	0.602272	TRUE	1.29949	FALSE	0.464684	TRUE
chr21	27838527	27945581	CYYR1	-	1.28716	FALSE	1.45167	FALSE	1.50274	TRUE
chr21	24733425	24757156	D21S2088E	-	1.07979	FALSE	1.02928	FALSE	1.29633	FALSE
chr14	23033806	23058143	DAD1	-	0.983734	FALSE	1.13786	FALSE	0.916934	FALSE
chr3	49506145	49573048	DAG1	+	1.46626	FALSE	1.06878	FALSE	1.32966	FALSE
chr7	6448746	6487643	DAGLB	-	1.42974	FALSE	1.49164	FALSE	0.949207	FALSE
chr1	155658881	155708800	DAP3	+	0.919111	FALSE	0.958713	FALSE	1.30447	FALSE
chr9	90112755	90323549	DAPK1	+	1.57165	TRUE	1.82939	TRUE	1.18034	FALSE
chr2	136664253	136743222	DARS	-	0.98981	FALSE	0.829244	FALSE	1.43633	FALSE
chr19	1407583	1435682	DAZAP1	+	1.37893	FALSE	0.943556	FALSE	0.766022	FALSE
chr12	51632507	51640501	DAZAP2	+	1.07542	FALSE	1.23148	FALSE	0.520757	TRUE
chr7	87505543	87538856	DBF4	+	0.954622	FALSE	1.16057	FALSE	1.05142	FALSE
chr2	120124503	120130122	DBI	+	0.885212	FALSE	1.28266	FALSE	0.593653	TRUE
chr5	176883613	176900694	DBN1	-	1.87627	TRUE	1.35465	FALSE	0.974667	FALSE
chr3	137879829	137893791	DBR1	-	0.610715	TRUE	1.33396	FALSE	0.583477	TRUE
chr1	100652477	100715409	DBT	-	1.22886	FALSE	1.23809	FALSE	1.36955	FALSE
chr9	34086380	34126771	DCAF12	-	0.717916	FALSE	1.25898	FALSE	0.817337	FALSE
chr8	104426941	104455680	DCAF13	+	1.01338	FALSE	0.944996	FALSE	1.39691	FALSE
chr4	17802277	17812381	DCAF16	-	1.92087	TRUE	2.41457	TRUE	1.11689	FALSE
chr2	172290760	172341562	DCAF17	+	1.12287	FALSE	1.12261	FALSE	1.25706	FALSE
chr14	69517636	69619914	DCAF5	-	1.13993	FALSE	1.26032	FALSE	0.929856	FALSE
chr1	167905796	168045083	DCAF6	+	0.931724	FALSE	1.27356	FALSE	0.791426	FALSE
chr17	61627821	61671642	DCAF7	+	1.49323	FALSE	1.23261	FALSE	1.35145	FALSE
chr1	160185504	160232350	DCAF8	-	1.38334	FALSE	1.12908	FALSE	0.972488	FALSE
chr3	98514813	98620533	DCBLD2	-	1.34875	FALSE	1.11008	FALSE	1.30619	FALSE
chr4	71859264	71896629	DCK	+	0.47457	TRUE	0.932556	FALSE	1.16458	FALSE
chr3	53317444	53381654	DCP1A	-	0.911802	FALSE	1.62013	TRUE	0.530152	TRUE
chr12	2055213	2113677	DCP1B	-	0.872282	FALSE	1.04333	FALSE	0.516214	TRUE
chr5	112312406	112357892	DCP2	+	1.22925	FALSE	0.886521	FALSE	1.28329	FALSE
chr4	183811243	183838630	DCTD	-	1.25062	FALSE	1.19162	FALSE	NA	FALSE
chr2	74588280	74619214	DCTN1	-	1.8921	TRUE	0.989183	FALSE	NA	FALSE
chr12	57924093	57940978	DCTN2	-	1.18482	FALSE	1.06708	FALSE	0.886815	FALSE
chr5	150088308	150138657	DCTN4	-	0.94627	FALSE	1.41025	FALSE	1.56726	TRUE
chr16	23652686	23685068	DCTN5	+	1.4726	FALSE	1.03997	FALSE	1.26157	FALSE
chr8	30013812	30041155	DCTN6	+	0.600446	TRUE	0.851703	FALSE	1.49002	FALSE
chr3	182660558	182698326	DCUN1D1	-	0.979914	FALSE	1.02852	FALSE	1.20202	FALSE
chr13	114110133	114145023	DCUN1D2	-	1.00129	FALSE	1.49273	FALSE	0.85842	FALSE
chr16	20869395	20911561	DCUN1D3	-	1.21675	FALSE	1.50697	TRUE	NA	FALSE
chr4	52709275	52783003	DCUN1D4	+	0.92677	FALSE	1.543	TRUE	1.18769	FALSE
chr11	102921412	102962944	DCUN1D5	-	0.968354	FALSE	1.00744	FALSE	1.21432	FALSE
chr11	61066918	61100666	DDB1	-	1.47906	FALSE	1.03664	FALSE	1.16857	FALSE
chr1	15943952	15986363	DDI2	+	1.72331	TRUE	1.33069	FALSE	1.12552	FALSE
chr1	20978259	20988037	DDOST	-	1.05676	FALSE	0.860803	FALSE	1.02325	FALSE
chr2	15731769	15771225	DDX1	+	1.11058	FALSE	0.799926	FALSE	1.26592	FALSE
chr11	108535815	108811648	DDX10	+	1.06789	FALSE	1.1219	FALSE	1.16595	FALSE
chr22	38879442	38902345	DDX17	-	1.25799	FALSE	1.50627	TRUE	1.25458	FALSE
chr2	118572254	118589953	DDX18	+	0.977815	FALSE	0.921254	FALSE	1.27751	FALSE
chr16	70380823	70407281	DDX19A	+	1.14656	FALSE	0.789189	FALSE	1.36876	FALSE
chr16	70333071	70367731	DDX19B	+	1.18375	FALSE	0.925986	FALSE	1.28287	FALSE
chr1	112298189	112310199	DDX20	+	0.94956	FALSE	1.43175	FALSE	0.622702	TRUE
chr10	70715891	70744279	DDX21	+	1.13904	FALSE	1.27087	FALSE	1.12551	FALSE
chr12	49223538	49245957	DDX23	-	1.54759	TRUE	1.26803	FALSE	0.753867	FALSE
chr14	94517267	94547558	DDX24	-	1.57713	TRUE	1.30055	FALSE	1.31572	FALSE
chr20	47835831	47860614	DDX27	+	1.59697	TRUE	1.01408	FALSE	NA	FALSE
chr9	135469675	135545788	DDX31	-	1.10413	FALSE	1.39209	FALSE	0.772911	FALSE
chr6	31497995	31510252	DDX39B	-	0.537131	TRUE	0.987966	FALSE	1.18382	FALSE
chrX	41192650	41209524	DDX3X	+	1.15031	FALSE	1.39584	FALSE	1.03542	FALSE
chrY	15016018	15032390	DDX3Y	+	2.50697	TRUE	7.0236	TRUE	0.906952	FALSE
chr17	61851566	61896677	DDX42	+	1.67252	TRUE	1.569	TRUE	0.862723	FALSE
chr5	134094460	134166812	DDX46	+	0.996532	FALSE	0.943582	FALSE	0.959289	FALSE
chr12	12966279	12982915	DDX47	+	1.26932	FALSE	1.43063	FALSE	1.5379	TRUE
chr17	62494373	62502484	DDX5	-	1.04808	FALSE	1.0278	FALSE	1.48044	FALSE
chr10	70661033	70706603	DDX50	+	1.21266	FALSE	1.16566	FALSE	1.17413	FALSE
chr17	35972362	36003493	DDX52	-	1.31814	FALSE	1.23639	FALSE	1.35294	FALSE
chr12	124086671	124105482	DDX55	+	0.904251	FALSE	1.13865	FALSE	0.75149	FALSE
chr7	44605402	44614137	DDX56	-	1.01831	FALSE	0.975467	FALSE	1.18393	FALSE
chr1	200613164	200639126	DDX59	-	0.832935	FALSE	1.1049	FALSE	0.859266	FALSE
chr11	118618472	118661972	DDX6	-	1.64334	TRUE	1.3197	FALSE	1.25388	FALSE
chr1	161090768	161102478	DEDD	-	1.09182	FALSE	1.31544	FALSE	1.04841	FALSE
chr1	224370927	224381142	DEGS1	+	1.24199	FALSE	1.761	TRUE	1.18706	FALSE
chr6	18224399	18264799	DEK	-	0.834547	FALSE	0.796633	FALSE	1.24678	FALSE
chr9	126141932	126692417	DENND1A	-	1.67905	TRUE	1.33963	FALSE	NA	FALSE
chr9	19290748	19374139	DENND4C	+	0.951145	FALSE	1.21157	FALSE	0.954771	FALSE
chr11	9160374	9286873	DENND5A	-	1.39035	FALSE	1.14663	FALSE	1.13677	FALSE
chr12	123237370	123255953	DENR	+	0.98992	FALSE	0.920002	FALSE	1.40266	FALSE
chr1	68939834	68962799	DEPDC1	-	0.998474	FALSE	0.985494	FALSE	0.92669	FALSE
chr5	59892738	59995993	DEPDC1B	-	0.932276	FALSE	1.15985	FALSE	1.79917	TRUE
chr8	124025567	124054648	DERL1	-	1.41341	FALSE	1.64657	TRUE	1.5489	TRUE
chr17	5377612	5389494	DERL2	-	0.89011	FALSE	1.30096	FALSE	1.29245	FALSE
chr22	19033674	19035888	DGCR11	-	2.63942	TRUE	2.48555	TRUE	1.34118	FALSE
chr22	19023794	19109967	DGCR2	-	1.61665	TRUE	1.26982	FALSE	1.07427	FALSE
chr22	20067754	20099400	DGCR8	+	1.89303	TRUE	1.02692	FALSE	0.946937	FALSE
chr13	42614171	42803891	DGKH	+	1.02436	FALSE	1.32936	FALSE	1.10231	FALSE
chr2	74153952	74186088	DGUOK	+	0.766228	FALSE	0.896233	FALSE	0.702658	FALSE
chr1	55315299	55352921	DHCR24	-	1.42763	FALSE	0.901757	FALSE	1.35703	FALSE
chr11	71145456	71159477	DHCR7	-	1.65834	TRUE	1.29944	FALSE	1.40748	FALSE
chr1	26758772	26797795	DHDDS	+	1.33974	FALSE	1.22387	FALSE	1.26791	FALSE
chr5	79922044	79950800	DHFR	-	0.890115	FALSE	0.746448	FALSE	1.28007	FALSE
chr4	24529087	24586184	DHX15	-	1.06069	FALSE	0.991537	FALSE	1.49281	FALSE
chr5	54552072	54603521	DHX29	-	1.38738	FALSE	1.04382	FALSE	1.24887	FALSE
chr3	47844398	47891686	DHX30	+	0.965035	FALSE	1.10025	FALSE	0.669217	FALSE
chr17	5344231	5372380	DHX33	-	1.70708	TRUE	1.27622	FALSE	1.24489	FALSE
chr20	37590980	37668366	DHX35	+	1.14991	FALSE	1.8779	TRUE	1.30611	FALSE
chr3	153993456	154042286	DHX36	-	1.12482	FALSE	1.24795	FALSE	1.07088	FALSE
chr17	41561333	41601680	DHX8	+	1.43428	FALSE	1.16523	FALSE	1.03577	FALSE
chr1	182808438	182857117	DHX9	+	1.16024	FALSE	0.791997	FALSE	1.12418	FALSE
chr12	122692208	122712068	DIABLO	-	1.00625	FALSE	1.07848	FALSE	1.02805	FALSE
chr5	140894587	140998622	DIAPH1	-	1.5717	TRUE	0.974662	FALSE	1.40467	FALSE
chr13	60239722	60738119	DIAPH3	-	1.32194	FALSE	1.21518	FALSE	1.87786	TRUE
chr14	95552564	95623759	DICER1	-	1.22319	FALSE	1.12167	FALSE	1.11806	FALSE
chr20	61509089	61569304	DIDO1	-	1.37313	FALSE	1.73169	TRUE	0.628749	TRUE
chr1	210001311	210030910	DIEXF	+	1.137	FALSE	1.67663	TRUE	0.934623	FALSE
chr5	61684350	61699728	DIMT1	-	1.20822	FALSE	1.0947	FALSE	1.67667	TRUE
chr12	50898767	51142450	DIP2B	+	1.35016	FALSE	1.45028	FALSE	1.17024	FALSE
chr13	73329539	73356344	DIS3	-	1.20737	FALSE	1.4706	FALSE	1.205	FALSE
chr15	66585632	66626236	DIS3L	+	1.31676	FALSE	NA	FALSE	NA	FALSE
chrX	153991030	154005964	DKC1	+	1.22421	FALSE	1.17526	FALSE	1.18803	FALSE
chr4	153457415	153460415	DKFZP434I0714	+	0.674878	FALSE	1.1938	FALSE	0.631428	TRUE
chr7	30409665	30412410	DKFZP586I1420	+	1.01025	FALSE	1.37465	FALSE	1.27584	FALSE
chr11	111895537	111935002	DLAT	+	1.32181	FALSE	1.62996	TRUE	1.43483	FALSE
chr7	107531585	107561643	DLD	+	1.22789	FALSE	0.972583	FALSE	1.32941	FALSE
chr1	64014650	64016307	DLEU2L	+	0.571755	TRUE	0.61848	TRUE	1.2604	FALSE
chr3	196769430	197025447	DLG1	-	1.25346	FALSE	1.05302	FALSE	1.34186	FALSE
chrX	69664704	69725339	DLG3	+	0.815739	FALSE	1.06022	FALSE	0.83039	FALSE
chr10	79550548	79686348	DLG5	-	1.65675	TRUE	1.11671	FALSE	0.964932	FALSE
chr18	3496029	4455266	DLGAP1	-	1.1174	FALSE	1.28337	FALSE	NA	FALSE
chr14	55614833	55658396	DLGAP5	-	1.25906	FALSE	1.12624	FALSE	1.24948	FALSE
chr14	75348593	75370450	DLST	+	1.63862	TRUE	1.27808	FALSE	1.11005	FALSE
chr19	35988118	36004560	DMKN	-	0.910961	FALSE	1.22209	FALSE	0.66336	TRUE
chr7	86781676	86825648	DMTF1	+	0.72827	FALSE	1.38981	FALSE	0.898874	FALSE
chr5	118407083	118584822	DMXL1	+	1.43442	FALSE	1.24419	FALSE	1.38855	FALSE
chr10	70173820	70231730	DNA2	-	0.896612	FALSE	0.884151	FALSE	1.48164	FALSE
chr14	50091891	50101948	DNAAF2	-	0.739986	FALSE	1.6202	TRUE	0.398384	TRUE
chr9	33025208	33039062	DNAJA1	+	1.31105	FALSE	0.919092	FALSE	1.03714	FALSE
chr16	46989273	47007625	DNAJA2	-	1.03481	FALSE	0.941109	FALSE	1.27475	FALSE
chr19	14625581	14629201	DNAJB1	-	1.02214	FALSE	1.31259	FALSE	0.32249	TRUE
chr3	186288466	186303589	DNAJB11	+	1.16789	FALSE	0.926793	FALSE	0.990573	FALSE
chr10	74092587	74114907	DNAJB12	-	0.910857	FALSE	1.26677	FALSE	NA	FALSE
chr4	100820709	100867879	DNAJB14	-	0.941968	FALSE	1.29804	FALSE	0.911151	FALSE
chr7	157129709	157210133	DNAJB6	+	0.99423	FALSE	0.967864	FALSE	1.12689	FALSE
chr7	108210188	108215294	DNAJB9	+	1.17303	FALSE	1.43582	FALSE	0.419215	TRUE
chr2	183580998	183643255	DNAJC10	+	1.23563	FALSE	0.897368	FALSE	1.4174	FALSE
chr1	6694227	6761966	DNAJC11	-	1.2658	FALSE	1.10707	FALSE	1.22742	FALSE
chr3	132136552	132257876	DNAJC13	+	1.33766	FALSE	1.0248	FALSE	1.34356	FALSE
chr12	56214743	56223420	DNAJC14	-	1.183	FALSE	1.58515	TRUE	0.906162	FALSE
chr13	43597361	43683306	DNAJC15	+	0.88458	FALSE	1.04907	FALSE	1.33101	FALSE
chr1	15853351	15898228	DNAJC16	+	1.27892	FALSE	2.01919	TRUE	1.08126	FALSE
chr3	180701497	180707562	DNAJC19	-	0.748652	FALSE	0.893034	FALSE	0.938383	FALSE
chr7	102952920	102985320	DNAJC2	-	1.03725	FALSE	1.17531	FALSE	0.878565	FALSE
chr5	34929697	34959069	DNAJC21	+	1.37292	FALSE	0.96236	FALSE	1.11027	FALSE
chr11	31391376	31454382	DNAJC24	+	0.911684	FALSE	1.26755	FALSE	1.29474	FALSE
chr9	114393631	114416631	DNAJC25	+	1.04758	FALSE	1.0333	FALSE	1.38755	FALSE
chr7	73095247	73097781	DNAJC30	-	0.935889	FALSE	1.10111	FALSE	0.402957	TRUE
chr17	40128438	40169715	DNAJC7	-	1.02826	FALSE	1.07992	FALSE	1.08734	FALSE
chr1	28526789	28559542	DNAJC8	-	0.993732	FALSE	0.924297	FALSE	0.826759	FALSE
chr10	75002581	75007025	DNAJC9	-	0.918254	FALSE	0.90199	FALSE	0.968001	FALSE
chr12	32832136	32898584	DNM1L	+	1.02778	FALSE	1.28965	FALSE	1.4204	FALSE
chr10	101635333	101769676	DNMBP	-	0.920016	FALSE	1.31588	FALSE	0.917655	FALSE
chr19	10244021	10305755	DNMT1	-	1.43571	FALSE	0.899043	FALSE	1.13126	FALSE
chr20	31350190	31397162	DNMT3B	+	1.41218	FALSE	0.977511	FALSE	1.36566	FALSE
chr1	94335013	94344762	DNTTIP2	-	1.04707	FALSE	1.66672	TRUE	0.766436	FALSE
chr1	62920396	63153969	DOCK7	-	1.64575	TRUE	1.11427	FALSE	1.77502	TRUE
chr21	34950210	34961014	DONSON	-	0.986424	FALSE	0.909141	FALSE	1.32229	FALSE
chr6	83777384	83878190	DOPEY1	+	1.12175	FALSE	1.3139	FALSE	1.11999	FALSE
chr11	65101224	65120451	DPF2	+	1.72145	TRUE	1.99419	TRUE	0.899853	FALSE
chr3	16298567	16306496	DPH3	-	1.66291	TRUE	1.54542	TRUE	1.18985	FALSE
chr1	101455179	101491362	DPH5	-	1.28766	FALSE	1.20454	FALSE	1.21347	FALSE
chr20	49551404	49575060	DPM1	-	0.885999	FALSE	1.05848	FALSE	1.42503	FALSE
chr15	65737997	65810035	DPP8	-	0.897388	FALSE	1.22454	FALSE	1.11602	FALSE
chr3	109044987	109056419	DPPA4	-	0.859901	FALSE	1.12264	FALSE	1.40364	FALSE
chr19	32896654	32976799	DPY19L3	+	1.00092	FALSE	0.830039	FALSE	1.33892	FALSE
chr2	32248971	32264844	DPY30	-	0.734344	FALSE	0.95764	FALSE	0.943886	FALSE
chr8	26371708	26515693	DPYSL2	+	0.93001	FALSE	0.815234	FALSE	1.31312	FALSE
chr5	146770370	146889619	DPYSL3	-	1.45241	FALSE	1.02308	FALSE	0.86984	FALSE
chr1	93811477	93828148	DR1	+	1.13708	FALSE	1.28622	FALSE	1.19846	FALSE
chr1	111659953	111682838	DRAM2	-	1.07532	FALSE	0.970907	FALSE	1.43888	FALSE
chr22	31795538	31830172	DRG1	+	1.19098	FALSE	1.06005	FALSE	1.07228	FALSE
chr5	31400601	31532282	DROSHA	-	1.347	FALSE	1.00148	FALSE	1.45338	FALSE
chr18	28645941	28682388	DSC2	-	1.13263	FALSE	1.10196	FALSE	1.3684	FALSE
chr8	120846180	120868170	DSCC1	-	1.02804	FALSE	0.858143	FALSE	1.46283	FALSE
chr21	38595725	38639833	DSCR3	-	0.984407	FALSE	1.12975	FALSE	1.1193	FALSE
chr18	65173818	65183967	DSEL	-	1.55831	TRUE	1.79565	TRUE	1.04712	FALSE
chr18	29078026	29128814	DSG2	+	1.49916	FALSE	0.946542	FALSE	1.13462	FALSE
chr6	56322784	56507694	DST	-	1.4017	FALSE	0.969588	FALSE	0.963556	FALSE
chr20	17550598	17588652	DSTN	+	0.898264	FALSE	1.00206	FALSE	0.966964	FALSE
chr1	212208918	212278187	DTL	+	1.12738	FALSE	1.64753	TRUE	1.28789	FALSE
chr2	25600111	25896503	DTNB	-	1.48605	FALSE	1.25153	FALSE	0.627036	TRUE
chr15	49913225	49937333	DTWD1	+	1.08339	FALSE	1.11849	FALSE	1.31173	FALSE
chr2	242615156	242626383	DTYMK	-	1.06855	FALSE	1.06374	FALSE	0.733913	FALSE
chr7	107204431	107218968	DUS4L	+	1.23633	FALSE	1.73567	TRUE	1.00892	FALSE
chr5	172195092	172198203	DUSP1	-	0.700378	FALSE	1.07761	FALSE	0.602055	TRUE
chr2	73989324	74007284	DUSP11	-	1.21814	FALSE	1.28383	FALSE	0.95612	FALSE
chr1	161719580	161726952	DUSP12	+	1.05616	FALSE	1.32553	FALSE	1.3171	FALSE
chr12	12626215	12715448	DUSP16	-	0.978598	FALSE	1.22276	FALSE	0.739547	FALSE
chr12	89741836	89746296	DUSP6	-	0.74009	FALSE	1.09493	FALSE	0.507771	TRUE
chr15	48623620	48635570	DUT	+	0.742626	FALSE	0.741042	FALSE	1.31341	FALSE
chr14	102430864	102517135	DYNC1H1	+	2.11238	TRUE	1.28114	FALSE	0.944457	FALSE
chr2	172543981	172604919	DYNC1I2	+	1.16676	FALSE	0.980672	FALSE	1.30166	FALSE
chr3	32567462	32612366	DYNC1LI1	-	0.992442	FALSE	1.37653	FALSE	1.47485	FALSE
chr16	66754798	66785525	DYNC1LI2	-	1.12398	FALSE	1.3297	FALSE	0.968557	FALSE
chr17	56160779	56167618	DYNLL2	+	1.63148	TRUE	1.02252	FALSE	0.5391	TRUE
chr20	33104203	33128762	DYNLRB1	+	0.76692	FALSE	1.2399	FALSE	0.591308	TRUE
chr6	159057506	159065804	DYNLT1	-	0.856375	FALSE	0.999603	FALSE	1.21465	FALSE
chr21	38739858	38887679	DYRK1A	+	1.07624	FALSE	1.34492	FALSE	0.821146	FALSE
chr12	68042511	68056444	DYRK2	+	1.01943	FALSE	1.679	TRUE	0.475767	TRUE
chr13	96230455	96296957	DZIP1	-	1.01648	FALSE	0.713041	FALSE	1.12557	FALSE
chr20	32263291	32274210	E2F1	-	1.04243	FALSE	1.28709	FALSE	0.986854	FALSE
chr6	20402136	20493945	E2F3	+	0.906315	FALSE	1.43578	FALSE	0.510364	TRUE
chr8	86089618	86126753	E2F5	+	1.84428	TRUE	2.33913	TRUE	1.25931	FALSE
chr2	11584500	11606297	E2F6	-	0.765476	FALSE	1.09106	FALSE	0.474953	TRUE
chr12	77415025	77459360	E2F7	-	0.783563	FALSE	1.08472	FALSE	0.817116	FALSE
chr11	19245609	19262507	E2F8	-	0.695099	FALSE	1.28781	FALSE	0.644785	TRUE
chr3	15469063	15484120	EAF1	+	0.921518	FALSE	1.27714	FALSE	0.924158	FALSE
chr8	110551928	110577391	EBAG9	+	0.78445	FALSE	0.922193	FALSE	1.28498	FALSE
chr3	73110809	73112471	EBLN2	+	0.463164	TRUE	0.984225	FALSE	0.631358	TRUE
chr1	43629844	43638241	EBNA1BP2	-	0.923148	FALSE	0.993336	FALSE	0.470959	TRUE
chrX	48380163	48387104	EBP	+	1.44752	FALSE	1.05345	FALSE	1.03949	FALSE
chr13	50234809	50265623	EBPL	-	0.890422	FALSE	1.13442	FALSE	0.754272	FALSE
chr10	74894281	74927853	ECD	-	1.16962	FALSE	1.13916	FALSE	1.69753	TRUE
chr6	127609856	127664754	ECHDC1	-	0.880439	FALSE	0.703028	FALSE	1.21321	FALSE
chr6	4115926	4135831	ECI2	-	1.08056	FALSE	0.99554	FALSE	0.919472	FALSE
chr3	172472297	172539263	ECT2	+	0.90549	FALSE	1.07401	FALSE	1.52268	TRUE
chr15	74922898	74988386	EDC3	-	1.35296	FALSE	1.42382	FALSE	1.06355	FALSE
chr3	5229358	5261650	EDEM1	+	1.65526	TRUE	1.72104	TRUE	0.733964	FALSE
chr9	139756570	139760738	EDF1	-	1.09527	FALSE	1.47032	FALSE	0.458808	TRUE
chr11	85955805	85989785	EED	+	1.03552	FALSE	1.67885	TRUE	0.519415	TRUE
chr6	74225472	74230755	EEF1A1	-	1.17973	FALSE	0.996196	FALSE	1.21384	FALSE
chr2	207024317	207027653	EEF1B2	+	0.826548	FALSE	1.04683	FALSE	0.687519	FALSE
chr8	144661866	144679845	EEF1D	-	1.15943	FALSE	1.14529	FALSE	0.514994	TRUE
chr6	8073592	8102828	EEF1E1	-	0.785132	FALSE	1.11062	FALSE	1.07548	FALSE
chr11	62327072	62341460	EEF1G	-	1.06112	FALSE	0.941881	FALSE	0.829209	FALSE
chr19	3976053	3985461	EEF2	-	1.53013	TRUE	0.958936	FALSE	0.994024	FALSE
chr13	22066827	22178355	EFHA1	-	0.920976	FALSE	0.766046	FALSE	1.4121	FALSE
chr8	16884746	16980148	EFHA2	+	0.719452	FALSE	0.944738	FALSE	0.467452	TRUE
chr5	106712589	107006596	EFNA5	-	1.21933	FALSE	1.38977	FALSE	NA	FALSE
chr13	107142078	107187388	EFNB2	-	1.0219	FALSE	1.38683	FALSE	0.471808	TRUE
chr8	132916355	133025886	EFR3A	+	1.10373	FALSE	1.12526	FALSE	1.48569	FALSE
chr15	82422560	82555104	EFTUD1	-	1.35336	FALSE	1.15113	FALSE	1.4	FALSE
chr17	42927654	42976993	EFTUD2	-	1.27754	FALSE	0.895338	FALSE	1.35417	FALSE
chr19	41305047	41314346	EGLN2	+	1.16384	FALSE	1.21361	FALSE	0.541331	TRUE
chr14	34393420	34420284	EGLN3	-	1.39339	FALSE	1.57739	TRUE	1.02252	FALSE
chr2	62900985	63273621	EHBP1	+	1.27034	FALSE	1.19155	FALSE	NA	FALSE
chr9	140513443	140730578	EHMT1	+	1.74907	TRUE	1.26253	FALSE	1.07986	FALSE
chr11	125439297	125454575	EI24	+	1.09741	FALSE	0.754156	FALSE	1.21995	FALSE
chr15	49170289	49172380	EID1	+	1.32002	FALSE	0.82361	FALSE	1.047	FALSE
chr19	40029446	40030838	EID2	-	0.737347	FALSE	1.47826	FALSE	0.46106	TRUE
chr12	104697509	104698982	EID3	+	0.668841	FALSE	0.517963	TRUE	0.443142	TRUE
chr17	39845126	39847898	EIF1	+	0.846171	FALSE	1.12048	FALSE	1.3597	FALSE
chr11	65764015	65769637	EIF1AD	-	1.11322	FALSE	1.0627	FALSE	0.69609	FALSE
chrX	20142635	20159966	EIF1AX	-	0.891075	FALSE	0.796075	FALSE	1.21717	FALSE
chrY	22737610	22755040	EIF1AY	+	0	TRUE	NA	FALSE	0.841832	FALSE
chr3	40351172	40353915	EIF1B	+	1.07979	FALSE	1.45409	FALSE	1.49525	FALSE
chr3	150264573	150303803	EIF2A	+	0.728689	FALSE	1.12929	FALSE	1.50211	TRUE
chr7	6061877	6098860	EIF2AK1	-	1.30937	FALSE	0.993137	FALSE	1.27482	FALSE
chr2	37332283	37384190	EIF2AK2	-	1.20156	FALSE	0.921224	FALSE	1.23168	FALSE
chr15	40226346	40327797	EIF2AK4	+	1.58609	TRUE	0.918582	FALSE	1.42585	FALSE
chr12	124105569	124118323	EIF2B1	-	1.31809	FALSE	0.917569	FALSE	1.47736	FALSE
chr14	75469611	75476294	EIF2B2	+	0.954986	FALSE	0.914465	FALSE	1.11317	FALSE
chr2	27587218	27593324	EIF2B4	-	1.3475	FALSE	1.23162	FALSE	0.610562	TRUE
chr3	183852809	183863099	EIF2B5	+	1.36843	FALSE	1.00168	FALSE	0.999832	FALSE
chr1	36348809	36389899	EIF2C1	+	2.12506	TRUE	1.28002	FALSE	1.00377	FALSE
chr8	141541263	141645646	EIF2C2	-	1.50265	TRUE	1.42206	FALSE	1.13567	FALSE
chr1	36396682	36522063	EIF2C3	+	1.41927	FALSE	1.30217	FALSE	0.935775	FALSE
chr14	67827033	67853233	EIF2S1	+	0.997736	FALSE	1.10902	FALSE	1.05332	FALSE
chr20	32676114	32700085	EIF2S2	-	1.01822	FALSE	0.989645	FALSE	1.06254	FALSE
chrX	24073064	24096927	EIF2S3	+	0.901271	FALSE	1.0148	FALSE	1.28371	FALSE
chr10	120794540	120840334	EIF3A	-	1.33579	FALSE	1.06814	FALSE	0.908895	FALSE
chr7	2394473	2420377	EIF3B	+	1.43986	FALSE	1.01795	FALSE	0.933576	FALSE
chr22	36906896	36925277	EIF3D	-	1.30741	FALSE	1.02836	FALSE	1.22388	FALSE
chr8	109213971	109260959	EIF3E	-	0.799629	FALSE	0.890709	FALSE	1.23078	FALSE
chr11	8008866	8017719	EIF3F	+	0.876289	FALSE	0.938736	FALSE	0.834539	FALSE
chr19	10225689	10230599	EIF3G	-	0.93483	FALSE	1.07553	FALSE	0.536102	TRUE
chr8	117657054	117768062	EIF3H	-	0.730451	FALSE	0.88057	FALSE	0.706655	FALSE
chr1	32687970	32697205	EIF3I	+	1.00609	FALSE	0.921655	FALSE	0.710344	FALSE
chr15	44829265	44855001	EIF3J	+	0.972478	FALSE	0.895843	FALSE	1.13728	FALSE
chr19	39109721	39127595	EIF3K	+	0.637096	TRUE	1.03344	FALSE	0.38523	TRUE
chr22	38245378	38284789	EIF3L	+	1.00584	FALSE	0.815292	FALSE	1.13321	FALSE
chr11	32605390	32624014	EIF3M	+	0.825185	FALSE	0.907959	FALSE	1.33596	FALSE
chr17	7476182	7482324	EIF4A1	+	1.01457	FALSE	0.983505	FALSE	1.13095	FALSE
chr3	186501360	186507685	EIF4A2	+	0.718167	FALSE	0.988674	FALSE	0.982412	FALSE
chr17	78109012	78120982	EIF4A3	-	1.31052	FALSE	1.25737	FALSE	1.18454	FALSE
chr12	53400061	53435993	EIF4B	+	0.942711	FALSE	0.91171	FALSE	1.06017	FALSE
chr4	99799606	99851786	EIF4E	-	0.830717	FALSE	0.883028	FALSE	1.55175	TRUE
chr2	233415356	233433920	EIF4E2	+	0.866255	FALSE	1.00586	FALSE	1.00541	FALSE
chr8	37888019	37917883	EIF4EBP1	+	1.08869	FALSE	1.35353	FALSE	0.410181	TRUE
chr10	72163860	72188374	EIF4EBP2	+	1.3231	FALSE	0.913347	FALSE	1.17148	FALSE
chr3	184032282	184053146	EIF4G1	+	1.93922	TRUE	1.01671	FALSE	0.885206	FALSE
chr11	10818592	10830582	EIF4G2	-	1.18316	FALSE	0.911732	FALSE	1.38605	FALSE
chr1	21132784	21503381	EIF4G3	-	1.40251	FALSE	0.890695	FALSE	1.48053	FALSE
chr7	73588705	73611429	EIF4H	+	1.14717	FALSE	0.924622	FALSE	1.01086	FALSE
chr14	103800492	103811361	EIF5	+	0.978369	FALSE	1.15136	FALSE	0.991451	FALSE
chr17	7210317	7215782	EIF5A	+	1.24341	FALSE	0.976462	FALSE	0.728157	FALSE
chr2	99953833	100016728	EIF5B	+	1.99918	TRUE	1.21676	FALSE	NA	FALSE
chr20	33866724	33872594	EIF6	-	1.21957	FALSE	0.993776	FALSE	0.944463	FALSE
chr17	12894928	12921381	ELAC2	-	1.62067	TRUE	0.866756	FALSE	1.17719	FALSE
chr19	8023456	8070529	ELAVL1	-	1.0281	FALSE	0.991178	FALSE	1.4468	FALSE
chr9	23690102	23826063	ELAVL2	-	0.738763	FALSE	1.12766	FALSE	0.60466	TRUE
chr4	139978870	140060606	ELF2	-	0.842763	FALSE	0.936272	FALSE	0.674828	FALSE
chr1	205577070	205602000	ELK4	-	0.932972	FALSE	1.49418	FALSE	0.780635	FALSE
chr5	95220801	95297775	ELL2	-	0.957384	FALSE	NA	FALSE	NA	FALSE
chr4	141445311	141474924	ELMOD2	+	0.857753	FALSE	0.73652	FALSE	1.26089	FALSE
chr6	53132195	53213977	ELOVL5	-	0.881402	FALSE	0.975176	FALSE	1.3983	FALSE
chr4	110970228	111119820	ELOVL6	-	1.26401	FALSE	1.13842	FALSE	1.19425	FALSE
chr18	33709836	33754688	ELP2	+	1.28847	FALSE	1.07299	FALSE	1.3488	FALSE
chr8	27950583	28048669	ELP3	+	1.16042	FALSE	1.5641	TRUE	1.29565	FALSE
chr12	7079943	7085165	EMG1	+	1.27649	FALSE	1.03675	FALSE	1.0994	FALSE
chr2	42396489	42559688	EML4	+	1.36402	FALSE	1.07189	FALSE	1.21994	FALSE
chr1	225674533	225840845	ENAH	-	1.19095	FALSE	0.978574	FALSE	1.08511	FALSE
chr5	73923233	73937249	ENC1	-	0.737521	FALSE	1.10455	FALSE	0.554806	TRUE
chr1	8921058	8939151	ENO1	-	1.09279	FALSE	1.00519	FALSE	0.85457	FALSE
chr4	83351725	83382244	ENOPH1	+	0.849525	FALSE	0.823233	FALSE	1.34626	FALSE
chr18	670323	712662	ENOSF1	-	1.07012	FALSE	1.47009	FALSE	0.573619	TRUE
chr6	132129155	132216295	ENPP1	+	1.14774	FALSE	0.804183	FALSE	1.07695	FALSE
chr1	150594598	150602098	ENSA	-	0.970828	FALSE	1.02676	FALSE	0.961667	FALSE
chr8	23286664	23315244	ENTPD4	-	1.4967	FALSE	1.55027	TRUE	1.14404	FALSE
chr8	110346551	110358189	ENY2	+	0.90969	FALSE	0.894059	FALSE	1.2333	FALSE
chr22	41488613	41576081	EP300	+	1.43555	FALSE	1.82319	TRUE	1.04684	FALSE
chr6	131160487	131384462	EPB41L2	-	1.17008	FALSE	0.869394	FALSE	1.07071	FALSE
chr2	120770603	120936697	EPB41L5	+	1.60698	TRUE	1.34172	FALSE	1.33178	FALSE
chr10	32557858	32636113	EPC1	-	0.526668	TRUE	1.04735	FALSE	0.691846	FALSE
chr2	149402559	149545136	EPC2	+	0.788259	FALSE	1.14817	FALSE	0.596596	TRUE
chr2	47596286	47614167	EPCAM	+	1.08316	FALSE	0.911815	FALSE	1.11472	FALSE
chr7	143088204	143105985	EPHA1	-	1.25219	FALSE	1.03059	FALSE	1.10124	FALSE
chr6	93949739	94129300	EPHA7	-	0.529759	TRUE	0.850995	FALSE	NA	FALSE
chr3	37027356	37034795	EPM2AIP1	-	0.816313	FALSE	1.49516	FALSE	0.484963	TRUE
chr17	19140689	19240028	EPN2	+	1.31707	FALSE	1.68608	TRUE	NA	FALSE
chr1	220141941	220220000	EPRS	-	1.44983	FALSE	1.13953	FALSE	1.20072	FALSE
chr1	51819934	51984995	EPS15	-	1.19531	FALSE	1.31478	FALSE	1.52449	TRUE
chr2	26568953	26618759	EPT1	+	1.04454	FALSE	1.27274	FALSE	1.38341	FALSE
chr5	65222383	65376850	ERBB2IP	+	0.870096	FALSE	1.2784	FALSE	0.893686	FALSE
chr12	1100403	1605099	ERC1	+	2.32269	TRUE	1.26105	FALSE	1.17182	FALSE
chr2	128014865	128051752	ERCC3	-	0.891686	FALSE	1.33592	FALSE	1.11985	FALSE
chr5	60169658	60240905	ERCC8	-	0.909108	FALSE	0.839952	FALSE	1.56635	TRUE
chr5	172261222	172379688	ERGIC1	+	0.956043	FALSE	0.862046	FALSE	1.45293	FALSE
chr12	29493578	29534143	ERGIC2	-	0.78997	FALSE	0.769677	FALSE	1.31058	FALSE
chr20	34129777	34145405	ERGIC3	+	1.03488	FALSE	0.956492	FALSE	NA	FALSE
chr14	69846839	69865021	ERH	-	0.692336	FALSE	0.823486	FALSE	1.01167	FALSE
chr8	8860313	8890849	ERI1	+	1.00715	FALSE	1.2779	FALSE	0.919333	FALSE
chr1	44686741	44820939	ERI3	-	0.988766	FALSE	1.05311	FALSE	NA	FALSE
chr2	54014067	54045956	ERLEC1	+	0.810382	FALSE	0.964331	FALSE	1.49403	FALSE
chr10	101909846	101945814	ERLIN1	-	2.52423	TRUE	2.11155	TRUE	1.27218	FALSE
chr8	37594096	37615319	ERLIN2	+	1.14064	FALSE	0.863956	FALSE	1.11726	FALSE
chr12	112451151	112461024	ERP29	+	0.991967	FALSE	1.06935	FALSE	0.511389	TRUE
chr1	8071778	8086393	ERRFI1	-	0.689388	FALSE	1.10664	FALSE	0.487542	TRUE
chr7	64451414	64467124	ERV3-1	-	1.02765	FALSE	0.881427	FALSE	1.22412	FALSE
chr18	19109261	19180693	ESCO1	-	0.992335	FALSE	0.975857	FALSE	1.30455	FALSE
chr8	27632057	27662424	ESCO2	+	1.20802	FALSE	1.05648	FALSE	1.16004	FALSE
chr13	47345390	47371367	ESD	-	0.696639	FALSE	0.894845	FALSE	1.39663	FALSE
chr20	13694968	13765532	ESF1	-	0.841648	FALSE	1.00683	FALSE	0.813939	FALSE
chr3	54666150	54673884	ESRG	-	0.90579	FALSE	0.82993	FALSE	1.19866	FALSE
chr8	95653363	95719694	ESRP1	+	1.26161	FALSE	1.38663	FALSE	1.56557	TRUE
chr2	67624441	67637533	ETAA1	+	1.02051	FALSE	1.03995	FALSE	0.937477	FALSE
chr5	137841783	137878932	ETF1	-	1.13751	FALSE	1.15928	FALSE	1.34424	FALSE
chr12	22778075	22843608	ETNK1	+	1.22816	FALSE	1.37792	FALSE	1.48986	FALSE
chr21	40177848	40196878	ETS2	+	0.744063	FALSE	1.00762	FALSE	0.653078	TRUE
chr7	13930855	14031050	ETV1	-	1.11647	FALSE	1.5237	TRUE	1.28498	FALSE
chr1	157094458	157108383	ETV3	-	1.30746	FALSE	1.40294	FALSE	0.574776	TRUE
chr17	41605210	41623762	ETV4	-	1.07179	FALSE	0.788466	FALSE	1.27398	FALSE
chr3	185764105	185826901	ETV5	-	0.860896	FALSE	1.18751	FALSE	1.41336	FALSE
chr12	11802787	12048325	ETV6	+	1.39892	FALSE	1.37524	FALSE	NA	FALSE
chr22	29663997	29696515	EWSR1	+	1.20815	FALSE	0.845552	FALSE	0.757897	FALSE
chr1	242011492	242053241	EXO1	+	1.03586	FALSE	1.32441	FALSE	1.09427	FALSE
chr6	485137	693109	EXOC2	-	1.41309	FALSE	1.0492	FALSE	1.85246	TRUE
chr7	132937822	133750513	EXOC4	+	1.1431	FALSE	0.85093	FALSE	1.22964	FALSE
chr14	57669193	57735617	EXOC5	-	1.075	FALSE	0.992263	FALSE	1.22673	FALSE
chr2	72406443	73053177	EXOC6B	-	1.45297	FALSE	0.90306	FALSE	NA	FALSE
chr1	231468481	231473578	EXOC8	-	0.861924	FALSE	1.66246	TRUE	0.528229	TRUE
chr3	38537762	38567796	EXOG	+	1.1846	FALSE	1.44988	FALSE	1.2204	FALSE
chr10	99195665	99205768	EXOSC1	-	0.997596	FALSE	1.25957	FALSE	0.942232	FALSE
chr1	11126675	11159938	EXOSC10	-	1.00655	FALSE	0.984738	FALSE	1.56421	TRUE
chr9	133569157	133580452	EXOSC2	+	1.83453	TRUE	1.44725	FALSE	0.970166	FALSE
chr9	37780307	37785067	EXOSC3	-	0.886175	FALSE	0.780173	FALSE	0.858275	FALSE
chr16	70284133	70285833	EXOSC6	-	1.43907	FALSE	1.62339	TRUE	0.887795	FALSE
chr3	45017740	45054158	EXOSC7	+	0.923364	FALSE	0.955575	FALSE	0.988151	FALSE
chr13	37574677	37583751	EXOSC8	+	0.838671	FALSE	0.964143	FALSE	1.13864	FALSE
chr4	122722471	122738176	EXOSC9	+	0.754693	FALSE	1.37995	FALSE	1.54787	TRUE
chr8	118811601	119124058	EXT1	-	1.14908	FALSE	1.51989	TRUE	0.997772	FALSE
chr1	101337940	101360418	EXTL2	-	1.25627	FALSE	1.14875	FALSE	1.5818	TRUE
chr8	28559152	28611202	EXTL3	+	2.14961	TRUE	1.79443	TRUE	1.19975	FALSE
chr1	28296854	28415148	EYA3	-	1.61974	TRUE	1.10734	FALSE	1.42791	FALSE
chr7	148504463	148581441	EZH2	-	1.17404	FALSE	1.33822	FALSE	1.28386	FALSE
chr6	159186772	159240456	EZR	-	1.43949	FALSE	1.05152	FALSE	0.983019	FALSE
chr1	160965000	160991133	F11R	-	1.67446	TRUE	1.54047	TRUE	1.34731	FALSE
chr5	76011867	76031595	F2R	+	1.7154	TRUE	1.60066	TRUE	1.2614	FALSE
chr8	82192717	82197012	FABP5	+	0.66939	FALSE	1.04679	FALSE	0.7398	FALSE
chr11	70049268	70053508	FADD	+	0.775574	FALSE	1.29855	FALSE	0.290755	TRUE
chr11	61567096	61584529	FADS1	-	1.17632	FALSE	0.85157	FALSE	1.36963	FALSE
chr11	61595712	61634825	FADS2	+	1.61457	TRUE	1.00735	FALSE	0.79152	FALSE
chr1	50906934	51425936	FAF1	-	1.11135	FALSE	1.05591	FALSE	1.00076	FALSE
chr5	175875355	175937075	FAF2	+	0.972814	FALSE	1.30147	FALSE	0.830837	FALSE
chr1	109102970	109181949	FAM102B	+	0.846312	FALSE	1.20123	FALSE	1.18606	FALSE
chr15	83654994	83659423	FAM103A1	+	1.19001	FALSE	1.0818	FALSE	1.20147	FALSE
chr17	71203491	71228533	FAM104A	-	1.55842	TRUE	1.60544	TRUE	0.685416	FALSE
chr5	14664782	14699842	FAM105B	+	1.69048	TRUE	1.65005	TRUE	1.17049	FALSE
chr9	74477367	74526148	FAM108B1	-	0.747863	FALSE	1.3508	FALSE	0.509067	TRUE
chr15	80987651	81047962	FAM108C1	+	1.03091	FALSE	NA	FALSE	1.45261	FALSE
chr2	38813	46588	FAM110C	-	1.10624	FALSE	1.89162	TRUE	NA	FALSE
chr11	58910317	58922511	FAM111A	+	1.62852	TRUE	1.75677	TRUE	NA	FALSE
chr11	58874657	58894888	FAM111B	+	1.34187	FALSE	0.995391	FALSE	1.06017	FALSE
chr7	143548460	143599278	FAM115A	-	1.68492	TRUE	1.21674	FALSE	1.2319	FALSE
chr3	57611180	57678816	FAM116A	-	0.685504	FALSE	1.09698	FALSE	0.839763	FALSE
chr2	203499900	203634480	FAM117B	+	1.48415	FALSE	2.10587	TRUE	1.03659	FALSE
chr11	126081618	126132879	FAM118B	+	1.24796	FALSE	1.15671	FALSE	1.10014	FALSE
chr9	96214172	96328397	FAM120A	+	1.23576	FALSE	1.07741	FALSE	1.31089	FALSE
chr9	96208781	96215874	FAM120AOS	-	1.50527	TRUE	1.07917	FALSE	1.09789	FALSE
chr9	71394963	71398609	FAM122A	+	0.698247	FALSE	1.77837	TRUE	0.616341	TRUE
chrX	133903595	133931262	FAM122B	-	1.32355	FALSE	1.14079	FALSE	NA	FALSE
chr13	51796469	51858377	FAM124A	+	1.48308	FALSE	2.18913	TRUE	0.767884	FALSE
chr7	22980877	23053770	FAM126A	-	1.04211	FALSE	0.91119	FALSE	1.16593	FALSE
chr6	71123106	71270877	FAM135A	+	1.21229	FALSE	1.2155	FALSE	1.16901	FALSE
chr2	70523107	70529220	FAM136A	-	1.07758	FALSE	0.948252	FALSE	1.19504	FALSE
chr4	89647105	89978323	FAM13A	-	1.06625	FALSE	1.23094	FALSE	0.871661	FALSE
chr5	137273641	137368802	FAM13B	-	0.99361	FALSE	1.21062	FALSE	0.92349	FALSE
chr14	24608173	24610797	FAM158A	-	1.73671	TRUE	1.00853	FALSE	0.732398	FALSE
chr4	152330397	152584784	FAM160A1	+	1.58168	TRUE	1.79945	TRUE	1.25985	FALSE
chr11	6232563	6255941	FAM160A2	-	0.845644	FALSE	2.51666	TRUE	0.486791	TRUE
chr11	73117027	73309228	FAM168A	-	1.36243	FALSE	1.6144	TRUE	1.06752	FALSE
chr2	131805448	131851004	FAM168B	-	0.99963	FALSE	1.01826	FALSE	0.818788	FALSE
chr5	74073398	74162615	FAM169A	-	0.714524	FALSE	1.02127	FALSE	0.513539	TRUE
chr10	15253643	15413058	FAM171A1	-	2.16949	TRUE	NA	FALSE	1.39876	FALSE
chr10	126490353	126525239	FAM175B	+	0.694619	FALSE	0.979091	FALSE	0.598457	TRUE
chr10	102672325	102724891	FAM178A	+	1.07291	FALSE	1.84038	TRUE	1.13798	FALSE
chr14	45431415	45543634	FAM179B	+	1.21488	FALSE	1.43074	FALSE	0.646313	TRUE
chr10	15820174	15902519	FAM188A	-	0.746983	FALSE	0.745203	FALSE	1.13121	FALSE
chr9	71939487	72007370	FAM189A2	+	0.900943	FALSE	1.28576	FALSE	1.39249	FALSE
chr10	86088409	86278276	FAM190B	+	1.2872	FALSE	1.22239	FALSE	0.954116	FALSE
chr16	57186377	57219976	FAM192A	-	1.12373	FALSE	1.04238	FALSE	1.24893	FALSE
chr4	2627158	2734302	FAM193A	+	1.14127	FALSE	1.29541	FALSE	0.670068	FALSE
chr5	176946789	176981548	FAM193B	-	0.90647	FALSE	1.56844	TRUE	0.56564	TRUE
chrX	103411155	103440582	FAM199X	+	1.4201	FALSE	1.12638	FALSE	1.19032	FALSE
chr4	15683351	15692070	FAM200B	+	0.760816	FALSE	0.916209	FALSE	0.984426	FALSE
chr10	120068571	120101839	FAM204A	-	0.952371	FALSE	0.808252	FALSE	1.3958	FALSE
chr3	56654159	56717135	FAM208A	-	1.18953	FALSE	1.25627	FALSE	0.87048	FALSE
chr10	5726800	5805703	FAM208B	+	1.48736	FALSE	1.6119	TRUE	1.21487	FALSE
chr1	178995073	179045702	FAM20B	+	1.24545	FALSE	1.23082	FALSE	1.1922	FALSE
chr19	16296234	16302857	FAM32A	+	1.09382	FALSE	1.10467	FALSE	1.06288	FALSE
chr1	244998638	245008359	FAM36A	+	0.80941	FALSE	0.80719	FALSE	1.30942	FALSE
chr7	120988904	121036422	FAM3C	-	1.02459	FALSE	0.923041	FALSE	1.29001	FALSE
chr1	110577240	110597263	FAM40A	+	1.54641	TRUE	1.50239	TRUE	0.991621	FALSE
chr1	27331510	27339333	FAM46B	-	0.42836	TRUE	0.832866	FALSE	0.439919	TRUE
chr13	37583450	37633850	FAM48A	-	1.50678	TRUE	1.47811	FALSE	1.43618	FALSE
chr8	130853715	130952000	FAM49B	-	1.04946	FALSE	0.95202	FALSE	1.48159	FALSE
chr5	137673223	137685418	FAM53C	+	1.37852	FALSE	1.8714	TRUE	0.864297	FALSE
chr17	635846	646075	FAM57A	+	1.65595	TRUE	1.87582	TRUE	0.739403	FALSE
chr12	31433519	31479159	FAM60A	-	0.539663	TRUE	0.916672	FALSE	1.46119	FALSE
chr17	6347734	6354385	FAM64A	+	1.85055	TRUE	1.39697	FALSE	1.0212	FALSE
chr11	95502105	95522954	FAM76B	-	0.702137	FALSE	1.43995	FALSE	0.929168	FALSE
chr8	87484577	87521009	FAM82B	-	0.857904	FALSE	0.636928	TRUE	1.37308	FALSE
chr20	37554954	37581703	FAM83D	+	0.578431	TRUE	0.917648	FALSE	0.539982	TRUE
chr8	127564682	127570711	FAM84B	-	1.14639	FALSE	1.42277	FALSE	0.569566	TRUE
chr8	124780881	124827690	FAM91A1	+	0.771795	FALSE	1.07143	FALSE	1.39487	FALSE
chr15	64364760	64386207	FAM96A	-	0.825321	FALSE	1.02034	FALSE	1.20595	FALSE
chr2	33808728	33824362	FAM98A	-	1.59411	TRUE	1.04129	FALSE	0.790826	FALSE
chr15	38746327	38777063	FAM98B	+	0.680049	FALSE	0.91829	FALSE	0.725511	FALSE
chrX	14861528	14891184	FANCB	-	1.39192	FALSE	1.18165	FALSE	1.27012	FALSE
chr3	10068112	10143614	FANCD2	+	1.28405	FALSE	0.879153	FALSE	1.51567	TRUE
chr11	22644078	22647387	FANCF	-	0.910534	FALSE	1.07334	FALSE	0.940281	FALSE
chr9	35073834	35080013	FANCG	-	1.32512	FALSE	0.873553	FALSE	NA	FALSE
chr15	89787193	89860362	FANCI	+	1.32332	FALSE	0.842664	FALSE	1.35436	FALSE
chr2	58386377	58468515	FANCL	-	0.940576	FALSE	1.20946	FALSE	1.10449	FALSE
chr14	45605135	45670093	FANCM	+	1.22744	FALSE	NA	FALSE	0.752295	FALSE
chr11	13690205	13753893	FAR1	+	1.19767	FALSE	1.42072	FALSE	1.28359	FALSE
chr13	98795433	99102023	FARP1	+	1.21922	FALSE	0.858148	FALSE	1.14982	FALSE
chr2	223436161	223520827	FARSB	-	0.803036	FALSE	0.655205	TRUE	1.88444	TRUE
chr2	170386262	170430424	FASTKD1	-	1.22485	FALSE	1.43332	FALSE	1.56067	TRUE
chr2	207630111	207660911	FASTKD2	+	1.27207	FALSE	1.30605	FALSE	1.29339	FALSE
chr5	7859271	7869150	FASTKD3	-	1.45277	FALSE	1.88245	TRUE	0.648343	TRUE
chr20	3127164	3129906	FASTKD5	-	0.611271	TRUE	0.99952	FALSE	0.467952	TRUE
chr4	187508936	187644987	FAT1	-	1.30491	FALSE	1.067	FALSE	1.32586	FALSE
chr11	92085261	92629635	FAT3	+	1.59549	TRUE	0.984191	FALSE	1.45069	FALSE
chr11	64888098	64889672	FAU	-	0.740645	FALSE	1.10143	FALSE	0.427262	TRUE
chr19	40325092	40337054	FBL	-	0.88005	FALSE	0.904118	FALSE	0.362401	TRUE
chr1	16085254	16113084	FBLIM1	+	1.294	FALSE	1.47076	FALSE	0.976192	FALSE
chr5	127593600	127873735	FBN2	-	1.66867	TRUE	1.05652	FALSE	1.32956	FALSE
chr13	77579388	77601331	FBXL3	-	0.797809	FALSE	1.06436	FALSE	0.563139	TRUE
chr6	99321600	99395849	FBXL4	-	1.0427	FALSE	1.24406	FALSE	1.27121	FALSE
chr4	15606006	15657035	FBXL5	-	0.861044	FALSE	1.4927	FALSE	1.32744	FALSE
chr5	15500304	15939900	FBXL7	+	1.39616	FALSE	1.57828	TRUE	NA	FALSE
chr2	48034058	48132932	FBXO11	-	1.14849	FALSE	1.28958	FALSE	1.05983	FALSE
chr10	5932213	5979556	FBXO18	+	1.31643	FALSE	1.27638	FALSE	0.857333	FALSE
chr12	117581584	117628300	FBXO21	-	1.42613	FALSE	1.64322	TRUE	1.36107	FALSE
chr15	76196199	76227608	FBXO22	+	0.923172	FALSE	1.18969	FALSE	1.22938	FALSE
chr1	224301790	224349749	FBXO28	+	0.765183	FALSE	1.37692	FALSE	0.660066	TRUE
chr6	146119271	146135921	FBXO30	-	0.864659	FALSE	1.34043	FALSE	0.70579	FALSE
chr14	55738020	55820329	FBXO34	+	0.670235	FALSE	1.16045	FALSE	0.372193	TRUE
chr5	147763545	147822399	FBXO38	+	0.947193	FALSE	1.15439	FALSE	1.02374	FALSE
chr1	16576558	16678948	FBXO42	-	0.796886	FALSE	1.53728	TRUE	0.760604	FALSE
chr3	196295724	196315930	FBXO45	+	0.971693	FALSE	1.1924	FALSE	0.5617	TRUE
chr19	46213886	46234151	FBXO46	-	1.81334	TRUE	1.54613	TRUE	0.856935	FALSE
chr6	153291657	153304740	FBXO5	-	0.692055	FALSE	1.23645	FALSE	0.469194	TRUE
chr22	32870706	32894818	FBXO7	+	1.49706	FALSE	1.27326	FALSE	1.5754	TRUE
chr6	52929795	52965670	FBXO9	+	1.26765	FALSE	1.2449	FALSE	1.34708	FALSE
chr5	171288555	171433877	FBXW11	-	0.577348	TRUE	1.10168	FALSE	0.995681	FALSE
chr9	123519253	123555740	FBXW2	-	1.50979	TRUE	1.30447	FALSE	1.31679	FALSE
chr10	103370420	103454743	FBXW4	-	0.901685	FALSE	NA	FALSE	NA	FALSE
chr4	153242409	153456172	FBXW7	-	0.859311	FALSE	1.0023	FALSE	0.544086	TRUE
chr12	117348760	117468953	FBXW8	+	1.19812	FALSE	0.909775	FALSE	1.09052	FALSE
chr14	75179849	75203390	FCF1	+	0.882433	FALSE	0.996888	FALSE	1.21452	FALSE
chr8	11660189	11696818	FDFT1	+	0.925136	FALSE	0.898551	FALSE	1.45906	FALSE
chr1	155278538	155290457	FDPS	+	1.2719	FALSE	1.47178	FALSE	0.617311	TRUE
chr19	4791727	4795571	FEM1A	+	1.0135	FALSE	1.47699	FALSE	0.486404	TRUE
chr15	68570140	68583640	FEM1B	+	1.27086	FALSE	1.88731	TRUE	1.02043	FALSE
chr5	114856607	114880591	FEM1C	-	0.953898	FALSE	1.56096	TRUE	0.606821	TRUE
chr11	61560108	61564714	FEN1	+	0.856502	FALSE	1.00884	FALSE	0.779589	FALSE
chr14	53323988	53417815	FERMT2	-	1.09406	FALSE	1.38271	FALSE	1.45118	FALSE
chr2	36779403	36825332	FEZ2	-	0.793034	FALSE	0.77031	FALSE	1.34753	FALSE
chr12	32655040	32798984	FGD4	+	1.15377	FALSE	1.66276	TRUE	0.741964	FALSE
chr12	95470524	95611240	FGD6	-	0.837219	FALSE	1.13692	FALSE	1.11788	FALSE
chr11	69513005	69519106	FGF19	-	0.616959	TRUE	1.2064	FALSE	0.454408	TRUE
chr4	123747862	123819390	FGF2	+	0.773551	FALSE	1.11308	FALSE	0.902511	FALSE
chr10	93666344	93669258	FGFBP3	-	1.53011	TRUE	0.83984	FALSE	0.818605	FALSE
chr8	38268655	38326352	FGFR1	-	1.83613	TRUE	1.52269	TRUE	1.25637	FALSE
chr6	167412815	167454066	FGFR1OP	+	1.11813	FALSE	1.13022	FALSE	1.04432	FALSE
chr12	27091304	27119581	FGFR1OP2	+	0.868305	FALSE	1.17068	FALSE	0.877268	FALSE
chr10	123237843	123357972	FGFR2	-	0.792542	FALSE	1.19974	FALSE	0.987971	FALSE
chr1	241660856	241683085	FH	-	1.23716	FALSE	0.843015	FALSE	1.27871	FALSE
chr4	153864134	153900848	FHDC1	+	1.10652	FALSE	1.59734	TRUE	0.864751	FALSE
chr2	164464117	164592513	FIGN	-	1.39098	FALSE	1.95081	TRUE	1.02459	FALSE
chr7	50511831	50518088	FIGNL1	-	1.24659	FALSE	2.27993	TRUE	1.17559	FALSE
chr4	54243819	54326103	FIP1L1	+	0.858416	FALSE	1.07254	FALSE	0.751898	FALSE
chr12	49315741	49319330	FKBP11	-	1.1061	FALSE	1.3625	FALSE	1.0994	FALSE
chr7	30052883	30066268	FKBP14	-	1.55001	TRUE	1.36032	FALSE	1.24255	FALSE
chr20	1349620	1373816	FKBP1A	-	0.892888	FALSE	0.862382	FALSE	1.09389	FALSE
chr14	45584801	45603732	FKBP3	-	0.858259	FALSE	1.02218	FALSE	0.943108	FALSE
chr12	2904107	2914587	FKBP4	+	1.89768	TRUE	1.1863	FALSE	0.6618	TRUE
chr13	100003673	100004281	FKSG29	+	2.55104	TRUE	4.44691	TRUE	0.721893	FALSE
chr1	154955769	154965587	FLAD1	+	1.37279	FALSE	1.19589	FALSE	1.49083	FALSE
chr15	50641134	50647076	FLJ10038	-	0.669857	FALSE	0.660924	TRUE	0.814014	FALSE
chr8	22497883	22499722	FLJ14107	-	0.529139	TRUE	0.243344	TRUE	NA	FALSE
chr14	58732082	58764855	FLJ31306	-	1.13708	FALSE	1.47301	FALSE	1.34958	FALSE
chr18	3594111	3597377	FLJ35776	+	1.72965	TRUE	1.46714	FALSE	NA	FALSE
chr11	126211611	126225482	FLJ39051	-	3.15545	TRUE	3.79217	TRUE	9.84189	TRUE
chr9	140657473	140659224	FLJ40292	+	0.634575	TRUE	0.766123	FALSE	0.567676	TRUE
chr3	187896330	187898596	FLJ42393	+	1.03422	FALSE	0.732583	FALSE	0.753924	FALSE
chr7	130628918	130793562	FLJ43663	-	0.545819	TRUE	NA	FALSE	0.553782	TRUE
chr3	57994126	58157982	FLNB	+	1.48748	FALSE	0.939205	FALSE	1.0594	FALSE
chr13	28874482	29069265	FLT1	-	0.972332	FALSE	1.13929	FALSE	0.822009	FALSE
chr1	213031596	213072705	FLVCR1	+	1.31817	FALSE	1.54049	TRUE	1.20998	FALSE
chr2	153191750	153506348	FMNL2	+	0.953645	FALSE	1.20765	FALSE	1.33318	FALSE
chrX	146993468	147032647	FMR1	+	1.07071	FALSE	1.04065	FALSE	0.906647	FALSE
chr1	93913687	94020218	FNBP1L	+	0.894871	FALSE	1.56406	TRUE	1.17932	FALSE
chr11	47738068	47788993	FNBP4	-	1.10152	FALSE	1.44799	FALSE	1.01919	FALSE
chr13	49550047	49783915	FNDC3A	+	1.04124	FALSE	1.60539	TRUE	1.01608	FALSE
chr3	171757417	172118492	FNDC3B	+	0.962315	FALSE	1.18815	FALSE	0.987936	FALSE
chr5	130977406	131132756	FNIP1	-	1.04242	FALSE	1.47584	FALSE	0.65087	TRUE
chr8	42911441	42940932	FNTA	+	1.15391	FALSE	1.3645	FALSE	1.02391	FALSE
chr16	15959576	15982447	FOPNL	-	1.08404	FALSE	1.3616	FALSE	1.39089	FALSE
chr1	42642209	42801548	FOXJ3	-	1.05121	FALSE	1.40139	FALSE	0.722529	FALSE
chr17	80477593	80562483	FOXK2	+	1.45062	FALSE	1.5305	TRUE	0.698547	FALSE
chr12	2966846	2986321	FOXM1	-	1.51914	TRUE	1.05333	FALSE	1.46983	FALSE
chr2	48541794	48606434	FOXN2	+	0.833674	FALSE	1.53867	TRUE	0.586581	TRUE
chr14	89622515	90085494	FOXN3	-	1.54111	TRUE	1.35675	FALSE	1.09452	FALSE
chr13	41129800	41240734	FOXO1	-	0.98973	FALSE	1.38071	FALSE	0.566953	TRUE
chr6	108881025	109005971	FOXO3	+	0.868573	FALSE	1.24039	FALSE	0.540106	TRUE
chr17	18569235	18576494	FOXO3B	-	1.93548	TRUE	1.46919	FALSE	0.564957	TRUE
chr3	71003864	71633140	FOXP1	-	1.06522	FALSE	1.71844	TRUE	0.983144	FALSE
chr11	126138934	126148027	FOXRED1	+	1.4662	FALSE	0.92698	FALSE	0.865131	FALSE
chr4	78978723	79465423	FRAS1	+	1.79574	TRUE	1.07974	FALSE	1.35231	FALSE
chr10	99092253	99094458	FRAT2	-	0.89116	FALSE	0.940092	FALSE	0.499786	TRUE
chr12	69864128	69973562	FRS2	+	0.712334	FALSE	1.36348	FALSE	0.50051	TRUE
chr4	48499379	48782316	FRYL	-	0.97095	FALSE	1.2258	FALSE	1.0638	FALSE
chr7	5632435	5646287	FSCN1	+	1.65338	TRUE	1.16417	FALSE	0.960104	FALSE
chr9	108210314	108311385	FSD1L	+	0.819156	FALSE	0.932631	FALSE	0.521522	TRUE
chr5	52776263	52782304	FST	+	0.826436	FALSE	2.00076	TRUE	0.604784	TRUE
chr3	120113060	120169918	FSTL1	-	0.963686	FALSE	0.777663	FALSE	1.26096	FALSE
chr11	61731756	61735132	FTH1	-	0.942162	FALSE	1.00506	FALSE	0.825974	FALSE
chr2	27615489	27616443	FTH1P3	-	0.871705	FALSE	0.637377	TRUE	1.21381	FALSE
chr19	49468565	49470136	FTL	+	1.16365	FALSE	0.998233	FALSE	0.891217	FALSE
chr7	2273925	2281833	FTSJ2	-	1.50715	TRUE	1.34555	FALSE	0.819519	FALSE
chr16	71316202	71323509	FTSJD1	-	0.720339	FALSE	1.47015	FALSE	0.373178	TRUE
chr6	37400906	37449284	FTSJD2	+	1.60145	TRUE	0.933833	FALSE	1.29534	FALSE
chrX	73247970	73513409	FTX	-	1.35312	FALSE	1.74355	TRUE	1.32035	FALSE
chr1	78413590	78444777	FUBP1	-	0.917224	FALSE	1.04597	FALSE	1.3016	FALSE
chr9	133454959	133513739	FUBP3	+	1.09118	FALSE	0.819952	FALSE	1.11059	FALSE
chr6	143815948	143833020	FUCA2	-	0.736581	FALSE	0.708216	FALSE	1.26479	FALSE
chr16	31191430	31206192	FUS	+	1.15442	FALSE	1.01862	FALSE	0.637913	TRUE
chr14	65877309	66210839	FUT8	+	1.98868	TRUE	1.19977	FALSE	NA	FALSE
chr11	6502676	6505911	FXC1	+	1.51862	TRUE	1.64432	TRUE	1.0526	FALSE
chr3	180630233	180700539	FXR1	+	1.02415	FALSE	1.17041	FALSE	1.12624	FALSE
chr6	111981534	112194655	FYN	-	1.36534	FALSE	1.19536	FALSE	NA	FALSE
chr17	42634811	42638630	FZD2	+	1.21978	FALSE	1.69942	TRUE	NA	FALSE
chr8	28351721	28431785	FZD3	+	0.869352	FALSE	1.1512	FALSE	1.28672	FALSE
chr11	86656716	86666440	FZD4	-	1.20902	FALSE	1.41285	FALSE	0.658561	TRUE
chr2	208627309	208634143	FZD5	-	1.44613	FALSE	1.93454	TRUE	0.642743	TRUE
chr8	104310660	104345094	FZD6	+	0.911094	FALSE	1.44429	FALSE	0.822233	FALSE
chr2	202899309	202903160	FZD7	+	0.926457	FALSE	1.57191	TRUE	0.267083	TRUE
chr14	31028328	31089046	G2E3	+	0.792746	FALSE	1.36048	FALSE	0.996454	FALSE
chr5	151151475	151184915	G3BP1	+	1.1665	FALSE	1.03508	FALSE	1.15697	FALSE
chr4	76567952	76598667	G3BP2	-	1.31866	FALSE	1.13945	FALSE	1.27372	FALSE
chr17	42148097	42153712	G6PC3	+	1.21507	FALSE	0.998895	FALSE	1.26397	FALSE
chr4	144257982	144395718	GAB1	+	1.02061	FALSE	1.10238	FALSE	0.910236	FALSE
chr17	7143737	7145753	GABARAP	-	1.11138	FALSE	1.06416	FALSE	1.07437	FALSE
chr12	10365488	10375724	GABARAPL1	+	1.19789	FALSE	1.05991	FALSE	0.967649	FALSE
chr16	75600248	75611779	GABARAPL2	+	0.956745	FALSE	1.0385	FALSE	1.27941	FALSE
chr6	29570004	29600962	GABBR1	-	1.32622	FALSE	0.9525	FALSE	1.05761	FALSE
chr21	27107257	27144771	GABPA	+	0.939528	FALSE	1.24091	FALSE	1.09859	FALSE
chr15	50569388	50647605	GABPB1	-	0.703069	FALSE	1.37999	FALSE	0.989637	FALSE
chr1	68150859	68154021	GADD45A	+	1.02227	FALSE	1.25306	FALSE	0.503352	TRUE
chr19	13064971	13068050	GADD45GIP1	-	0.802163	FALSE	1.5659	TRUE	0.36598	TRUE
chr18	33234532	33291798	GALNT1	+	0.951068	FALSE	0.859547	FALSE	1.2948	FALSE
chr1	230202955	230417875	GALNT2	+	1.33303	FALSE	0.990767	FALSE	0.844514	FALSE
chr2	166604312	166650803	GALNT3	-	1.09205	FALSE	0.981805	FALSE	0.718738	FALSE
chr4	174089903	174245118	GALNT7	+	1.08464	FALSE	0.917914	FALSE	1.17485	FALSE
chr16	81348570	81413803	GAN	+	1.53056	TRUE	2.79799	TRUE	1.17727	FALSE
chr11	62392297	62414104	GANAB	-	1.34975	FALSE	0.72576	FALSE	1.0616	FALSE
chr12	6643656	6647536	GAPDH	+	1.19721	FALSE	1.07318	FALSE	0.903888	FALSE
chr4	110736665	110745893	GAR1	+	0.883466	FALSE	1.04556	FALSE	0.534756	TRUE
chr7	30634180	30673648	GARS	+	1.17307	FALSE	0.910761	FALSE	1.65278	TRUE
chr21	34876237	34915198	GART	-	1.19246	FALSE	0.983871	FALSE	1.39446	FALSE
chr1	173833038	173837125	GAS5	-	0.752132	FALSE	1.46154	FALSE	0.912697	FALSE
chr7	92076764	92088742	GATAD1	+	1.11745	FALSE	1.3529	FALSE	0.738798	FALSE
chr19	19496641	19619741	GATAD2A	+	1.58756	TRUE	1.18967	FALSE	0.987729	FALSE
chr1	153777202	153895451	GATAD2B	-	0.884596	FALSE	1.4639	FALSE	0.562469	TRUE
chr12	120884240	120901556	GATC	+	1.03376	FALSE	1.22704	FALSE	1.22564	FALSE
chr9	35736862	35749225	GBA2	-	1.32268	FALSE	0.78201	FALSE	1.00091	FALSE
chr7	56032269	56067875	GBAS	+	0.799372	FALSE	0.700456	FALSE	1.73757	TRUE
chr2	163200582	163219148	GCA	+	0.823685	FALSE	0.751718	FALSE	1.53889	TRUE
chr21	34106209	34144169	GCFC1	-	0.875625	FALSE	1.23141	FALSE	0.837165	FALSE
chr2	75889831	75938111	GCFC2	-	1.12585	FALSE	0.873833	FALSE	NA	FALSE
chr6	53362139	53409927	GCLC	-	0.796991	FALSE	1.43381	FALSE	1.00751	FALSE
chr1	94352589	94375012	GCLM	-	1.07418	FALSE	1.61091	TRUE	1.26993	FALSE
chr12	120565013	120632513	GCN1L1	-	1.98707	TRUE	0.998273	FALSE	0.896671	FALSE
chr6	10521567	10629601	GCNT2	+	0.797129	FALSE	1.21321	FALSE	0.710799	FALSE
chr5	74323288	74326724	GCNT4	-	0.643462	TRUE	0.933092	FALSE	0.717476	FALSE
chr16	81115551	81129980	GCSH	-	0.934314	FALSE	0.984538	FALSE	0.900319	FALSE
chr8	75262617	75279335	GDAP1	+	1.12314	FALSE	0.900263	FALSE	1.15559	FALSE
chr1	118406106	118472302	GDAP2	-	1.02967	FALSE	1.33767	FALSE	1.39868	FALSE
chr16	19513014	19533450	GDE1	-	1.29199	FALSE	1.17253	FALSE	1.57683	TRUE
chr12	56137063	56146665	GDF11	+	1.09268	FALSE	1.31698	FALSE	0.524955	TRUE
chr10	5807185	5855512	GDI2	-	1.05142	FALSE	0.927155	FALSE	1.46393	FALSE
chr17	647660	655501	GEMIN4	-	1.1665	FALSE	1.56938	TRUE	0.604634	TRUE
chr5	154266975	154317776	GEMIN5	-	1.83336	TRUE	1.59833	TRUE	1.41492	FALSE
chr19	45582517	45594782	GEMIN7	+	0.654324	TRUE	1.19414	FALSE	0.459767	TRUE
chr2	17935176	17966632	GEN1	+	1.09688	FALSE	1.08764	FALSE	0.817102	FALSE
chr3	158362316	158410360	GFM1	+	0.924347	FALSE	0.871517	FALSE	1.65292	TRUE
chr5	74017030	74063042	GFM2	-	1.18975	FALSE	0.93198	FALSE	1.39355	FALSE
chr2	69546900	69614386	GFPT1	-	1.23048	FALSE	1.03558	FALSE	1.24702	FALSE
chr5	179727699	179780315	GFPT2	-	1.01229	FALSE	1.30881	FALSE	1.10162	FALSE
chr16	23474862	23521815	GGA2	-	2.30807	TRUE	1.6592	TRUE	1.16009	FALSE
chr7	30536236	30544457	GGCT	-	0.827703	FALSE	0.812951	FALSE	1.25023	FALSE
chr17	34900736	34946276	GGNBP2	+	0.766006	FALSE	1.16232	FALSE	0.517161	TRUE
chr1	235491752	235507844	GGPS1	+	1.09713	FALSE	1.08369	FALSE	1.20875	FALSE
chr10	85899184	85913311	GHITM	+	0.908688	FALSE	0.909026	FALSE	1.23652	FALSE
chr2	233562014	233725289	GIGYF2	+	1.29923	FALSE	1.43058	FALSE	0.660163	TRUE
chr5	102421703	102455842	GIN1	-	1.0177	FALSE	1.3031	FALSE	0.74816	FALSE
chr20	25388322	25429191	GINS1	+	0.812262	FALSE	0.893546	FALSE	1.44222	FALSE
chr16	85711279	85722588	GINS2	-	0.747578	FALSE	0.759428	FALSE	1.25916	FALSE
chr8	41386724	41402565	GINS4	+	1.1483	FALSE	0.658029	TRUE	1.21216	FALSE
chr6	121756744	121770873	GJA1	+	1.08268	FALSE	0.881759	FALSE	1.24515	FALSE
chr17	42875815	42908179	GJC1	-	1.05466	FALSE	1.5427	TRUE	0.856999	FALSE
chr11	134146274	134189458	GLB1L3	+	1.14089	FALSE	1.18587	FALSE	0.844536	FALSE
chr7	8008422	8128709	GLCCI1	+	0.779769	FALSE	1.47669	FALSE	0.876791	FALSE
chr9	6532463	6645692	GLDC	-	1.51415	TRUE	0.882375	FALSE	1.30884	FALSE
chr16	74481325	74641042	GLG1	-	1.50256	TRUE	1.15145	FALSE	1.03567	FALSE
chr2	121554866	121750229	GLI2	+	1.47213	FALSE	2.10067	TRUE	0.660317	TRUE
chr7	42000547	42276618	GLI3	-	1.0778	FALSE	1.43012	FALSE	1.11765	FALSE
chr1	92711954	92764566	GLMN	-	1.22258	FALSE	0.930326	FALSE	1.39988	FALSE
chr6	38643701	38670952	GLO1	-	0.942577	FALSE	0.851089	FALSE	1.40544	FALSE
chr17	662548	685571	GLOD4	-	1.02656	FALSE	0.886593	FALSE	1.65812	TRUE
chr10	131934638	131978646	GLRX3	+	0.88507	FALSE	0.967255	FALSE	0.966449	FALSE
chr14	96001322	96011055	GLRX5	+	0.973419	FALSE	0.95981	FALSE	0.955021	FALSE
chr2	191745546	191829776	GLS	+	1.57766	TRUE	1.23531	FALSE	1.38876	FALSE
chr19	48111452	48206534	GLTSCR1	+	0.801553	FALSE	1.12124	FALSE	0.608895	TRUE
chr19	48248792	48260323	GLTSCR2	+	1.02733	FALSE	0.904966	FALSE	NA	FALSE
chr10	88809958	88854776	GLUD1	-	0.975515	FALSE	0.923043	FALSE	1.14358	FALSE
chr1	182350838	182361341	GLUL	-	0.576385	TRUE	1.22076	FALSE	0.810195	FALSE
chr16	4853203	4897303	GLYR1	-	1.35702	FALSE	0.831181	FALSE	0.935473	FALSE
chr2	70056817	70106727	GMCL1	+	0.886547	FALSE	1.02852	FALSE	1.00566	FALSE
chr14	54941208	54955744	GMFB	-	0.990821	FALSE	0.926187	FALSE	1.10579	FALSE
chr6	24775158	24786325	GMNN	+	0.868977	FALSE	1.04822	FALSE	1.07889	FALSE
chr14	24701647	24708447	GMPR2	+	0.823831	FALSE	0.743988	FALSE	0.929815	FALSE
chr3	155588324	155655520	GMPS	+	1.26054	FALSE	1.05551	FALSE	1.63599	TRUE
chr7	2767740	2883959	GNA12	-	1.66618	TRUE	1.54928	TRUE	1.03042	FALSE
chr17	63005406	63052920	GNA13	-	1.02397	FALSE	1.22483	FALSE	1.20254	FALSE
chr9	80037994	80263232	GNA14	-	1.13584	FALSE	NA	FALSE	1.39187	FALSE
chr7	79764139	79848725	GNAI1	+	0.446017	TRUE	1.13783	FALSE	0.708801	FALSE
chr1	110091185	110138452	GNAI3	+	1.08457	FALSE	0.921541	FALSE	1.49032	FALSE
chr9	80335190	80646219	GNAQ	-	1.26455	FALSE	1.1382	FALSE	0.976089	FALSE
chr20	57414794	57486250	GNAS	+	1.46416	FALSE	1.29846	FALSE	0.802691	FALSE
chr1	1716724	1822526	GNB1	-	1.11245	FALSE	0.943496	FALSE	1.00172	FALSE
chr5	180663927	180670906	GNB2L1	-	0.821483	FALSE	0.970636	FALSE	0.752068	FALSE
chr9	114423850	114432526	GNG10	+	1.19059	FALSE	0.957465	FALSE	1.50425	TRUE
chr1	84964005	84972262	GNG5	-	0.736417	FALSE	1.22823	FALSE	0.613537	TRUE
chr1	38032412	38061586	GNL2	-	1.29784	FALSE	1.46651	FALSE	1.18884	FALSE
chr3	52719935	52728510	GNL3	+	1.06336	FALSE	1.53161	TRUE	1.11425	FALSE
chrX	54556643	54593720	GNL3L	+	1.14558	FALSE	0.965069	FALSE	1.2139	FALSE
chr1	231376918	231413719	GNPAT	+	0.995915	FALSE	0.812777	FALSE	1.19454	FALSE
chr4	44704167	44728612	GNPDA2	-	0.795787	FALSE	1.09558	FALSE	1.08159	FALSE
chr14	53241910	53258386	GNPNAT1	-	1.15934	FALSE	0.967768	FALSE	1.19839	FALSE
chr12	102139274	102224645	GNPTAB	-	1.28846	FALSE	0.978562	FALSE	NA	FALSE
chr1	145509819	145516076	GNRHR2	-	0.947281	FALSE	1.23438	FALSE	NA	FALSE
chr3	37284681	37408370	GOLGA4	+	1.09211	FALSE	0.957898	FALSE	0.976685	FALSE
chr8	41348080	41368499	GOLGA7	+	1.28872	FALSE	1.19387	FALSE	1.31935	FALSE
chr3	121382047	121468602	GOLGB1	-	1.51719	TRUE	1.05959	FALSE	1.04299	FALSE
chr3	167727653	167813417	GOLIM4	-	1.26648	FALSE	0.902671	FALSE	0.817752	FALSE
chr9	88641057	88715116	GOLM1	-	1.23872	FALSE	0.884261	FALSE	0.748086	FALSE
chr5	32124823	32174425	GOLPH3	-	0.762274	FALSE	1.2969	FALSE	1.28017	FALSE
chr1	150618700	150669672	GOLPH3L	-	1.8456	TRUE	1.63037	TRUE	1.12805	FALSE
chr12	21654698	21671337	GOLT1B	+	0.908581	FALSE	1.0897	FALSE	1.42082	FALSE
chr1	155719509	155826972	GON4L	-	1.6066	TRUE	1.42033	FALSE	0.773804	FALSE
chr1	170501262	170522974	GORAB	+	0.937707	FALSE	1.10372	FALSE	0.542558	TRUE
chr2	171784947	171823643	GORASP2	+	0.958259	FALSE	1.38946	FALSE	1.40422	FALSE
chr17	28804425	28853832	GOSR1	+	0.986744	FALSE	1.46841	FALSE	0.801574	FALSE
chr17	45000485	45018733	GOSR2	+	1.5075	TRUE	1.18813	FALSE	1.24896	FALSE
chr16	58741034	58768246	GOT2	-	1.07864	FALSE	0.944107	FALSE	1.33632	FALSE
chr10	113909621	113943537	GPAM	-	0.904194	FALSE	1.24675	FALSE	1.32044	FALSE
chr1	217603833	217804409	GPATCH2	-	0.976008	FALSE	1.25583	FALSE	0.707487	FALSE
chr1	156564099	156571279	GPATCH4	-	1.17284	FALSE	0.979682	FALSE	0.764909	FALSE
chr17	42472644	42580957	GPATCH8	-	1.34267	FALSE	1.57613	TRUE	0.795114	FALSE
chr5	56469774	56560506	GPBP1	+	1.06894	FALSE	1.43905	FALSE	1.00874	FALSE
chr1	46092975	46152302	GPBP1L1	-	0.926132	FALSE	1.84223	TRUE	1.17665	FALSE
chrX	132435063	132549205	GPC4	-	0.996857	FALSE	0.943142	FALSE	1.48422	FALSE
chr13	93879077	95060273	GPC6	+	0.929227	FALSE	0.848825	FALSE	1.25424	FALSE
chr20	5525079	5591672	GPCPD1	-	0.615413	TRUE	0.929443	FALSE	1.20777	FALSE
chrX	13789061	13956831	GPM6B	-	0.828231	FALSE	0.822099	FALSE	1.35654	FALSE
chr2	27851514	27873713	GPN1	+	1.07532	FALSE	1.07792	FALSE	1.54237	TRUE
chr4	22388998	22517672	GPR125	-	1.34552	FALSE	1.39591	FALSE	1.3448	FALSE
chr15	40092930	40213093	GPR176	-	1.39959	FALSE	1.1524	FALSE	1.27192	FALSE
chr13	95254103	95286899	GPR180	+	0.949147	FALSE	1.34844	FALSE	0.895593	FALSE
chr9	125796845	125797895	GPR21	+	0.858714	FALSE	1.51427	TRUE	1.53295	TRUE
chr6	97245887	97285353	GPR63	-	1.40377	FALSE	2.33901	TRUE	0.952902	FALSE
chr2	54080049	54087170	GPR75	-	1.15109	FALSE	1.14407	FALSE	1.17683	FALSE
chr5	89854616	90460033	GPR98	+	1.37146	FALSE	1.18279	FALSE	1.08393	FALSE
chr16	19870292	19896151	GPRC5B	-	2.92387	TRUE	2.27601	TRUE	0.830516	FALSE
chr16	46918307	46965201	GPT2	+	1.48768	FALSE	1.49401	FALSE	0.836802	FALSE
chr3	49394608	49395791	GPX1	-	1.24381	FALSE	1.20448	FALSE	0.60994	TRUE
chr5	54455983	54463129	GPX8	+	1.30456	FALSE	1.25305	FALSE	1.01883	FALSE
chr19	35491245	35517373	GRAMD1A	+	1.19551	FALSE	1.13215	FALSE	0.840602	FALSE
chr7	50657759	50861159	GRB10	-	1.39222	FALSE	1.13184	FALSE	1.31288	FALSE
chr17	73314156	73401790	GRB2	-	1.18384	FALSE	1.27815	FALSE	1.13769	FALSE
chr8	102504667	102681952	GRHL2	+	0.980025	FALSE	1.1744	FALSE	0.827524	FALSE
chr9	37422706	37436986	GRHPR	+	0.971946	FALSE	0.842089	FALSE	0.759358	FALSE
chr4	93225549	94693649	GRID2	+	2.11006	TRUE	1.43641	FALSE	1.29495	FALSE
chr4	7061779	7069800	GRPEL1	-	0.845958	FALSE	1.23659	FALSE	0.514404	TRUE
chr5	148724976	148734146	GRPEL2	+	0.912989	FALSE	1.12719	FALSE	0.869851	FALSE
chr4	71681498	71705627	GRSF1	-	1.36883	FALSE	1.4161	FALSE	1.25605	FALSE
chr13	113978504	114018463	GRTP1	-	0.806898	FALSE	0.949989	FALSE	1.24771	FALSE
chr19	48949029	48957164	GRWD1	+	1.41918	FALSE	1.61092	TRUE	0.795471	FALSE
chr17	3627196	3629992	GSG2	+	1.14025	FALSE	1.98334	TRUE	0.550495	TRUE
chr3	119540801	119813264	GSK3B	-	1.30422	FALSE	1.99942	TRUE	1.15511	FALSE
chr16	11961984	12010519	GSPT1	-	1.47576	FALSE	1.0133	FALSE	1.36944	FALSE
chrX	51486480	51489326	GSPT2	+	0.988363	FALSE	1.56226	TRUE	0.411499	TRUE
chr8	30535579	30585486	GSR	-	1.123	FALSE	0.842854	FALSE	1.42258	FALSE
chr4	106629940	106768882	GSTCD	+	0.913543	FALSE	1.04868	FALSE	1.61146	TRUE
chr10	106013951	106027222	GSTO1	+	1.06404	FALSE	1.64683	TRUE	0.687159	FALSE
chr11	67351065	67354124	GSTP1	+	0.89898	FALSE	1.109	FALSE	0.675763	FALSE
chr14	81646393	81687575	GTF2A1	-	0.83149	FALSE	1.03445	FALSE	0.976673	FALSE
chr15	59930260	59949737	GTF2A2	-	1.03313	FALSE	1.17742	FALSE	1.09558	FALSE
chr3	120461557	120501916	GTF2E1	+	0.964652	FALSE	1.21992	FALSE	0.652806	TRUE
chr8	30436030	30515738	GTF2E2	-	0.776709	FALSE	1.02163	FALSE	0.585471	TRUE
chr13	45694630	45858239	GTF2F2	+	0.576497	TRUE	0.91312	FALSE	1.1719	FALSE
chr11	18343815	18388590	GTF2H1	+	1.02309	FALSE	1.16454	FALSE	1.02942	FALSE
chr5	68858499	68858597	GTF2H2D	+	0.713049	FALSE	0.623764	TRUE	1.85739	TRUE
chr12	124118380	124145334	GTF2H3	+	0.970473	FALSE	0.933853	FALSE	1.57035	TRUE
chr7	74072029	74175022	GTF2I	+	1.22863	FALSE	0.957859	FALSE	1.52289	TRUE
chr13	27998680	28009846	GTF3A	+	1.34079	FALSE	1.09077	FALSE	0.768301	FALSE
chr16	27471933	27561251	GTF3C1	-	2.09423	TRUE	1.08555	FALSE	1.14372	FALSE
chr2	27548720	27579868	GTF3C2	-	1.44851	FALSE	1.33077	FALSE	1.54204	TRUE
chr2	197627755	197664492	GTF3C3	-	1.23623	FALSE	1.04639	FALSE	1.40781	FALSE
chr9	135545727	135565470	GTF3C4	+	1.26226	FALSE	1.59564	TRUE	0.648793	TRUE
chr9	135906061	135933890	GTF3C5	+	1.43907	FALSE	1.11123	FALSE	0.995427	FALSE
chr6	111279762	111289091	GTF3C6	+	0.82423	FALSE	0.836404	FALSE	0.828849	FALSE
chr22	39101806	39129592	GTPBP1	+	1.5308	TRUE	1.04622	FALSE	1.02547	FALSE
chr7	89975978	90020769	GTPBP10	+	1.12047	FALSE	1.23755	FALSE	1.01984	FALSE
chr6	43588217	43596936	GTPBP2	-	1.21006	FALSE	1.13432	FALSE	NA	FALSE
chr10	1034348	1063708	GTPBP4	+	0.952847	FALSE	1.20313	FALSE	0.757889	FALSE
chr3	112709799	112720221	GTPBP8	+	1.15121	FALSE	1.12419	FALSE	1.43084	FALSE
chr4	44680432	44702697	GUF1	+	0.891067	FALSE	0.751185	FALSE	1.22105	FALSE
chr2	189157389	189460652	GULP1	+	0.876263	FALSE	1.16972	FALSE	1.51171	TRUE
chr12	42475647	42538673	GXYLT1	-	1.37907	FALSE	1.36085	FALSE	1.14506	FALSE
chr20	23345020	23353683	GZF1	+	1.24366	FALSE	1.13054	FALSE	0.476261	TRUE
chr3	129033613	129035120	H1FX	-	2.306	TRUE	1.14358	FALSE	0.783967	FALSE
chr12	14927269	14930936	H2AFJ	+	0.749402	FALSE	1.08913	FALSE	0.455287	TRUE
chr7	44866487	44887725	H2AFV	-	1.04901	FALSE	0.862406	FALSE	1.04074	FALSE
chr11	118964584	118966177	H2AFX	-	1.37834	FALSE	1.16682	FALSE	0.740712	FALSE
chr5	134670070	134735577	H2AFY	-	0.819924	FALSE	0.837754	FALSE	0.759578	FALSE
chr4	100869243	100871512	H2AFZ	-	1.10081	FALSE	0.953434	FALSE	1.38448	FALSE
chr1	226250407	226259703	H3F3A	+	0.765066	FALSE	0.855295	FALSE	0.948876	FALSE
chr17	73772514	73775860	H3F3B	-	1.13845	FALSE	0.993061	FALSE	1.48414	FALSE
chr6	105175967	105307794	HACE1	-	1.2597	FALSE	0.889538	FALSE	1.43913	FALSE
chr3	15602239	15643130	HACL1	-	0.973999	FALSE	0.923538	FALSE	1.18356	FALSE
chr4	108910869	108956331	HADH	+	0.763662	FALSE	0.72739	FALSE	0.930751	FALSE
chr2	26413503	26467594	HADHA	-	1.31237	FALSE	0.911601	FALSE	0.99362	FALSE
chr5	140053489	140070971	HARS	-	1.43313	FALSE	1.07772	FALSE	0.977632	FALSE
chr5	140071017	140078890	HARS2	+	0.750563	FALSE	1.31039	FALSE	0.817585	FALSE
chr16	69139466	69152619	HAS3	+	0.928456	FALSE	1.25576	FALSE	NA	FALSE
chr2	172778934	172848600	HAT1	+	0.893377	FALSE	0.857887	FALSE	1.55542	TRUE
chr18	43684297	43708299	HAUS1	+	1.2677	FALSE	1.24775	FALSE	1.08325	FALSE
chr15	42841010	42862190	HAUS2	+	1.18206	FALSE	1.07252	FALSE	1.39826	FALSE
chr4	2230095	2243860	HAUS3	-	1.05701	FALSE	1.43141	FALSE	0.605032	TRUE
chr9	19053140	19102902	HAUS6	-	0.845257	FALSE	1.08793	FALSE	1.20573	FALSE
chr7	106809405	106842974	HBP1	+	0.733219	FALSE	1.27129	FALSE	1.04683	FALSE
chr6	135281516	135376036	HBS1L	-	1.04156	FALSE	0.875752	FALSE	1.28421	FALSE
chr1	110943876	110950546	HBXIP	-	0.583905	TRUE	1.00793	FALSE	0.902831	FALSE
chrX	11129405	11141204	HCCS	+	0.945434	FALSE	1.55311	TRUE	1.29695	FALSE
chr6	26521933	26527612	HCG11	+	1.99154	TRUE	1.69775	TRUE	0.969107	FALSE
chr6	30255173	30294927	HCG18	-	1.57595	TRUE	1.33087	FALSE	1.47297	FALSE
chr6	114257319	114292359	HDAC2	-	1.03257	FALSE	0.905218	FALSE	1.38345	FALSE
chr5	141000442	141016423	HDAC3	-	1.24056	FALSE	0.955176	FALSE	1.13619	FALSE
chr6	125596495	125623282	HDDC2	-	0.813294	FALSE	0.972767	FALSE	0.677262	FALSE
chr1	156711898	156722240	HDGF	-	1.45814	FALSE	1.03354	FALSE	0.785295	FALSE
chr15	83806815	83876321	HDGFRP3	-	1.11559	FALSE	0.973609	FALSE	1.08187	FALSE
chr18	44633780	44676871	HDHD2	-	1.23683	FALSE	1.08966	FALSE	1.0971	FALSE
chr2	242166681	242255115	HDLBP	-	1.48794	FALSE	0.964841	FALSE	0.938909	FALSE
chr1	236712304	236767841	HEATR1	-	1.26879	FALSE	1.02216	FALSE	1.44275	FALSE
chr6	138725335	138734582	HEBP2	+	0.925753	FALSE	1.18614	FALSE	0.56597	TRUE
chr14	31569323	31676689	HECTD1	-	1.46232	FALSE	1.35764	FALSE	1.39823	FALSE
chr10	93170095	93274520	HECTD2	+	0.979607	FALSE	0.891096	FALSE	NA	FALSE
chr10	96305573	96361856	HELLS	+	1.04962	FALSE	0.952126	FALSE	1.08854	FALSE
chr17	65066553	65241319	HELZ	-	1.10933	FALSE	1.29448	FALSE	1.41524	FALSE
chr15	63900816	64126147	HERC1	-	1.66041	TRUE	1.07076	FALSE	1.16895	FALSE
chr16	32162608	32163874	HERC2P4	-	1.31559	FALSE	1.57432	TRUE	0.542219	TRUE
chr15	23390721	23393943	HERC2P7	+	0.846695	FALSE	1.56709	TRUE	0.294429	TRUE
chr10	69681655	69835103	HERC4	-	1.54424	TRUE	1.19758	FALSE	1.5263	TRUE
chr16	56965747	56977793	HERPUD1	+	0.972639	FALSE	1.02687	FALSE	0.62519	TRUE
chr3	193853930	193856401	HES1	+	0.756501	FALSE	1.39873	FALSE	0.32639	TRUE
chr15	72635777	72668520	HEXA	-	1.48198	FALSE	1.26439	FALSE	0.863358	FALSE
chr6	126070731	126082415	HEY2	+	0.6854	FALSE	1.18813	FALSE	0.563082	TRUE
chr1	100503788	100548929	HIAT1	+	0.625148	TRUE	1.3927	FALSE	1.05102	FALSE
chr7	27565058	27702620	HIBADH	-	0.980933	FALSE	0.801466	FALSE	1.34397	FALSE
chr2	191069359	191184771	HIBCH	-	1.00574	FALSE	1.04832	FALSE	0.819286	FALSE
chr14	62162118	62214977	HIF1A	+	1.13118	FALSE	1.30596	FALSE	1.47413	FALSE
chr10	102295640	102313681	HIF1AN	+	1.58967	TRUE	1.00279	FALSE	1.02598	FALSE
chr3	42824399	42846027	HIGD1A	-	0.895546	FALSE	0.799357	FALSE	1.22523	FALSE
chr5	175815783	175816751	HIGD2A	+	0.815151	FALSE	1.08576	FALSE	1.17687	FALSE
chr7	128095883	128098472	HILPDA	+	0.991427	FALSE	1.13321	FALSE	0.570085	TRUE
chr11	118992232	119005765	HINFP	+	1.18047	FALSE	1.54261	TRUE	0.621983	TRUE
chr5	130494874	130501034	HINT1	-	0.940874	FALSE	1.25493	FALSE	0.664306	TRUE
chr1	114471995	114520491	HIPK1	+	2.54021	TRUE	1.93762	TRUE	1.34877	FALSE
chr11	33279167	33375939	HIPK3	+	1.0888	FALSE	1.50456	TRUE	0.628065	TRUE
chr22	19318223	19419219	HIRA	-	1.4808	FALSE	0.990659	FALSE	0.860707	FALSE
chr6	26017259	26018040	HIST1H1A	-	1.78193	TRUE	2.61616	TRUE	NA	FALSE
chr6	27834569	27835359	HIST1H1B	-	1.29692	FALSE	1.30013	FALSE	0.520902	TRUE
chr6	26055967	26056699	HIST1H1C	-	0.811696	FALSE	1.02779	FALSE	0.556341	TRUE
chr6	26234439	26235216	HIST1H1D	-	0.885961	FALSE	1.02565	FALSE	0.464021	TRUE
chr6	26156558	26157343	HIST1H1E	+	1.45169	FALSE	1.92194	TRUE	0.629361	TRUE
chr6	26033319	26033796	HIST1H2AB	-	0.746125	FALSE	0.880317	FALSE	0.627964	TRUE
chr6	26124372	26124918	HIST1H2AC	+	0.727388	FALSE	0.833292	FALSE	0.622938	TRUE
chr6	26199011	26199471	HIST1H2AD	-	0.975657	FALSE	0.925559	FALSE	0.434594	TRUE
chr6	26217147	26217711	HIST1H2AE	+	1.22652	FALSE	0.944618	FALSE	0.705967	FALSE
chr6	27100816	27101314	HIST1H2AG	+	1.28242	FALSE	1.5623	TRUE	0.393195	TRUE
chr6	27114907	27115346	HIST1H2AH	+	0.639821	TRUE	1.44454	FALSE	0.360102	TRUE
chr6	27775976	27776445	HIST1H2AI	+	0.758146	FALSE	1.66556	TRUE	0.248729	TRUE
chr6	27833106	27833576	HIST1H2AL	+	0.951425	FALSE	1.12725	FALSE	0.375049	TRUE
chr6	27860476	27860963	HIST1H2AM	-	1.26149	FALSE	1.04652	FALSE	0.434828	TRUE
chr6	26043454	26043885	HIST1H2BB	-	2.67604	TRUE	1.69865	TRUE	0.454124	TRUE
chr6	26123694	26124132	HIST1H2BC	-	1.63035	TRUE	1.53528	TRUE	0.441085	TRUE
chr6	26184023	26184458	HIST1H2BE	+	1.26095	FALSE	1.39225	FALSE	0.554038	TRUE
chr6	26199786	26200216	HIST1H2BF	+	1.59613	TRUE	1.66743	TRUE	0.463985	TRUE
chr6	26216427	26216872	HIST1H2BG	-	0.844238	FALSE	1.19899	FALSE	0.518919	TRUE
chr6	26251878	26252303	HIST1H2BH	+	0.776515	FALSE	0.919761	FALSE	0.368346	TRUE
chr6	26273203	26273640	HIST1H2BI	+	1.29063	FALSE	1.27879	FALSE	0.370784	TRUE
chr6	27100094	27100575	HIST1H2BJ	-	0.84543	FALSE	0.690283	FALSE	0.571878	TRUE
chr6	27106071	27114637	HIST1H2BK	-	0.760078	FALSE	0.974503	FALSE	0.449576	TRUE
chr6	27775256	27775709	HIST1H2BL	-	1.74856	TRUE	2.18505	TRUE	0.761972	FALSE
chr6	27782821	27783267	HIST1H2BM	+	0.839652	FALSE	0.994115	FALSE	0.591472	TRUE
chr6	27861202	27861669	HIST1H2BO	+	0.886531	FALSE	1.09187	FALSE	0.505486	TRUE
chr6	26020717	26021186	HIST1H3A	+	0.758687	FALSE	1.2189	FALSE	0.444943	TRUE
chr6	26031816	26032288	HIST1H3B	-	1.02918	FALSE	1.31815	FALSE	0.502394	TRUE
chr6	26045638	26046097	HIST1H3C	+	2.78753	TRUE	1.94674	TRUE	0.56331	TRUE
chr6	26197011	26199011	HIST1H3D	-	0.287534	TRUE	0.50796	TRUE	0.372386	TRUE
chr6	26225382	26225844	HIST1H3E	+	0.792593	FALSE	1.15872	FALSE	0.424044	TRUE
chr6	26250369	26250835	HIST1H3F	-	0.940646	FALSE	1.25188	FALSE	0.431744	TRUE
chr6	26271145	26271612	HIST1H3G	-	0.607971	TRUE	1.46918	FALSE	0.509353	TRUE
chr6	27839622	27840099	HIST1H3I	-	0.99712	FALSE	1.33591	FALSE	0.366887	TRUE
chr6	27858092	27858570	HIST1H3J	-	0.74363	FALSE	1.31687	FALSE	0.374204	TRUE
chr6	26021906	26022278	HIST1H4A	+	1.25504	FALSE	0.723576	FALSE	0.439774	TRUE
chr6	26027123	26027480	HIST1H4B	-	1.20871	FALSE	0.527923	TRUE	0.565737	TRUE
chr6	26104175	26104565	HIST1H4C	+	1.05392	FALSE	1.05875	FALSE	0.608225	TRUE
chr6	26188937	26189304	HIST1H4D	-	1.08534	FALSE	1.29264	FALSE	0.512946	TRUE
chr6	26204872	26205249	HIST1H4E	+	1.03001	FALSE	0.877412	FALSE	0.420126	TRUE
chr6	26240653	26241021	HIST1H4F	+	1.39248	FALSE	1.13375	FALSE	0.441156	TRUE
chr6	26285353	26285727	HIST1H4H	-	1.69651	TRUE	1.16067	FALSE	0.721336	FALSE
chr6	27107087	27107457	HIST1H4I	+	0.540046	TRUE	0.658043	TRUE	0.391564	TRUE
chr6	27840925	27841289	HIST1H4L	-	1.2097	FALSE	1.77272	TRUE	0.464805	TRUE
chr1	149858524	149858961	HIST2H2AC	+	1.02081	FALSE	0.840962	FALSE	0.497501	TRUE
chr1	149821758	149822340	HIST2H2BC	-	1.0051	FALSE	1.12056	FALSE	1.07405	FALSE
chr1	149784779	149785236	HIST2H3D	-	0.623156	TRUE	0.843608	FALSE	0.241439	TRUE
chr12	14923653	14924065	HIST4H4	-	0.874614	FALSE	0.831302	FALSE	0.457469	TRUE
chr6	12012723	12165232	HIVEP1	+	0.959177	FALSE	1.03077	FALSE	0.641267	TRUE
chr6	143072603	143266338	HIVEP2	-	1.04988	FALSE	1.3158	FALSE	0.694037	FALSE
chr2	234745485	234763212	HJURP	-	0.775088	FALSE	1.05187	FALSE	0.511245	TRUE
chr2	75059781	75120481	HK2	+	0.877602	FALSE	1.08007	FALSE	1.05202	FALSE
chr19	37825579	37855357	HKR1	+	1.33923	FALSE	1.44568	FALSE	0.885716	FALSE
chr6	33080292	33096890	HLA-DPB2	+	1.34023	FALSE	0.555588	TRUE	0.772201	FALSE
chr3	148747903	148804341	HLTF	-	0.90476	FALSE	1.23018	FALSE	1.46199	FALSE
chr20	30102240	30157370	HM13	+	0.86569	FALSE	0.711635	FALSE	0.872964	FALSE
chr8	28747910	28910242	HMBOX1	+	1.3439	FALSE	2.06979	TRUE	1.07962	FALSE
chr11	118955586	118964259	HMBS	+	0.960477	FALSE	1.01557	FALSE	1.14336	FALSE
chr15	77713242	77777945	HMG20A	+	1.23178	FALSE	1.53731	TRUE	1.32915	FALSE
chr6	34204576	34214008	HMGA1	+	1.01849	FALSE	0.842487	FALSE	0.97507	FALSE
chr12	66218239	66360071	HMGA2	+	0.89895	FALSE	0.87974	FALSE	1.16051	FALSE
chr13	31032878	31040081	HMGB1	-	1.06599	FALSE	0.952673	FALSE	1.05098	FALSE
chr4	174252526	174255595	HMGB2	-	1.11285	FALSE	0.972422	FALSE	1.24211	FALSE
chrX	150151762	150159248	HMGB3	+	1.12227	FALSE	0.849597	FALSE	0.970049	FALSE
chr5	74632992	74657926	HMGCR	+	0.95587	FALSE	1.28445	FALSE	1.38795	FALSE
chr5	43289492	43313595	HMGCS1	-	0.836024	FALSE	0.76907	FALSE	1.37398	FALSE
chr21	40714240	40721047	HMGN1	-	0.875424	FALSE	0.859154	FALSE	1.01642	FALSE
chr1	26798901	26803133	HMGN2	+	0.811981	FALSE	0.820493	FALSE	1.27536	FALSE
chr6	79910961	79944455	HMGN3	-	0.776757	FALSE	0.986452	FALSE	0.852024	FALSE
chr6	26538571	26547164	HMGN4	+	1.31139	FALSE	1.2689	FALSE	1.52083	TRUE
chr5	149380168	149432706	HMGXB3	+	1.09677	FALSE	1.42679	FALSE	0.644968	TRUE
chr22	35653444	35691800	HMGXB4	+	0.808807	FALSE	1.48681	FALSE	0.821872	FALSE
chr5	162887516	162918953	HMMR	+	1.54317	TRUE	1.15797	FALSE	1.30431	FALSE
chr17	73131343	73150775	HN1	-	0.987467	FALSE	1.07848	FALSE	1.15766	FALSE
chr16	1728277	1752073	HN1L	+	1.22931	FALSE	0.963766	FALSE	1.30788	FALSE
chr5	137087072	137090039	HNRNPA0	-	1.47725	FALSE	1.13022	FALSE	0.960293	FALSE
chr12	54674487	54679030	HNRNPA1	+	1.1548	FALSE	1.06643	FALSE	0.839943	FALSE
chr7	26229555	26240413	HNRNPA2B1	-	0.926743	FALSE	0.928819	FALSE	0.589682	TRUE
chr2	178077421	178088685	HNRNPA3	+	0.930098	FALSE	0.77034	FALSE	0.87368	FALSE
chr5	177631507	177638184	HNRNPAB	+	1.47337	FALSE	1.19775	FALSE	0.89536	FALSE
chr14	21677295	21737638	HNRNPC	-	0.923147	FALSE	0.929924	FALSE	1.06037	FALSE
chr4	83274466	83295149	HNRNPD	-	0.863915	FALSE	0.807205	FALSE	0.678619	FALSE
chr10	43881064	43904696	HNRNPF	-	0.979781	FALSE	1.03255	FALSE	1.17898	FALSE
chr5	179041178	179050722	HNRNPH1	-	1.01314	FALSE	0.736442	FALSE	0.900391	FALSE
chrX	100663120	100669128	HNRNPH2	+	1.04085	FALSE	0.854925	FALSE	1.0458	FALSE
chr10	70091767	70102953	HNRNPH3	+	0.8672	FALSE	0.673912	FALSE	0.648561	TRUE
chr9	86582997	86595569	HNRNPK	-	0.853588	FALSE	0.803469	FALSE	1.25159	FALSE
chr19	39327027	39342979	HNRNPL	-	1.18351	FALSE	0.945994	FALSE	0.844669	FALSE
chr19	8509802	8554002	HNRNPM	+	0.983661	FALSE	0.833094	FALSE	0.568697	TRUE
chr1	23636275	23670853	HNRNPR	-	1.0871	FALSE	0.93284	FALSE	1.09249	FALSE
chr1	245013601	245027827	HNRNPU	-	1.58125	TRUE	0.95	FALSE	0.907742	FALSE
chr19	41768390	41813811	HNRNPUL1	+	1.28157	FALSE	1.05308	FALSE	1.1724	FALSE
chr11	62480096	62494857	HNRNPUL2	-	1.67118	TRUE	1.03961	FALSE	0.740442	FALSE
chr4	83343716	83351378	HNRPDL	-	0.818822	FALSE	0.896747	FALSE	1.38414	FALSE
[truncated: 3,518 more rows]
