# Supplementary material for: Abnormal RNA stability in amyotrophic lateral sclerosis
Source: Nat Commun. 2018 Jul 20;9:2845. doi: 10.1038/s41467-018-05049-z (PMC6054632; doi:10.1038/s41467-018-05049-z)
Supplement: Supplementary file 6 — Supplementary Data 4 [file 41467_2018_5049_MOESM6_ESM.xlsx]

## Sheet: Description
RNA instability in amyotrophic lateral sclerosis
EM Tank, C Figueroa-Romero et al.
Datafile 4
Bru-seq results from iPSCs
Samples used for Bru-seq are listed in Supplementary Table 1
Log2FoldChange:
log2(Median RPKM (ALS) / Median RPKM (CTL))
Significance criteria:
False discovery rate < 0.1
Length ≥300 bp
RPKM ≥ 0.5
Fold change ≥ 1.5

## Sheet: iPSCs
chr	start	end	gene_name	strand	C9_vs_CTL_log2FoldChange	C9_vs_CTL_significant	sALS_vs_CTL_log2FoldChange	sALS_vs_CTL_significant	TDP43OE_vs_CTL_log2FoldChange	TDP43OE_vs_CTL_significant
chr1	220960038	220987741	MAR1	+	0.290147	FALSE	0.697261	FALSE	-0.0203834	FALSE
chr10	94050919	94113721	MAR5	+	-0.24716	FALSE	-0.306258	FALSE	-0.0930965	FALSE
chr5	10353827	10435491	MAR6	+	0.189822	FALSE	0.0703031	FALSE	-0.0433025	FALSE
chr2	160569009	160625084	MAR7	+	0.154582	FALSE	0.12944	FALSE	-0.000902539	FALSE
chr10	45952816	46090354	MAR8	-	-0.0376168	FALSE	0.0552868	FALSE	-0.0220253	FALSE
chr2	242254722	242293441	SEP2	+	-0.104302	FALSE	-0.126337	FALSE	-0.0109809	FALSE
chr7	35840595	35946715	SEP7	+	0.324724	FALSE	0.0885874	FALSE	-0.0363442	FALSE
chr17	75277491	75496678	SEP9	+	0.15375	FALSE	0.150249	FALSE	NA	FALSE
chr4	77870894	77959768	SEP11	+	-0.123086	FALSE	-0.402849	FALSE	-0.0524393	FALSE
chr1	87328127	87380107	SEP15	-	0.0248376	FALSE	0.0122406	FALSE	-0.0373754	FALSE
chr4	110351118	110354973	1/2-SBSRNA4	-	0.270844	FALSE	0.524443	FALSE	0.164563	FALSE
chr12	53701239	53715412	AAAS	-	-0.0248139	FALSE	-0.0957635	FALSE	-0.165657	FALSE
chr12	125549924	125627871	AACS	+	-0.322234	FALSE	-0.258242	FALSE	-0.0921619	FALSE
chr4	170981372	171011372	AADAT	-	-0.281919	FALSE	-0.513997	FALSE	-0.000631688	FALSE
chr15	67493366	67547074	AAGAB	-	0.287422	FALSE	0.0705117	FALSE	-0.0749397	FALSE
chr2	69685126	69870977	AAK1	-	0.215855	FALSE	0.231416	FALSE	-0.0105498	FALSE
chr2	219128851	219134893	AAMP	-	-0.0479689	FALSE	0.103427	FALSE	-0.117822	FALSE
chr16	70286296	70323412	AARS	-	-0.00997209	FALSE	0.361467	FALSE	-0.0119739	FALSE
chr6	44266462	44281063	AARS2	-	-0.18143	FALSE	-0.0589604	FALSE	-0.0566586	FALSE
chr17	41102542	41132545	AARSD1	-	0.26644	FALSE	NA	FALSE	NA	FALSE
chr4	57204456	57253638	AASDH	-	-0.167867	FALSE	-0.241202	FALSE	-0.0311343	FALSE
chr11	105948291	105969419	AASDHPPT	+	0.11001	FALSE	0.0775843	FALSE	-0.0462312	FALSE
chr7	121713597	121784344	AASS	-	1.01476	TRUE	0.636578	TRUE	-0.109784	FALSE
chr17	35306174	35414171	AATF	+	0.0831637	FALSE	-0.332746	FALSE	-0.0446979	FALSE
chr9	107543283	107690527	ABCA1	-	0.982542	TRUE	1.14084	TRUE	0.130209	FALSE
chr4	419223	467998	ABCA11P	-	0.0728239	FALSE	NA	FALSE	-0.0705713	FALSE
chr1	229652328	229694442	ABCB10	-	-0.507967	FALSE	-0.132973	FALSE	-0.081979	FALSE
chrX	74273104	74376132	ABCB7	-	0.100882	FALSE	0.0163532	FALSE	-0.0708641	FALSE
chr3	183637723	183735727	ABCC5	-	0.227783	FALSE	0.148407	FALSE	-0.00745762	FALSE
chr1	94883932	94984219	ABCD3	+	0.0888049	FALSE	-0.130725	FALSE	-0.0225285	FALSE
chr14	74751979	74769767	ABCD4	-	-0.103076	FALSE	-0.0934215	FALSE	0.0874497	FALSE
chr4	146019155	146050676	ABCE1	+	0.116411	FALSE	0.0690844	FALSE	-0.0483268	FALSE
chr6	30539169	30559309	ABCF1	+	-0.1107	FALSE	-0.0378752	FALSE	-0.0259134	FALSE
chr7	150904922	150924317	ABCF2	-	-0.454927	FALSE	-0.225091	FALSE	-0.0430449	FALSE
chr3	183903862	183911795	ABCF3	+	-0.150526	FALSE	0.029845	FALSE	0.248858	FALSE
chr3	111697827	111712210	ABHD10	+	-0.350191	FALSE	-0.201353	FALSE	-0.0759188	FALSE
chr7	73150424	73153190	ABHD11	-	0.249841	FALSE	0.105787	FALSE	0.2128	FALSE
chr20	25275378	25371618	ABHD12	-	-0.146273	FALSE	-0.0959674	FALSE	-0.0104146	FALSE
chr13	108870762	108886603	ABHD13	+	-0.27743	FALSE	-0.0176693	FALSE	-0.0543435	FALSE
chr15	89631380	89745591	ABHD2	+	0.255815	FALSE	0.0918973	FALSE	0.0382692	FALSE
chr14	23067146	23081265	ABHD4	+	1.50148	TRUE	1.01858	TRUE	0.0680793	FALSE
chr3	43732374	43764217	ABHD5	+	-0.188362	FALSE	-0.0257928	FALSE	-0.0503033	FALSE
chr10	27035524	27150016	ABI1	-	0.248397	FALSE	0.127461	FALSE	-0.0427696	FALSE
chr2	204193002	204296892	ABI2	+	0.390505	FALSE	0.241031	FALSE	-0.0310638	FALSE
chr9	133589267	133763062	ABL1	+	0.0934589	FALSE	-0.112739	FALSE	-0.0705508	FALSE
chr1	179068461	179198819	ABL2	-	0.230402	FALSE	0.387476	FALSE	-0.069973	FALSE
chr10	116190868	116444414	ABLIM1	-	0.128271	FALSE	-0.389805	FALSE	0.0946673	FALSE
chr6	26597170	26600277	ABT1	+	0.0880539	FALSE	0.125677	FALSE	0.00385846	FALSE
chr11	34172533	34379555	ABTB2	-	0.461276	FALSE	0.121073	FALSE	0.0719413	FALSE
chr3	38164200	38178733	ACAA1	-	-0.209233	FALSE	-0.318065	FALSE	0.224078	FALSE
chr18	47309873	47340251	ACAA2	-	-0.294951	FALSE	-0.160529	FALSE	-0.0541899	FALSE
chr17	35441926	35766902	ACACA	-	0.309321	FALSE	0.0358399	FALSE	-0.0508051	FALSE
chr11	134123433	134135746	ACAD8	+	-0.139686	FALSE	-0.0178879	FALSE	-0.0521901	FALSE
chr3	128598332	128631957	ACAD9	+	0.0123327	FALSE	-0.0830121	FALSE	0.0464862	FALSE
chr1	76190042	76229355	ACADM	+	0.0447477	FALSE	-0.152122	FALSE	-0.0582096	FALSE
chr10	124768428	124817806	ACADSB	+	-0.41104	FALSE	-0.270118	FALSE	-0.00628654	FALSE
chr3	194995464	195163817	ACAP2	-	0.222038	FALSE	0.0688934	FALSE	-0.0452205	FALSE
chr6	160182988	160200087	ACAT2	+	0.0572203	FALSE	-0.244676	FALSE	-0.10434	FALSE
chr1	226332379	226374423	ACBD3	-	-0.0705314	FALSE	0.318003	FALSE	-0.00729998	FALSE
chr1	180257351	180472022	ACBD6	-	0.23075	FALSE	0.326991	FALSE	0.00570157	FALSE
chr10	15117473	15130775	ACBD7	-	0.259187	FALSE	0.303223	FALSE	-0.361851	FALSE
chr9	19408924	19452500	ACER2	+	0.317563	FALSE	0.113014	FALSE	0.00698187	FALSE
chr11	76571916	76734850	ACER3	+	0.0894659	FALSE	0.0542571	FALSE	-0.0173715	FALSE
chr14	23527773	23564823	ACIN1	-	-0.0771151	FALSE	0.00429393	FALSE	0.00865903	FALSE
chr17	40023178	40075272	ACLY	-	0.108683	FALSE	-0.0292945	FALSE	-0.0376609	FALSE
chr7	96745904	96811075	ACN9	+	-0.109845	FALSE	0.142997	FALSE	0.0141144	FALSE
chr9	32384600	32450832	ACO1	+	-0.115524	FALSE	-0.300228	FALSE	0.0133959	FALSE
chr22	41865128	41924993	ACO2	+	0.0166193	FALSE	-0.0990335	FALSE	0.0095242	FALSE
chr6	24667262	24705295	ACOT13	+	-0.446745	FALSE	-0.0692989	FALSE	-0.076966	FALSE
chr1	6324331	6453826	ACOT7	-	0.260982	FALSE	-0.0641582	FALSE	0.0467962	FALSE
chr20	44470359	44486048	ACOT8	-	-0.25679	FALSE	-0.124151	FALSE	0.0670663	FALSE
chrX	23721776	23761407	ACOT9	-	0.78641	TRUE	0.690345	TRUE	0.0604732	FALSE
chr17	73937588	73975515	ACOX1	-	-0.52964	FALSE	-0.538925	FALSE	-0.0752062	FALSE
chr2	111490149	111875799	ACOXL	+	0.97701	TRUE	1.11452	TRUE	NA	FALSE
chr2	264868	278282	ACP1	+	0.146891	FALSE	0.131103	FALSE	0.0371348	FALSE
chr11	47260852	47270457	ACP2	-	0.107509	FALSE	0.00490377	FALSE	-0.0300645	FALSE
chr3	140950681	141013486	ACPL2	+	0.042713	FALSE	0.0175573	FALSE	0.0413846	FALSE
chr2	223725731	223808119	ACSL3	+	0.277973	FALSE	0.103513	FALSE	-0.0520134	FALSE
chrX	108884563	108976621	ACSL4	-	-0.00585275	FALSE	0.0674991	FALSE	-0.0649996	FALSE
chr12	81471808	81649582	ACSS3	+	0.425788	FALSE	0.572945	FALSE	-0.063878	FALSE
chr7	5566778	5570232	ACTB	-	-0.13567	FALSE	0.0742656	FALSE	0.0583297	FALSE
chr15	35080296	35087927	ACTC1	-	4.53284	TRUE	NA	FALSE	NA	FALSE
chr17	79476996	79479892	ACTG1	-	-0.490721	FALSE	-0.311765	FALSE	0.0174411	FALSE
chr3	179280707	179306193	ACTL6A	+	0.0202497	FALSE	-0.0233147	FALSE	-0.0684763	FALSE
chr14	69340839	69446083	ACTN1	-	1.06187	TRUE	0.719357	TRUE	0.0641453	FALSE
chr19	39138266	39221171	ACTN4	+	0.727554	TRUE	0.310574	FALSE	0.0397291	FALSE
chr14	58666832	58702353	ACTR10	+	0.00796137	FALSE	-0.153839	FALSE	-0.0484356	FALSE
chr10	104238985	104262512	ACTR1A	-	-0.211854	FALSE	-0.293008	FALSE	-0.0349785	FALSE
chr2	65454828	65498390	ACTR2	+	-0.092812	FALSE	-0.146296	FALSE	-0.030177	FALSE
chr2	114647536	114716167	ACTR3	+	0.582399	FALSE	0.386886	FALSE	0.0675046	FALSE
chr20	37377096	37401089	ACTR5	+	-0.17519	FALSE	-0.251402	FALSE	-0.0338422	FALSE
chr12	100594573	100618201	ACTR6	+	-0.0440042	FALSE	-0.00533934	FALSE	-0.122096	FALSE
chr3	53901093	53916229	ACTR8	-	-0.241721	FALSE	0.103005	FALSE	0.0462393	FALSE
chr2	158592957	158732374	ACVR1	-	0.0149942	FALSE	-0.11559	FALSE	-0.0755433	FALSE
chr12	52345450	52390863	ACVR1B	+	-0.230654	FALSE	-0.4907	FALSE	-0.0980205	FALSE
chr2	148602569	148688393	ACVR2A	+	0.363037	FALSE	0.166578	FALSE	-0.0838501	FALSE
chr3	38495789	38534633	ACVR2B	+	0.0283294	FALSE	0.0169851	FALSE	0.0059326	FALSE
chr14	75519927	75530736	ACYP1	-	-0.393266	FALSE	-0.25567	FALSE	-0.0322602	FALSE
chr12	112336866	112339706	ADAM1	+	0.478354	FALSE	0.182561	FALSE	-0.0892153	FALSE
chr15	58888509	59042177	ADAM10	-	0.121346	FALSE	0.138487	FALSE	-0.0336075	FALSE
chr2	9629410	9695917	ADAM17	-	-0.00089982	FALSE	-0.0600121	FALSE	-0.0328795	FALSE
chr5	156904311	157002783	ADAM19	-	0.423136	FALSE	-0.16325	FALSE	0.230613	FALSE
chr7	87563565	87832204	ADAM22	+	0.040901	FALSE	0.16684	FALSE	-0.0827982	FALSE
chr2	207308367	207482679	ADAM23	+	-0.415616	FALSE	-0.399348	FALSE	-0.0518059	FALSE
chr8	38854504	38962779	ADAM9	+	0.384857	FALSE	0.233349	FALSE	-0.00798947	FALSE
chr21	28208605	28217728	ADAMTS1	-	-0.385589	FALSE	-0.967765	TRUE	0.0623727	FALSE
chr5	33527286	33892124	ADAMTS12	-	0.966127	TRUE	0.732037	TRUE	-0.0597241	FALSE
chr5	5140442	5320412	ADAMTS16	+	-0.72869	TRUE	-0.540372	FALSE	0.0460616	FALSE
chr5	128796102	129074376	ADAMTS19	+	-0.574345	FALSE	-0.433112	FALSE	-0.0476952	FALSE
chr1	154554533	154600456	ADAR	-	-0.0607719	FALSE	0.263101	FALSE	0.00218428	FALSE
chr16	75632246	75657221	ADAT1	-	0.198619	FALSE	0.0584192	FALSE	0.162169	FALSE
chr6	143743968	143771841	ADAT2	-	0.274812	FALSE	0.0614069	FALSE	-0.0102588	FALSE
chr5	7396342	7830194	ADCY2	+	-0.0545129	FALSE	-0.737816	TRUE	0.0134204	FALSE
chr4	2845583	2931802	ADD1	+	-0.333109	FALSE	-0.533622	FALSE	-0.0129597	FALSE
chr2	70889215	70995375	ADD2	-	0.135376	FALSE	-0.144052	FALSE	-0.00879343	FALSE
chr10	111765725	111895323	ADD3	+	0.331802	FALSE	0.0795765	FALSE	-0.0261115	FALSE
chr4	99992129	100009931	ADH5	-	0.230414	FALSE	0.164408	FALSE	-0.00180121	FALSE
chr2	3501689	3523350	ADI1	-	0.266974	FALSE	0.410119	FALSE	-0.0943153	FALSE
chr1	202909960	202927700	ADIPOR1	-	0.069649	FALSE	0.311138	FALSE	0.045449	FALSE
chr12	1800246	1897845	ADIPOR2	+	0.204452	FALSE	0.0558788	FALSE	-0.0405692	FALSE
chr10	75910942	76469061	ADK	+	0.233267	FALSE	0.0624062	FALSE	0.00880798	FALSE
chr11	10326641	10328923	ADM	+	1.90488	TRUE	1.43849	TRUE	0.21132	FALSE
chr20	49506882	49547527	ADNP	-	0.101183	FALSE	-3.11238e-05	FALSE	0.0273541	FALSE
chr18	77866914	77898228	ADNP2	+	0.0746464	FALSE	0.119676	FALSE	0.00416756	FALSE
chr10	64564515	64568239	ADO	+	-0.00303942	FALSE	-0.0656607	FALSE	0.0187119	FALSE
chr15	73043707	73076126	ADPGK	-	0.221694	FALSE	-0.00135532	FALSE	0.0155489	FALSE
chr1	36554452	36559533	ADPRHL2	+	0.144487	FALSE	-0.0315763	FALSE	-0.0111179	FALSE
chr22	25960860	26125258	ADRBK2	+	0.239733	FALSE	0.336094	FALSE	-0.0637838	FALSE
chr20	60878026	60883918	ADRM1	+	-0.183368	FALSE	0.0206637	FALSE	0.289426	FALSE
chr22	40742503	40762575	ADSL	+	0.039079	FALSE	-0.0941816	FALSE	-0.0105973	FALSE
chr1	244571793	244615436	ADSS	-	-0.0211539	FALSE	0.119601	FALSE	-0.0974588	FALSE
chr12	19592607	19675173	AEBP2	+	0.310071	FALSE	0.0881745	FALSE	-0.0622176	FALSE
chr15	89164526	89175512	AEN	+	0.541639	FALSE	0.278551	FALSE	0.109126	FALSE
chr4	7760439	7941653	AFAP1	-	0.190655	FALSE	-0.145728	FALSE	0.0722788	FALSE
chr4	87856153	88062206	AFF1	+	-0.67214	TRUE	-0.664337	TRUE	-0.00708505	FALSE
chr5	132211070	132299354	AFF4	-	0.174128	FALSE	0.0450164	FALSE	0.0296423	FALSE
chr16	90038987	90067195	AFG3L1P	+	0.370422	FALSE	0.100521	FALSE	-0.0128301	FALSE
chr18	12328942	12377275	AFG3L2	-	-0.0237657	FALSE	-0.20587	FALSE	0.0144321	FALSE
chr17	76183397	76203782	AFMID	+	0.174339	FALSE	0.170906	FALSE	-0.0295523	FALSE
chr2	64751438	64820138	AFTPH	+	-0.0212853	FALSE	-0.127196	FALSE	-0.0661078	FALSE
chr4	178351928	178363657	AGA	-	-0.0423576	FALSE	0.360137	FALSE	0.0591404	FALSE
chr2	236402732	237040444	AGAP1	+	-0.125096	FALSE	-0.274334	FALSE	0.00193016	FALSE
chr2	228336887	228425938	AGFG1	+	0.23862	FALSE	0.159047	FALSE	-0.0463846	FALSE
chr5	76326209	76361058	AGGF1	+	-0.15407	FALSE	-0.234625	FALSE	-0.014193	FALSE
chr7	141251077	141354209	AGK	+	0.213198	FALSE	0.0825348	FALSE	0.00384319	FALSE
chr1	100315639	100389579	AGL	+	-0.0530105	FALSE	-0.214742	FALSE	-0.070689	FALSE
chr6	161551056	161695107	AGPAT4	-	0.426343	FALSE	0.289766	FALSE	0.028436	FALSE
chr6	161581163	161583014	AGPAT4-IT1	-	0.441166	FALSE	0.317749	FALSE	0.151756	FALSE
chr8	6565877	6619021	AGPAT5	+	0.115987	FALSE	0.131794	FALSE	-0.0889503	FALSE
chr8	41435706	41482520	AGPAT6	+	0.262322	FALSE	0.143461	FALSE	0.0218358	FALSE
chr2	178257470	178408564	AGPS	+	0.520475	FALSE	0.41322	FALSE	-0.0549393	FALSE
chr9	88161453	88356944	AGTPBP1	-	-0.0883992	FALSE	-0.0377818	FALSE	-0.0354031	FALSE
chr5	177635539	177659803	AGXT2L2	-	-0.1121	FALSE	-0.0972225	FALSE	-0.106046	FALSE
chr1	247002401	247094726	AHCTF1	-	0.350956	FALSE	0.411903	FALSE	-0.0465991	FALSE
chr20	32868070	32899608	AHCY	-	0.0546807	FALSE	0.0539367	FALSE	0.0212269	FALSE
chr1	110527386	110566364	AHCYL1	+	0.045806	FALSE	0.0339641	FALSE	-0.0823219	FALSE
chr7	128864854	129070052	AHCYL2	+	-0.222275	FALSE	-0.221406	FALSE	-0.046478	FALSE
chr6	135605109	135818903	AHI1	-	-0.117533	FALSE	-0.19024	FALSE	-0.0712743	FALSE
chr7	17338275	17385775	AHR	+	-0.467471	FALSE	-0.365669	FALSE	-0.0616959	FALSE
chr14	77924372	77935815	AHSA1	+	-0.419077	FALSE	-0.226701	FALSE	-0.0883026	FALSE
chr2	61404554	61414686	AHSA2	+	-0.0887148	FALSE	-0.104808	FALSE	0.0839111	FALSE
chr1	222841354	222885864	AIDA	-	0.00437961	FALSE	0.227417	FALSE	-0.116022	FALSE
chr9	133971862	133998539	AIF1L	+	0.611053	TRUE	0.51277	FALSE	0.111391	FALSE
chrX	129263337	129299861	AIFM1	-	-0.315231	FALSE	-0.410985	FALSE	-0.0131335	FALSE
chr6	143382022	143661441	AIG1	+	0.936777	TRUE	0.685698	TRUE	-0.0830338	FALSE
chr4	107236766	107270381	AIMP1	+	-0.0143588	FALSE	-0.175817	FALSE	-0.0589564	FALSE
chr7	6048881	6063465	AIMP2	+	0.429922	FALSE	0.467757	FALSE	0.12358	FALSE
chr14	23440409	23451848	AJUBA	-	1.09487	TRUE	0.691179	TRUE	0.190244	FALSE
chr1	33473540	33502512	AK2	-	-0.0663073	FALSE	0.0789513	FALSE	-0.0616424	FALSE
chr9	4709556	4742043	AK3	-	-0.63252	TRUE	-0.781948	TRUE	0.0832071	FALSE
chr1	65613231	65697828	AK4	+	-0.540681	FALSE	-0.5047	FALSE	-0.0495014	FALSE
chr17	55162552	55198710	AKAP1	+	-0.68345	TRUE	-0.747072	TRUE	-0.0296978	FALSE
chr17	19808749	19881129	AKAP10	-	0.0563444	FALSE	0.00931374	FALSE	-0.0544047	FALSE
chr13	42846288	42897403	AKAP11	+	0.00752297	FALSE	0.048766	FALSE	-0.125332	FALSE
chr6	151561133	151679694	AKAP12	+	0.233728	FALSE	-0.229028	FALSE	-0.046957	FALSE
chr15	85923870	86292586	AKAP13	+	0.172225	FALSE	-0.0137786	FALSE	0.0212756	FALSE
chr9	112810877	112934791	AKAP2	+	1.39748	TRUE	0.994545	TRUE	-0.030289	FALSE
chr14	64932216	64941221	AKAP5	+	0.160884	FALSE	0.0476247	FALSE	0.0642374	FALSE
chr6	131456825	131604675	AKAP7	+	-0.353627	FALSE	-0.427462	FALSE	-0.0621906	FALSE
chr19	15464331	15490612	AKAP8	-	0.153505	FALSE	0.112439	FALSE	-0.0258838	FALSE
chr19	15490858	15529833	AKAP8L	-	0.0244746	FALSE	-0.00448248	FALSE	0.02503	FALSE
chr7	91570188	91739987	AKAP9	+	-0.112277	FALSE	-0.154775	FALSE	-0.0750476	FALSE
chr11	8932700	8941626	AKIP1	+	-0.0917324	FALSE	-0.230732	FALSE	0.00808065	FALSE
chr1	39456915	39471737	AKIRIN1	+	-0.0479802	FALSE	0.118968	FALSE	0.00958124	FALSE
chr6	88384577	88411985	AKIRIN2	-	-0.153347	FALSE	-0.103389	FALSE	-0.0011313	FALSE
chr1	46016454	46035723	AKR1A1	+	0.0181214	FALSE	0.136046	FALSE	0.0922492	FALSE
chr7	134127106	134143888	AKR1B1	-	0.218371	FALSE	0.174797	FALSE	0.0905602	FALSE
chr1	19629201	19638640	AKR7A2	-	-0.399052	FALSE	-0.266071	FALSE	-0.130321	FALSE
chr19	40736223	40791302	AKT2	-	-0.0343586	FALSE	0.00328435	FALSE	NA	FALSE
chr1	243651534	244006886	AKT3	-	0.259047	FALSE	0.563761	FALSE	-0.00874489	FALSE
chr16	53525191	53537170	AKTIP	-	-0.288018	FALSE	-0.235902	FALSE	0.0126854	FALSE
chr3	52232115	52248343	ALAS1	+	-0.426784	FALSE	-0.146942	FALSE	-0.17596	FALSE
chr3	105085556	105295757	ALCAM	+	0.537022	FALSE	-0.237726	FALSE	-0.0628573	FALSE
chr10	97365685	97416567	ALDH18A1	-	0.369749	FALSE	0.19032	FALSE	0.0030296	FALSE
chr9	38392660	38398662	ALDH1B1	+	0.161192	FALSE	0.400786	FALSE	0.040053	FALSE
chr17	19552063	19580908	ALDH3A2	+	-0.505689	FALSE	-0.60528	TRUE	0.0870097	FALSE
chr5	125877532	125931082	ALDH7A1	-	0.189477	FALSE	0.343444	FALSE	0.0273506	FALSE
chr1	165631448	165667900	ALDH9A1	-	-0.086082	FALSE	0.357871	FALSE	0.0110697	FALSE
chr16	30064410	30081741	ALDOA	+	-0.401769	FALSE	-0.280043	FALSE	-0.0350915	FALSE
chr16	5121809	5137380	ALG1	+	0.261149	FALSE	0.201175	FALSE	0.160191	FALSE
chr12	34175215	34181236	ALG10	+	-0.00717639	FALSE	0.0259017	FALSE	-0.0716445	FALSE
chr12	38710556	38723528	ALG10B	+	0.0523299	FALSE	-0.552679	FALSE	-0.163943	FALSE
chr13	52586522	52598826	ALG11	+	-0.134653	FALSE	-0.107446	FALSE	0.00479801	FALSE
chrX	110924345	111003875	ALG13	+	0.109328	FALSE	-0.00674978	FALSE	-0.115426	FALSE
chr9	101978706	101984246	ALG2	-	0.0370413	FALSE	-0.333242	FALSE	0.0570225	FALSE
chr3	183960116	183967313	ALG3	-	-0.163925	FALSE	-0.0573014	FALSE	-0.0609515	FALSE
chr13	37523907	37573504	ALG5	-	0.040547	FALSE	0.0117904	FALSE	-0.0253302	FALSE
chr1	63833260	63904233	ALG6	+	0.0606494	FALSE	0.0902486	FALSE	-0.125112	FALSE
chr11	77811987	77850699	ALG8	-	0.0134589	FALSE	0.0827562	FALSE	-0.00731813	FALSE
chr11	111652918	111742305	ALG9	-	0.221782	FALSE	0.0533533	FALSE	-0.0438528	FALSE
chr14	78138748	78174356	ALKBH1	-	0.0302612	FALSE	-0.0589588	FALSE	0.0526951	FALSE
chr11	43902356	43941825	ALKBH3	+	0.228835	FALSE	0.0516675	FALSE	-0.119843	FALSE
chr17	18086866	18113267	ALKBH5	+	-0.326082	FALSE	-0.222234	FALSE	-0.0376502	FALSE
chr11	107373452	107436461	ALKBH8	-	0.315953	FALSE	0.281694	FALSE	-0.0986376	FALSE
chr2	73612885	73837046	ALMS1	+	0.0914409	FALSE	0.0326384	FALSE	-0.0500146	FALSE
chr17	6756894	6803668	ALOX12P2	+	0.72537	TRUE	0.952059	TRUE	0.0637585	FALSE
chr1	21835857	21904905	ALPL	+	0.250624	FALSE	0.308231	FALSE	0.00171316	FALSE
chr2	202564985	202645895	ALS2	-	0.21929	FALSE	0.122361	FALSE	-0.0438848	FALSE
chr5	33987090	34008220	AMACR	-	-0.00491777	FALSE	-0.106693	FALSE	0.00458255	FALSE
chr11	46417963	46612914	AMBRA1	-	0.19718	FALSE	-0.0036319	FALSE	-0.0020512	FALSE
chr6	111195986	111216913	AMD1	+	0.0586395	FALSE	-0.0398375	FALSE	-0.0157469	FALSE
chr16	56395363	56459444	AMFR	-	0.0300789	FALSE	-0.280978	FALSE	-0.103617	FALSE
chr12	47469489	47473734	AMIGO2	-	-0.998659	TRUE	-0.996867	TRUE	-0.21538	FALSE
chrX	109437413	109683461	AMMECR1	-	-0.174383	FALSE	-0.177043	FALSE	-0.0886855	FALSE
chr2	128619206	128643514	AMMECR1L	-	0.0910457	FALSE	0.0427971	FALSE	-0.0370804	FALSE
chr11	94501507	94609918	AMOTL1	+	0.271123	FALSE	-0.468468	FALSE	0.0892413	FALSE
chr3	134074189	134093406	AMOTL2	-	0.604798	TRUE	0.374666	FALSE	0.201216	FALSE
chr17	66244144	66253305	AMZ2	+	-0.192169	FALSE	-0.381076	FALSE	0.186076	FALSE
chr4	145916312	146019368	ANAPC10	-	0.20406	FALSE	0.0786925	FALSE	-0.0815173	FALSE
chr17	79849598	79858363	ANAPC11	+	-0.493047	FALSE	-0.206243	FALSE	0.0321347	FALSE
chr3	134196545	134204865	ANAPC13	-	0.151992	FALSE	0.294942	FALSE	-0.0132868	FALSE
chr10	73975757	73995618	ANAPC16	+	0.125468	FALSE	0.0703338	FALSE	0.0670538	FALSE
chr4	25378847	25420120	ANAPC4	+	0.0480694	FALSE	-0.116039	FALSE	-0.0879226	FALSE
chr12	121746047	121792012	ANAPC5	-	0.119412	FALSE	-0.0368697	FALSE	-0.0588401	FALSE
chr12	110810704	110841535	ANAPC7	-	0.0738203	FALSE	0.00421897	FALSE	0.0059831	FALSE
chr14	77253585	77279283	ANGEL1	-	0.0505063	FALSE	-0.159855	FALSE	0.089532	FALSE
chr1	213165523	213189168	ANGEL2	-	0.223764	FALSE	0.533218	FALSE	-0.112507	FALSE
chr4	113739238	114304896	ANK2	+	-0.117993	FALSE	-0.354396	FALSE	-0.0215806	FALSE
chr10	61786055	62493284	ANK3	-	-0.262651	FALSE	-0.448142	FALSE	0.0589035	FALSE
chr17	4066664	4167274	ANKFY1	-	0.186924	FALSE	0.0251512	FALSE	-0.0102552	FALSE
chr5	139781398	139919441	ANKHD1	+	0.283918	FALSE	0.100749	FALSE	-0.0421906	FALSE
chr7	91875547	92030698	ANKIB1	+	0.126213	FALSE	0.0211938	FALSE	-0.0628691	FALSE
chr12	133302253	133338451	ANKLE2	-	0.110598	FALSE	-0.0824836	FALSE	-0.0329463	FALSE
chr7	16639400	16685442	ANKMY2	-	-0.0533431	FALSE	-0.137125	FALSE	-0.0124554	FALSE
chr5	72848024	72861511	ANKRA2	-	-0.130789	FALSE	-0.097621	FALSE	-0.0679509	FALSE
chr10	92671856	92681032	ANKRD1	-	2.6718	TRUE	2.54674	TRUE	NA	FALSE
chr13	111530886	111567416	ANKRD10	-	-0.637652	TRUE	-0.667886	TRUE	-0.0223293	FALSE
chr16	89334034	89556969	ANKRD11	-	0.354776	FALSE	0.128254	FALSE	0.0450155	FALSE
chr18	9136750	9285983	ANKRD12	+	-0.200769	FALSE	-0.221542	FALSE	-0.0783815	FALSE
chr1	70724684	70820417	ANKRD13C	-	0.0457235	FALSE	-0.029613	FALSE	-0.0413193	FALSE
chr4	73940501	74124502	ANKRD17	-	0.20788	FALSE	0.13368	FALSE	-0.0586502	FALSE
chr13	19408542	19446109	ANKRD20A9P	-	-0.281892	FALSE	-0.311188	FALSE	0.00215787	FALSE
chr10	27293044	27389427	ANKRD26	-	-0.319672	FALSE	-0.229434	FALSE	-0.131278	FALSE
chr3	15708743	15901053	ANKRD28	-	0.116047	FALSE	-0.0738217	FALSE	-0.0480348	FALSE
chr5	93954390	94031573	ANKRD32	+	0.129905	FALSE	0.097561	FALSE	-0.00938581	FALSE
chr1	168214818	168216668	ANKRD36BP1	-	-0.290816	FALSE	-0.275129	FALSE	0.0392298	FALSE
chr17	48770550	48785270	ANKRD40	-	-0.108443	FALSE	-0.129955	FALSE	0.0797718	FALSE
chr8	101532999	101572012	ANKRD46	-	-0.29703	FALSE	-0.325288	FALSE	-0.0716834	FALSE
chr11	94227152	94232744	ANKRD49	+	-0.165872	FALSE	-0.0659542	FALSE	-0.0334617	FALSE
chr4	125585203	125633887	ANKRD50	-	-0.0158485	FALSE	0.144232	FALSE	-0.0548572	FALSE
chr12	56631590	56652143	ANKRD52	-	0.00650418	FALSE	-0.0257009	FALSE	-0.0477512	FALSE
chr2	110371910	110376564	ANKRD57	+	-0.638168	TRUE	-0.723362	TRUE	0.185915	FALSE
chr6	34857037	35059190	ANKS1A	+	-0.208095	FALSE	-0.201538	FALSE	-0.0158999	FALSE
chr16	4746510	4784378	ANKS3	-	0.21555	FALSE	0.200104	FALSE	-0.0536893	FALSE
chr9	101494290	101558794	ANKS6	-	0.119278	FALSE	0.10995	FALSE	0.0233628	FALSE
chr2	220094478	220101391	ANKZF1	+	-0.303432	FALSE	-0.203698	FALSE	0.0778619	FALSE
chr7	36429431	36493400	ANLN	+	0.341163	FALSE	0.0528668	FALSE	-0.0400002	FALSE
chr3	43407817	43663560	ANO10	-	-0.274291	FALSE	-0.00876427	FALSE	0.000603005	FALSE
chr11	22214721	22304913	ANO5	+	-0.740818	TRUE	-0.450696	FALSE	-0.112292	FALSE
chr12	45609769	45834187	ANO6	+	0.108789	FALSE	-0.249051	FALSE	-0.0204518	FALSE
chr15	69070874	69113261	ANP32A	-	0.125805	FALSE	0.221267	FALSE	-0.0632522	FALSE
chr15	69096159	69099440	ANP32A-IT1	-	0.168193	FALSE	0.0809478	FALSE	-0.271554	FALSE
chr9	100745488	100778224	ANP32B	+	-0.309209	FALSE	-0.45494	FALSE	0.0136591	FALSE
chr1	150190716	150208504	ANP32E	-	-0.340397	FALSE	0.163575	FALSE	-0.132702	FALSE
chr2	69240275	69476459	ANTXR1	+	-0.214843	FALSE	-0.330869	FALSE	-0.0559281	FALSE
chr9	75766780	75785307	ANXA1	+	3.54335	TRUE	NA	FALSE	NA	FALSE
chr15	60639349	60690185	ANXA2	-	1.50275	TRUE	0.79194	TRUE	0.187265	FALSE
chr4	79472741	79531605	ANXA3	+	2.22818	TRUE	1.01973	TRUE	0.335282	FALSE
chr4	122589151	122618147	ANXA5	-	0.0939948	FALSE	-0.0281222	FALSE	0.0222624	FALSE
chr5	150480266	150537443	ANXA6	-	0.337019	FALSE	0.189889	FALSE	0.0938339	FALSE
chr10	75135188	75173841	ANXA7	-	0.188716	FALSE	0.039275	FALSE	0.0511975	FALSE
chr17	40996608	41002724	AOC2	+	-0.117735	FALSE	0.0909954	FALSE	-0.123689	FALSE
chr4	113152894	113191211	AP1AR	+	-0.114945	FALSE	-0.0984995	FALSE	-0.0493205	FALSE
chr16	71762904	71842976	AP1G1	-	0.116458	FALSE	-0.0111788	FALSE	-0.0424676	FALSE
chrX	15843928	15873100	AP1S2	-	-0.722928	TRUE	-0.14278	FALSE	-0.0552164	FALSE
chr2	224620046	224702319	AP1S3	-	-0.254737	FALSE	-0.564431	FALSE	0.0656732	FALSE
chr11	925808	1012245	AP2A2	+	-0.220954	FALSE	-0.0960171	FALSE	0.00531149	FALSE
chr17	33914281	34053436	AP2B1	+	0.175625	FALSE	0.0391732	FALSE	-0.00488079	FALSE
chr3	183892633	183901879	AP2M1	+	0.0250969	FALSE	0.0528314	FALSE	0.0132293	FALSE
chr19	47341422	47354203	AP2S1	-	0.279857	FALSE	0.455632	FALSE	NA	FALSE
chr5	77298149	77590528	AP3B1	-	-0.332483	FALSE	-0.0890489	FALSE	-0.0266794	FALSE
chr19	2100992	2151556	AP3D1	-	0.121464	FALSE	0.0377563	FALSE	-0.00421511	FALSE
chr10	75880014	75910826	AP3M1	-	0.041978	FALSE	-0.16504	FALSE	-0.0542195	FALSE
chr8	42010463	42028701	AP3M2	+	-0.0666157	FALSE	-0.150919	FALSE	-0.0508622	FALSE
chr5	115177618	115249778	AP3S1	+	-0.121681	FALSE	-0.292415	FALSE	-0.117992	FALSE
chr15	90373830	90437617	AP3S2	-	0.17741	FALSE	0.0122675	FALSE	0.0494145	FALSE
chr1	114437676	114447741	AP4B1	-	0.254105	FALSE	0.0351829	FALSE	-0.112206	FALSE
chr15	51200868	51298097	AP4E1	+	-0.0612886	FALSE	-0.106241	FALSE	0.00205545	FALSE
chr14	31494682	31562638	AP4S1	+	0.473829	FALSE	0.363313	FALSE	0.0177205	FALSE
chr12	99039077	99129211	APAF1	+	0.453275	FALSE	0.45979	FALSE	0.0566202	FALSE
chr4	40812043	41216635	APBB2	-	0.564946	FALSE	0.296006	FALSE	0.0160131	FALSE
chr5	112043201	112181936	APC	+	0.223712	FALSE	0.067557	FALSE	-0.056609	FALSE
chr18	10454624	10488698	APCDD1	+	-1.18527	TRUE	-1.41126	TRUE	0.186177	FALSE
chr3	49711434	49720934	APEH	+	-0.117482	FALSE	-0.130926	FALSE	0.0463597	FALSE
chr14	20923289	20925931	APEX1	+	-0.357646	FALSE	-0.0844978	FALSE	0.0181539	FALSE
chrX	55026779	55034212	APEX2	+	-0.113268	FALSE	-0.139961	FALSE	0.042174	FALSE
chr1	150237798	150241609	APH1A	-	-0.136726	FALSE	0.360364	FALSE	-0.0949495	FALSE
chr15	63569748	63601325	APH1B	+	0.0106919	FALSE	0.0604116	FALSE	-0.114968	FALSE
chr11	43333504	43366080	API5	+	-0.0837769	FALSE	-0.122462	FALSE	-0.0199308	FALSE
chr11	34903842	34937939	APIP	-	0.0973412	FALSE	-0.337516	FALSE	-0.0316283	FALSE
chr1	10490158	10502872	APITD1	+	0.214437	FALSE	0.204269	FALSE	0.0161733	FALSE
chr11	129939715	130014706	APLP2	+	0.048862	FALSE	-0.227356	FALSE	-0.0405196	FALSE
chr1	156561557	156564091	APOA1BP	+	-0.589634	FALSE	0.416912	FALSE	-0.0111379	FALSE
chr19	45409038	45412650	APOE	+	0.05093	FALSE	0.398616	FALSE	-0.0643804	FALSE
chr22	36585175	36600879	APOL4	-	0.0390231	FALSE	0.0679067	FALSE	-0.112145	FALSE
chrX	84258897	84348323	APOOL	+	-0.0215723	FALSE	-0.071724	FALSE	-0.00707251	FALSE
chr14	104029298	104057236	APOPT1	+	0.0457111	FALSE	-0.086308	FALSE	-0.0634712	FALSE
chr21	27252860	27543446	APP	-	0.223128	FALSE	-0.00881335	FALSE	0.0156138	FALSE
chr3	57261764	57307498	APPL1	+	-0.345315	FALSE	-0.313224	FALSE	-0.0869957	FALSE
chr12	105567074	105630008	APPL2	-	0.152725	FALSE	0.0614425	FALSE	0.00921887	FALSE
chr16	88875876	88878342	APRT	-	-0.529926	FALSE	-0.232773	FALSE	0.117135	FALSE
chr9	32972603	33001639	APTX	-	-0.0252589	FALSE	-0.0892849	FALSE	-0.013205	FALSE
chr15	35148551	35261995	AQR	-	0.0540519	FALSE	-0.0740825	FALSE	-0.0181997	FALSE
chrX	66763873	66950461	AR	+	-0.0989213	FALSE	-0.299455	FALSE	-0.0155665	FALSE
chrX	47420515	47431320	ARAF	+	-0.142676	FALSE	-0.122139	FALSE	-0.0542662	FALSE
chr5	141032967	141061800	ARAP3	-	-0.446083	FALSE	-0.262563	FALSE	NA	FALSE
chr11	118443101	118473747	ARCN1	+	-0.220132	FALSE	-0.139643	FALSE	0.0377117	FALSE
chr1	228270360	228286913	ARF1	+	-0.27658	FALSE	0.0731234	FALSE	0.126148	FALSE
chr12	49329991	49351252	ARF3	-	0.111736	FALSE	0.0649963	FALSE	0.0158793	FALSE
chr3	57557089	57583215	ARF4	-	-0.0586277	FALSE	0.0543548	FALSE	0.0290492	FALSE
chr7	127228405	127231759	ARF5	+	-0.46296	FALSE	-0.293541	FALSE	0.0807081	FALSE
chr14	50359735	50363772	ARF6	+	-0.0756698	FALSE	-0.0508442	FALSE	0.0277138	FALSE
chr11	47185848	47198676	ARFGAP2	-	0.00729333	FALSE	-0.0560128	FALSE	-0.00468252	FALSE
chr8	68109883	68255912	ARFGEF1	-	-0.0926941	FALSE	-0.129986	FALSE	-0.0270203	FALSE
chr20	47538274	47653230	ARFGEF2	+	0.186853	FALSE	-0.0129756	FALSE	0.0605016	FALSE
chr4	153701111	153833063	ARFIP1	+	0.0739957	FALSE	0.0133267	FALSE	-0.0761289	FALSE
chr11	6495912	6502709	ARFIP2	-	0.208558	FALSE	0.259773	FALSE	0.0713944	FALSE
chr14	68086578	68118436	ARG2	+	0.545048	FALSE	0.420604	FALSE	NA	FALSE
chr13	107195661	107220514	ARGLU1	-	0.0995363	FALSE	0.0785264	FALSE	-0.0772386	FALSE
chr15	32907690	32931868	ARHGAP11A	+	-0.227149	FALSE	-0.229033	FALSE	-0.072669	FALSE
chr10	32095224	32217770	ARHGAP12	-	0.074913	FALSE	-0.0393484	FALSE	-0.0406264	FALSE
chr16	24930711	25026675	ARHGAP17	-	0.0356668	FALSE	-0.122516	FALSE	-0.0391449	FALSE
chr10	98981929	99052430	ARHGAP19	-	0.0654315	FALSE	-0.0928027	FALSE	-0.0212845	FALSE
chr10	24872537	25012597	ARHGAP21	-	-0.331934	FALSE	-0.573167	FALSE	-0.0359201	FALSE
chr5	142150291	142608572	ARHGAP26	+	0.311783	FALSE	0.0646333	FALSE	-0.000510956	FALSE
chr18	6834431	6915712	ARHGAP28	+	0.543775	FALSE	0.463531	FALSE	NA	FALSE
chr11	128834954	129062093	ARHGAP32	-	-0.842019	TRUE	-0.25734	FALSE	-0.055015	FALSE
chr19	47421932	47508333	ARHGAP35	+	0.195858	FALSE	-0.0147695	FALSE	-0.0167259	FALSE
chr11	100558406	100861656	ARHGAP42	+	0.311084	FALSE	0.259491	FALSE	-0.0432489	FALSE
chr17	12692828	12894960	ARHGAP44	+	-0.30141	FALSE	-0.224757	FALSE	-0.0450914	FALSE
chr14	32546494	32628934	ARHGAP5	+	0.452766	FALSE	0.214881	FALSE	-0.034809	FALSE
chr17	79825596	79829282	ARHGDIA	-	-0.794112	TRUE	-0.894644	TRUE	0.127097	FALSE
chr8	1772148	1906807	ARHGEF10	+	-0.289734	FALSE	-0.312889	FALSE	0.0228769	FALSE
chr1	17866329	18024370	ARHGEF10L	+	-0.247535	FALSE	0.08906	FALSE	0.0405546	FALSE
chr1	156904631	157015162	ARHGEF11	-	0.11086	FALSE	0.237239	FALSE	-0.0339263	FALSE
chr11	120207617	120360645	ARHGEF12	+	-0.0559237	FALSE	-0.194642	FALSE	-0.0433799	FALSE
chr1	16524598	16539104	ARHGEF19	-	-0.316501	FALSE	-0.0120976	FALSE	NA	FALSE
chr1	155916629	155948336	ARHGEF2	-	-0.139869	FALSE	0.271389	FALSE	-0.0777341	FALSE
chr3	153838791	153975616	ARHGEF26	+	-0.0343403	FALSE	-0.170199	FALSE	-0.0475079	FALSE
chr14	21538526	21558036	ARHGEF40	+	-0.174902	FALSE	-0.233508	FALSE	0.017462	FALSE
chr13	111767623	111958081	ARHGEF7	+	-0.151064	FALSE	-0.552298	FALSE	0.0542396	FALSE
chrX	62854847	63005426	ARHGEF9	-	0.379873	FALSE	0.476066	FALSE	-0.0030756	FALSE
chr1	27022521	27108601	ARID1A	+	0.201626	FALSE	0.0525399	FALSE	0.0135012	FALSE
chr6	157099063	157531913	ARID1B	+	0.177067	FALSE	0.0382162	FALSE	-0.0119009	FALSE
chr12	46123619	46301819	ARID2	+	0.0724638	FALSE	0.213564	FALSE	-0.0651144	FALSE
chr15	74833547	74890472	ARID3B	+	0.285831	FALSE	0.0757223	FALSE	-0.0220387	FALSE
chr14	58765221	58840451	ARID4A	+	0.133256	FALSE	0.0156433	FALSE	-0.0568975	FALSE
chr1	235330209	235491532	ARID4B	-	0.0892183	FALSE	0.282789	FALSE	-0.0263567	FALSE
chr15	72766666	72878896	ARIH1	+	0.105616	FALSE	-0.0604429	FALSE	-0.00694089	FALSE
chr3	48956280	49022971	ARIH2	+	-0.134744	FALSE	-0.148393	FALSE	-0.0266269	FALSE
chr12	101786902	101801572	ARL1	-	-0.0598932	FALSE	-0.0894993	FALSE	-0.055839	FALSE
chr3	93698982	93774522	ARL13B	+	0.0932298	FALSE	-0.00162692	FALSE	-0.0702939	FALSE
chr5	53180613	53606403	ARL15	-	-0.257042	FALSE	-0.116826	FALSE	-0.0266016	FALSE
chr17	79648223	79650954	ARL16	-	0.232317	FALSE	0.303444	FALSE	0.230801	FALSE
chr7	12726451	12730558	ARL4A	+	0.328938	FALSE	0.370141	FALSE	0.0636232	FALSE
chr2	235401685	235405693	ARL4C	-	-0.414009	FALSE	-0.0650565	FALSE	-0.091124	FALSE
chr2	152657479	152685009	ARL5A	-	-0.0759192	FALSE	-0.0554897	FALSE	-0.0295199	FALSE
chr10	18948312	18966940	ARL5B	+	-0.491366	FALSE	-0.48135	FALSE	0.0518496	FALSE
chr3	97483594	97517373	ARL6	+	0.367693	FALSE	0.608414	TRUE	-0.0989718	FALSE
chr16	18802990	18812857	ARL6IP1	-	-0.0880565	FALSE	-0.0820813	FALSE	0.0334707	FALSE
chr12	123464879	123467460	ARL6IP4	+	-0.424085	FALSE	-0.182413	FALSE	0.129842	FALSE
chr3	69134089	69155239	ARL6IP5	+	0.0457379	FALSE	0.291067	FALSE	-0.0943502	FALSE
chr2	153574406	153617767	ARL6IP6	+	0.0447127	FALSE	0.0244572	FALSE	-0.0102041	FALSE
chr3	5163929	5222601	ARL8B	+	-0.117739	FALSE	-0.171013	FALSE	-0.037625	FALSE
chr8	66514690	66546452	ARMC1	-	0.0532201	FALSE	0.0512498	FALSE	0.00899952	FALSE
chr7	102715327	102740210	ARMC10	+	0.0878251	FALSE	-0.0744498	FALSE	-0.0358221	FALSE
chr19	19144386	19168987	ARMC6	+	0.0321122	FALSE	0.0967346	FALSE	-0.0261329	FALSE
chr3	137906147	138016219	ARMC8	+	0.0620041	FALSE	-0.0594673	FALSE	-0.0175826	FALSE
chr2	232063341	232209914	ARMC9	+	-0.0120461	FALSE	0.0844357	FALSE	-0.0292459	FALSE
chrX	100805513	100809675	ARMCX1	+	-0.495098	FALSE	-0.126864	FALSE	-0.157521	FALSE
chrX	100910267	100914863	ARMCX2	-	-0.0326392	FALSE	0.250772	FALSE	-0.335841	FALSE
chrX	100878119	100882831	ARMCX3	+	-0.409021	FALSE	-0.0193221	FALSE	0.156914	FALSE
chrX	101854095	101859085	ARMCX5	+	0.099082	FALSE	-0.117046	FALSE	-0.129594	FALSE
chrX	101859085	101860581	ARMCX5-GPRASP2	+	0.0142462	FALSE	-0.0969282	FALSE	0.282175	FALSE
chrX	100870107	100872991	ARMCX6	-	0.00951794	FALSE	0.445298	FALSE	-0.132125	FALSE
chr1	150782180	150849244	ARNT	-	-0.387891	FALSE	0.0755657	FALSE	-0.0872341	FALSE
chr12	27485786	27578746	ARNTL2	+	0.216288	FALSE	-0.303964	FALSE	0.0308878	FALSE
chr7	98923495	98963885	ARPC1A	+	-0.337294	FALSE	-0.263518	FALSE	0.00620586	FALSE
chr2	219081873	219119071	ARPC2	+	0.305169	FALSE	0.195853	FALSE	-0.0256962	FALSE
chr12	110872705	110888158	ARPC3	-	-0.201822	FALSE	-0.139426	FALSE	0.0401989	FALSE
chr3	9834178	9848789	ARPC4	+	0.188445	FALSE	0.120032	FALSE	0.0456929	FALSE
chr1	183595331	183604985	ARPC5	-	0.194969	FALSE	0.298376	FALSE	0.125551	FALSE
chr9	127631483	127639696	ARPC5L	+	0.171486	FALSE	0.123721	FALSE	0.0741166	FALSE
chr15	52839431	52861213	ARPP19	-	0.0414106	FALSE	0.0331325	FALSE	-0.0230629	FALSE
chr5	90664540	90679149	ARRDC3	-	0.307155	FALSE	-0.202646	FALSE	0.0197226	FALSE
chr22	51061181	51066601	ARSA	-	0.230091	FALSE	0.0887539	FALSE	-0.179142	FALSE
chr4	114821439	114900878	ARSJ	-	0.715632	TRUE	NA	FALSE	0.155375	FALSE
chr5	94890824	94940806	ARSK	+	-0.688413	TRUE	-0.209187	FALSE	-0.0865066	FALSE
chr1	231114822	231136479	ARV1	+	0.0481254	FALSE	0.329034	FALSE	0.0694339	FALSE
chr8	17913924	17942507	ASAH1	-	-0.194801	FALSE	-0.293238	FALSE	-0.104145	FALSE
chr8	131064350	131455906	ASAP1	-	0.460832	FALSE	0.293896	FALSE	-0.0220224	FALSE
chr8	131307600	131308779	ASAP1-IT1	-	0.568465	FALSE	0.210376	FALSE	-0.159907	FALSE
chr2	9346893	9545812	ASAP2	+	0.0860602	FALSE	-0.0390729	FALSE	0.00363789	FALSE
chr1	23755055	23810750	ASAP3	-	-0.684254	TRUE	-0.304525	FALSE	-0.00979204	FALSE
chr2	239335625	239360891	ASB1	+	0.00381445	FALSE	0.0264984	FALSE	-0.0407771	FALSE
chr10	5680819	5708558	ASB13	-	-0.112889	FALSE	-0.0727897	FALSE	-0.031849	FALSE
chr2	53897116	54014146	ASB3	-	0.347664	FALSE	0.100697	FALSE	-0.0409341	FALSE
chr9	132396882	132404448	ASB6	-	0.022544	FALSE	-0.190087	FALSE	-0.0427181	FALSE
chr15	101142754	101191904	ASB7	+	0.0306252	FALSE	-0.0519724	FALSE	-0.0654453	FALSE
chr10	73856273	73976183	ASCC1	-	0.251952	FALSE	0.0749673	FALSE	-0.0425013	FALSE
chr6	100956607	101329224	ASCC3	-	0.799681	TRUE	0.585347	TRUE	0.0577828	FALSE
chr6	119215240	119230335	ASF1A	+	0.332216	FALSE	0.0781548	FALSE	-0.0130029	FALSE
chr19	14230320	14247440	ASF1B	-	-0.298815	FALSE	0.189435	FALSE	-0.0067772	FALSE
chr1	155305051	155532324	ASH1L	-	-0.053703	FALSE	0.240575	FALSE	-0.0378153	FALSE
chr8	37963010	37997228	ASH2L	+	-0.0735039	FALSE	0.0387441	FALSE	-0.00561921	FALSE
chr7	97481428	97501854	ASNS	-	0.340673	FALSE	0.425456	FALSE	-0.073649	FALSE
chr2	190526124	190535557	ASNSD1	+	-0.103693	FALSE	-0.00496499	FALSE	0.0574203	FALSE
chr8	62413114	62627199	ASPH	-	-0.130134	FALSE	-0.0841195	FALSE	-0.0870465	FALSE
chr1	197053256	197115824	ASPM	-	0.195011	FALSE	0.442301	FALSE	-0.0314742	FALSE
chr3	130732720	130745646	ASTE1	-	0.219965	FALSE	-0.0492779	FALSE	-0.01656	FALSE
chr9	119187503	120177317	ASTN2	-	0.0109373	FALSE	-0.0468389	FALSE	-0.0219027	FALSE
chr12	27058111	27091254	ASUN	-	-0.126231	FALSE	-0.214026	FALSE	-0.121429	FALSE
chr20	30946146	31027122	ASXL1	+	-0.0972067	FALSE	-0.165349	FALSE	-0.0191312	FALSE
chr2	25962252	26101312	ASXL2	-	0.0364668	FALSE	-0.145284	FALSE	-0.0551762	FALSE
chr10	89512874	89577917	ATAD1	-	0.217689	FALSE	0.0361147	FALSE	-0.0601959	FALSE
chr8	124332090	124408705	ATAD2	-	-0.00513341	FALSE	-0.195351	FALSE	0.0112149	FALSE
chr2	23971533	24149936	ATAD2B	-	-0.0998854	FALSE	-0.164501	FALSE	-0.0698254	FALSE
chr17	29159022	29222295	ATAD5	+	0.201771	FALSE	-0.0126404	FALSE	0.0252319	FALSE
chr6	30594612	30614598	ATAT1	+	-0.0300406	FALSE	NA	FALSE	NA	FALSE
chr10	123502624	123687546	ATE1	-	0.0984939	FALSE	0.0387933	FALSE	-0.0496521	FALSE
chr12	51157788	51214943	ATF1	+	-0.127816	FALSE	-0.16502	FALSE	-0.0511433	FALSE
chr2	175939005	176032897	ATF2	-	0.410703	FALSE	0.313961	FALSE	-0.034924	FALSE
chr22	39916568	39918691	ATF4	+	-0.115613	FALSE	0.0960155	FALSE	0.0972448	FALSE
chr19	50431958	50437193	ATF5	+	1.17076	TRUE	NA	FALSE	NA	FALSE
chr1	161736033	161933860	ATF6	+	0.282663	FALSE	0.542201	FALSE	-0.0399446	FALSE
chr12	53905842	54020199	ATF7	-	0.207151	FALSE	-0.0503896	FALSE	-0.015501	FALSE
chr12	14518610	14651697	ATF7IP	+	0.152825	FALSE	0.114934	FALSE	-0.0161622	FALSE
chr16	10522724	10577495	ATF7IP2	+	-0.639386	TRUE	-0.451945	FALSE	-0.0554095	FALSE
chr5	81267843	81551216	ATG10	+	0.379837	FALSE	0.339733	FALSE	0.0012657	FALSE
chr5	115163893	115177548	ATG12	-	-0.198475	FALSE	-0.132439	FALSE	-0.0356469	FALSE
chr11	46638825	46697568	ATG13	+	0.224519	FALSE	0.132624	FALSE	0.0467671	FALSE
chr14	55833108	55878576	ATG14	-	0.233926	FALSE	0.090075	FALSE	0.00412935	FALSE
chr2	234160216	234204320	ATG16L1	+	0.0850723	FALSE	-0.176847	FALSE	-0.0158024	FALSE
chr14	96747594	96829678	ATG2B	-	0.243483	FALSE	0.204765	FALSE	-0.0933822	FALSE
chr3	112251358	112280485	ATG3	-	-0.88211	TRUE	-0.82271	TRUE	-0.0431651	FALSE
chr2	242577026	242613271	ATG4B	+	-0.0371404	FALSE	-0.0757845	FALSE	0.110546	FALSE
chr1	63249776	63330941	ATG4C	+	-0.1456	FALSE	0.101432	FALSE	-0.103963	FALSE
chr6	106632351	106773695	ATG5	-	0.265468	FALSE	0.153025	FALSE	-0.0367824	FALSE
chr3	11314009	11599139	ATG7	+	0.149888	FALSE	NA	FALSE	NA	FALSE
chr2	216176678	216214496	ATIC	+	0.363876	FALSE	0.546928	FALSE	-0.078421	FALSE
chr2	38522028	38604432	ATL2	-	0.155128	FALSE	0.0654974	FALSE	-0.0455664	FALSE
chr11	63396436	63439083	ATL3	-	-0.593254	TRUE	-0.389966	FALSE	-0.0990208	FALSE
chr11	108093558	108239826	ATM	+	0.236927	FALSE	0.160817	FALSE	-0.0391957	FALSE
chr16	81069457	81080951	ATMIN	+	0.157313	FALSE	0.14068	FALSE	0.00969551	FALSE
chr12	7033625	7051484	ATN1	+	-0.000797095	FALSE	0.134695	FALSE	-0.0136057	FALSE
chr5	151122382	151138210	ATOX1	-	0.0576616	FALSE	-0.04256	FALSE	-0.0283578	FALSE
chr13	113344642	113541482	ATP11A	+	-0.417673	FALSE	-0.456421	FALSE	0.0124017	FALSE
chr3	182511290	182639421	ATP11B	+	-0.533512	FALSE	-0.527512	FALSE	-0.0391393	FALSE
chrX	138808504	138914447	ATP11C	-	-0.235334	FALSE	-0.1894	FALSE	-0.0109379	FALSE
chr19	19756009	19774503	ATP13A1	-	-0.100376	FALSE	-0.107533	FALSE	0.0784211	FALSE
chr3	194123402	194188968	ATP13A3	-	0.225657	FALSE	0.119638	FALSE	-0.0688034	FALSE
chr1	116915794	116947396	ATP1A1	+	0.114674	FALSE	-0.0195245	FALSE	-0.0180654	FALSE
chr1	169075946	169101960	ATP1B1	+	-0.447485	FALSE	-0.104612	FALSE	0.0744575	FALSE
chr3	141595469	141645382	ATP1B3	+	0.061801	FALSE	0.010565	FALSE	-0.0334898	FALSE
chr12	110719031	110788897	ATP2A2	+	0.100923	FALSE	0.1052	FALSE	0.0228416	FALSE
chr12	89981825	90049844	ATP2B1	-	0.17206	FALSE	0.109224	FALSE	-0.0616395	FALSE
chr3	130569368	130735555	ATP2C1	+	0.178882	FALSE	0.0340247	FALSE	-0.0490599	FALSE
chr18	43664109	43684199	ATP5A1	-	-0.232365	FALSE	-0.169019	FALSE	-0.039611	FALSE
chr12	57031958	57039852	ATP5B	-	-0.4267	FALSE	-0.360409	FALSE	-0.0327666	FALSE
chr10	7830092	7849762	ATP5C1	+	-0.187308	FALSE	-0.222033	FALSE	-0.0270108	FALSE
chr20	57603732	57607422	ATP5E	-	0.642995	TRUE	0.658274	TRUE	0.0658533	FALSE
chr1	111991742	112004525	ATP5F1	+	-0.208663	FALSE	-0.274663	FALSE	0.0140964	FALSE
chr17	46970147	46973232	ATP5G1	+	-0.436236	FALSE	-0.422793	FALSE	0.0559557	FALSE
chr12	54058943	54070512	ATP5G2	-	0.230439	FALSE	0.178882	FALSE	0.0434109	FALSE
chr2	176040985	176046490	ATP5G3	-	-0.343936	FALSE	-0.246864	FALSE	0.0130714	FALSE
chr17	73034954	73043074	ATP5H	-	-0.620903	TRUE	-0.323415	FALSE	0.00599207	FALSE
chr4	666224	668127	ATP5I	-	-0.877713	TRUE	-0.612815	FALSE	-0.263615	FALSE
chr21	27096790	27107965	ATP5J	-	-0.124711	FALSE	-0.264984	FALSE	0.00652125	FALSE
chr7	99055783	99063824	ATP5J2	-	-0.345994	FALSE	-0.257835	FALSE	0.00761679	FALSE
chr11	118272103	118280562	ATP5L	+	-0.0318241	FALSE	-0.130649	FALSE	0.05968	FALSE
chr22	43035808	43036607	ATP5L2	-	0.379661	FALSE	0.0751074	FALSE	NA	FALSE
chr21	35275756	35288158	ATP5O	-	-0.219038	FALSE	-0.172705	FALSE	-0.0441744	FALSE
chr14	50779046	50792946	ATP5S	+	0.0237414	FALSE	0.0618722	FALSE	-0.0503572	FALSE
chr19	41937222	41945843	ATP5SL	-	0.174369	FALSE	0.175244	FALSE	0.00198302	FALSE
chrX	40440215	40465888	ATP6AP2	+	-0.299961	FALSE	-0.220184	FALSE	-0.067193	FALSE
chr17	40610861	40674597	ATP6V0A1	+	0.144567	FALSE	0.140224	FALSE	0.0315349	FALSE
chr12	124196864	124246301	ATP6V0A2	+	0.146057	FALSE	-0.0526956	FALSE	0.00689528	FALSE
chr1	44440601	44443972	ATP6V0B	+	-0.567728	FALSE	-0.154621	FALSE	0.223871	FALSE
chr16	2563726	2570224	ATP6V0C	+	-0.0169847	FALSE	0.177456	FALSE	-0.0735992	FALSE
chr5	172410762	172461900	ATP6V0E1	+	-0.00329037	FALSE	0.0161947	FALSE	-0.0212488	FALSE
chr3	113465865	113530905	ATP6V1A	+	0.173771	FALSE	-0.0663167	FALSE	-0.0214796	FALSE
chr8	20054703	20079207	ATP6V1B2	+	-0.131831	FALSE	-0.0534637	FALSE	0.015495	FALSE
chr8	104033247	104085285	ATP6V1C1	+	0.321232	FALSE	0.0755157	FALSE	0.0733385	FALSE
chr14	67804580	67826720	ATP6V1D	-	0.0488007	FALSE	-0.105925	FALSE	0.0660615	FALSE
chr22	18074902	18111588	ATP6V1E1	-	-0.057696	FALSE	-0.176549	FALSE	0.00523467	FALSE
chr7	128502856	128505903	ATP6V1F	+	-0.948619	TRUE	-0.497278	FALSE	0.083195	FALSE
chr9	117349993	117361152	ATP6V1G1	+	-0.1816	FALSE	-0.17733	FALSE	0.0824834	FALSE
chr8	54628114	54755850	ATP6V1H	-	-0.373057	FALSE	-0.546666	FALSE	-0.0132058	FALSE
chr4	42410391	42659122	ATP8A1	-	-0.792394	TRUE	-0.272202	FALSE	-0.0465579	FALSE
chr18	76829396	77138282	ATP9B	+	0.0293377	FALSE	0.0559678	FALSE	0.000830357	FALSE
chr1	47100710	47134099	ATPAF1	-	0.241862	FALSE	0.235908	FALSE	-0.0129658	FALSE
chr17	17921333	17942480	ATPAF2	-	0.0593862	FALSE	-0.107587	FALSE	0.0347189	FALSE
chr15	35663169	35838404	ATPBD4	-	0.123369	FALSE	0.218939	FALSE	-0.0383316	FALSE
chr1	28562601	28564616	ATPIF1	+	-0.270235	FALSE	-0.030034	FALSE	-0.0320809	FALSE
chr3	142168076	142297668	ATR	-	0.20216	FALSE	0.0591949	FALSE	-0.0959358	FALSE
chr3	48488217	48507054	ATRIP	+	0.0755704	FALSE	-0.00785384	FALSE	-0.0434725	FALSE
chr20	3451664	3631769	ATRN	+	0.0156037	FALSE	-0.0632135	FALSE	-0.0479961	FALSE
chrX	76760355	77041719	ATRX	-	0.147374	FALSE	0.143804	FALSE	-0.0593069	FALSE
chr22	46067677	46241187	ATXN10	+	0.326436	FALSE	0.133715	FALSE	-0.0105922	FALSE
chr12	111890017	112037480	ATXN2	-	0.0491392	FALSE	0.0321899	FALSE	-0.065886	FALSE
chr16	28834413	28848558	ATXN2L	+	-0.0670964	FALSE	0.115058	FALSE	-0.0268021	FALSE
chr14	92524895	92572965	ATXN3	-	0.0438247	FALSE	-0.0480606	FALSE	-0.0125223	FALSE
chr3	63850232	63989136	ATXN7	+	0.292119	FALSE	0.101114	FALSE	-0.0371538	FALSE
chr7	105245220	105517031	ATXN7L1	-	-0.200723	FALSE	-0.21317	FALSE	0.0288733	FALSE
chr1	110026560	110035420	ATXN7L2	+	0.730253	TRUE	0.585988	FALSE	NA	FALSE
chr17	42269172	42275529	ATXN7L3	-	-0.584651	FALSE	0.0632088	FALSE	-0.0196422	FALSE
chr12	74931550	74935232	ATXN7L3B	+	-0.143613	FALSE	-0.110724	FALSE	-0.0186075	FALSE
chr9	93976096	94124206	AUH	-	-0.398412	FALSE	-0.465836	FALSE	-0.0689707	FALSE
chr2	74753774	74756974	AUP1	-	-0.236184	FALSE	0.0512133	FALSE	0.179783	FALSE
chr20	54944444	54967351	AURKA	-	0.195396	FALSE	0.0758222	FALSE	-0.0577111	FALSE
chr1	1309109	1310818	AURKAIP1	-	-0.866816	TRUE	-0.467756	FALSE	-0.120121	FALSE
chr1	220439520	220441057	AURKAPS1	-	0.16806	FALSE	0.527586	FALSE	0.0659983	FALSE
chr17	8108048	8113883	AURKB	-	-0.164553	FALSE	0.0347618	FALSE	0.06581	FALSE
chr7	69063904	70257885	AUTS2	+	1.28242	TRUE	1.37182	TRUE	NA	FALSE
chr15	34158427	34331303	AVEN	-	0.333607	FALSE	-0.0135183	FALSE	-0.0301838	FALSE
chr7	32535175	32623779	AVL9	+	0.11253	FALSE	-0.0137505	FALSE	-0.0398837	FALSE
chr17	63524682	63557740	AXIN2	-	-0.421131	FALSE	-0.106955	FALSE	0.0174001	FALSE
chr3	28363844	28390618	AZI2	-	-0.210521	FALSE	-0.11976	FALSE	-0.0621244	FALSE
chr8	103838535	103876397	AZIN1	-	0.522761	FALSE	0.0873519	FALSE	0.131678	FALSE
chr15	45003684	45010357	B2M	+	-0.645988	TRUE	0.0397745	FALSE	-0.194879	FALSE
chr3	160801670	160823160	B3GALNT1	-	0.671413	TRUE	0.596523	TRUE	NA	FALSE
chr1	235610532	235667781	B3GALNT2	-	-0.15891	FALSE	0.184247	FALSE	-0.0351683	FALSE
chr2	168675181	168727366	B3GALT1	+	0.149846	FALSE	0.0895234	FALSE	0.0224654	FALSE
chr21	41029253	41034815	B3GALT5	+	-0.0466626	FALSE	-0.571043	FALSE	-0.0553572	FALSE
chr1	1167628	1170420	B3GALT6	+	-0.167171	FALSE	0.174792	FALSE	-0.102439	FALSE
chr11	62382767	62389647	B3GAT3	-	-0.270123	FALSE	-0.236413	FALSE	0.0508592	FALSE
chr2	62423261	62451866	B3GNT2	+	-0.168477	FALSE	-0.0461574	FALSE	0.0326792	FALSE
chr3	182971031	182991179	B3GNT5	+	-0.305383	FALSE	-0.537434	FALSE	-0.0116504	FALSE
chr1	161141099	161147758	B4GALT3	-	-0.321287	FALSE	0.246481	FALSE	-0.0590761	FALSE
chr3	118930588	118959752	B4GALT4	-	-0.449877	FALSE	-0.164082	FALSE	-0.00304763	FALSE
chr20	48249482	48330421	B4GALT5	-	0.482747	FALSE	0.290392	FALSE	-0.0506493	FALSE
chr18	29202208	29264686	B4GALT6	-	-0.593901	TRUE	-0.334434	FALSE	-0.0659495	FALSE
chr19	17378231	17390162	BABAM1	+	0.0252936	FALSE	-0.0568668	FALSE	0.211823	FALSE
chr11	117162061	117162857	BACE1-AS	+	-0.176205	FALSE	0.0388777	FALSE	-0.401305	FALSE
chr21	30671219	30734217	BACH1	+	0.195844	FALSE	0.0916148	FALSE	-0.00107208	FALSE
chr6	90636246	91006627	BACH2	-	0.897574	TRUE	NA	FALSE	NA	FALSE
chr9	33252469	33264759	BAG1	-	0.0913131	FALSE	-0.0742131	FALSE	0.0842926	FALSE
chr6	57037103	57050012	BAG2	+	0.243081	FALSE	0.313179	FALSE	-0.117383	FALSE
chr8	38034105	38070819	BAG4	+	-0.250659	FALSE	-0.160059	FALSE	0.0204155	FALSE
chr14	104022880	104029151	BAG5	-	-0.0657489	FALSE	-0.187287	FALSE	0.0447144	FALSE
chr6	31606804	31620477	BAG6	-	-0.453975	FALSE	-0.111407	FALSE	0.0152183	FALSE
chr15	40733410	40760441	BAHD1	+	-0.0474096	FALSE	-0.0373701	FALSE	0.0592046	FALSE
chr7	97920961	98030427	BAIAP2L1	-	0.676782	TRUE	0.654916	TRUE	0.031986	FALSE
chr6	33540322	33548070	BAK1	-	-0.147018	FALSE	-0.137967	FALSE	0.253477	FALSE
chr10	28966423	28971868	BAMBI	+	0.0346424	FALSE	-0.114714	FALSE	0.108153	FALSE
chr11	65769549	65771617	BANF1	+	-0.724285	TRUE	-0.169678	FALSE	0.0649967	FALSE
chr3	52435024	52444009	BAP1	-	-0.214632	FALSE	-0.108367	FALSE	0.0655076	FALSE
chr2	215593274	215674428	BARD1	-	-0.103358	FALSE	-0.0275137	FALSE	-0.00763788	FALSE
chr5	17217749	17276943	BASP1	+	0.42793	FALSE	0.197792	FALSE	0.0638482	FALSE
chr19	49458116	49465055	BAX	+	0.145763	FALSE	0.0578638	FALSE	0.0857646	FALSE
chr14	35221936	35344853	BAZ1A	-	-1.24884	TRUE	-1.18723	TRUE	-0.0421985	FALSE
chr7	72854727	72936615	BAZ1B	-	0.217392	FALSE	0.0670192	FALSE	0.0112861	FALSE
chr12	56989379	57030163	BAZ2A	-	0.0191438	FALSE	0.234331	FALSE	-0.055351	FALSE
chr2	160175489	160473059	BAZ2B	-	0.0125001	FALSE	-0.0930942	FALSE	-0.0903809	FALSE
chr10	112658487	112679124	BBIP1	-	-0.0356195	FALSE	0.00683619	FALSE	-0.0264734	FALSE
chr12	76738265	76742222	BBS10	-	-0.0609867	FALSE	0.168361	FALSE	-0.00535721	FALSE
chr15	72978525	73030817	BBS4	+	-0.510116	FALSE	-0.582646	FALSE	-0.0302698	FALSE
chr3	107241782	107530049	BBX	+	-0.523077	FALSE	-0.472664	FALSE	-0.0186219	FALSE
chr7	107220421	107263762	BCAP29	+	-0.105976	FALSE	-0.0189641	FALSE	-0.0325041	FALSE
chrX	152965946	152990201	BCAP31	-	0.000846967	FALSE	0.0142253	FALSE	-0.0791177	FALSE
chr16	75262927	75301951	BCAR1	-	0.961634	TRUE	0.906514	TRUE	NA	FALSE
chr1	94027348	94147385	BCAR3	-	-0.26443	FALSE	-0.450015	FALSE	0.0838789	FALSE
chr1	115110180	115124265	BCAS2	-	-0.00774647	FALSE	0.0640613	FALSE	-0.0503612	FALSE
chr12	24962957	25102393	BCAT1	-	0.631138	TRUE	0.326674	FALSE	-0.0159238	FALSE
chr10	127512103	127542264	BCCIP	+	0.017661	FALSE	0.0222554	FALSE	-0.0324863	FALSE
chr12	50229825	50236912	BCDIN3D	-	-0.0610923	FALSE	0.0666017	FALSE	0.0907682	FALSE
chr6	80816343	81055987	BCKDHB	+	-0.0485114	FALSE	0.075012	FALSE	-0.0849208	FALSE
chr1	85731459	85742587	BCL10	-	0.0699364	FALSE	0.1496	FALSE	0.0156681	FALSE
chr2	60678301	60780633	BCL11A	-	0.322812	FALSE	0.0736284	FALSE	-0.0704304	FALSE
chr14	99635624	99737822	BCL11B	-	-1.18011	TRUE	-1.95846	TRUE	-0.0595504	FALSE
chr20	30252260	30310656	BCL2L1	-	0.457197	FALSE	0.195624	FALSE	0.0892073	FALSE
chr2	111878490	111926022	BCL2L11	+	-0.0964535	FALSE	-0.331218	FALSE	0.053244	FALSE
chr22	18121484	18211989	BCL2L13	+	0.260759	FALSE	0.00556983	FALSE	-0.013546	FALSE
chr14	23775970	23780968	BCL2L2	+	-0.444866	FALSE	-0.256034	FALSE	0.206452	FALSE
chr12	122459860	122499950	BCL7A	+	-0.154727	FALSE	-0.293393	FALSE	-0.00118995	FALSE
chr7	72950682	72972065	BCL7B	-	0.264048	FALSE	0.238031	FALSE	0.177518	FALSE
chr11	118766850	118781613	BCL9L	-	0.633916	TRUE	0.514795	FALSE	NA	FALSE
chr6	136578000	136610989	BCLAF1	-	0.13272	FALSE	0.121478	FALSE	-0.0685442	FALSE
chrX	39910498	40036582	BCOR	-	-1.08667	TRUE	-1.03766	TRUE	0.00186879	FALSE
chr22	23522551	23660224	BCR	+	0.250389	FALSE	-0.000145775	FALSE	0.0516614	FALSE
chr4	103998781	104021024	BDH2	-	0.0930051	FALSE	-0.0634944	FALSE	-0.0804013	FALSE
chr5	70751441	70863649	BDP1	+	0.111553	FALSE	-0.0479717	FALSE	-0.0276864	FALSE
chr17	40962149	40976310	BECN1	-	-0.293582	FALSE	-0.141591	FALSE	0.0752365	FALSE
chr6	107386384	107435636	BEND3	-	-0.111227	FALSE	-0.0130967	FALSE	-0.0271176	FALSE
chr4	42112869	42154895	BEND4	-	-0.194726	FALSE	-0.187384	FALSE	-0.0031158	FALSE
chr7	93620999	93633690	BET1	-	-0.00570317	FALSE	-0.0768555	FALSE	-0.0831765	FALSE
chr11	202923	207422	BET1L	-	0.100886	FALSE	-0.269687	FALSE	0.0555684	FALSE
chrX	102317580	102319168	BEX1	-	0.0821523	FALSE	0.492261	FALSE	-0.202696	FALSE
chrX	102564273	102565974	BEX2	-	-0.0978596	FALSE	0.530275	FALSE	-0.0231069	FALSE
chrX	102470019	102472128	BEX4	+	-0.585349	TRUE	0.122734	FALSE	-0.0723716	FALSE
chr16	14726667	14763093	BFAR	+	-0.0691224	FALSE	-0.11762	FALSE	0.0829782	FALSE
chrX	101975641	102007369	BHLHB9	+	0.0438759	FALSE	-0.00261431	FALSE	-0.000360368	FALSE
chr12	32260184	32531141	BICD1	+	-0.611901	TRUE	-0.707413	TRUE	-0.0629742	FALSE
chr9	95473644	95527083	BICD2	-	-0.434166	FALSE	-0.543975	FALSE	-0.0554241	FALSE
chr8	22477946	22526661	BIN3	-	0.288022	FALSE	0.139082	FALSE	0.036933	FALSE
chr11	102217965	102249401	BIRC2	+	-0.226833	FALSE	-0.140871	FALSE	-0.0611611	FALSE
chr17	76210276	76221716	BIRC5	+	-0.14329	FALSE	-0.100194	FALSE	-0.0200172	FALSE
chr2	32582095	32843965	BIRC6	+	0.110838	FALSE	0.00508666	FALSE	-0.0270056	FALSE
chr20	36145818	36156333	BLCAP	-	-0.385866	FALSE	-0.0857967	FALSE	0.0905237	FALSE
chr15	91260578	91358686	BLM	+	0.129492	FALSE	-0.0306135	FALSE	0.00827094	FALSE
chr17	28575212	28619184	BLMH	-	0.197525	FALSE	0.192316	FALSE	-0.0327956	FALSE
chr12	56109817	56113491	BLOC1S1	+	0.410764	FALSE	0.246711	FALSE	0.140899	FALSE
chr10	102033712	102046439	BLOC1S2	-	0.303099	FALSE	0.267749	FALSE	0.0923608	FALSE
chr1	169337193	169365780	BLZF1	+	-0.360951	FALSE	0.134993	FALSE	-0.0444443	FALSE
chr20	6748744	6760910	BMP2	+	0.00865445	FALSE	0.503153	FALSE	-0.176009	FALSE
chr4	79697531	79833341	BMP2K	+	-0.244734	FALSE	-0.196774	FALSE	-0.0574083	FALSE
chr20	55743808	55841707	BMP7	-	-1.36199	TRUE	-1.29475	TRUE	0.11033	FALSE
chr10	88516395	88684945	BMPR1A	+	-0.630608	TRUE	-0.574466	FALSE	-0.0254358	FALSE
chr2	203241049	203432474	BMPR2	+	-0.594378	TRUE	-0.807779	TRUE	0.00992334	FALSE
chr10	43277953	43330385	BMS1	+	0.204617	FALSE	0.142749	FALSE	-0.00706202	FALSE
chr10	75458908	75490272	BMS1P4	-	0.12121	FALSE	-0.168126	FALSE	NA	FALSE
chr9	16409500	16870786	BNC2	-	-0.910292	TRUE	-0.715752	TRUE	-0.0666617	FALSE
chr15	59955061	59981642	BNIP2	-	0.190338	FALSE	0.0916621	FALSE	9.96129e-05	FALSE
chr10	133781203	133795435	BNIP3	-	-2.31329	TRUE	-1.47447	TRUE	-0.196775	FALSE
chr8	26240522	26270644	BNIP3L	+	0.256198	FALSE	0.410663	FALSE	0.0962475	FALSE
chr3	112931374	113006305	BOC	+	-0.241229	FALSE	0.180168	FALSE	NA	FALSE
chr5	173034147	173043666	BOD1	-	0.0457039	FALSE	0.0830381	FALSE	-0.00739447	FALSE
chr4	13570365	13629328	BOD1L	-	0.0413057	FALSE	-0.0145583	FALSE	0.0159267	FALSE
chr2	74362527	74375039	BOLA3	-	0.153816	FALSE	-0.0169758	FALSE	-0.0431611	FALSE
chr13	73302041	73330328	BORA	+	-0.0152742	FALSE	-0.0456932	FALSE	-0.0526685	FALSE
chr7	134331530	134364567	BPGM	+	-0.139352	FALSE	0.0266351	FALSE	-0.0859424	FALSE
chr6	3118925	3153432	BPHL	+	0.536318	FALSE	0.36631	FALSE	0.0137796	FALSE
chr17	65821779	65980494	BPTF	+	0.109115	FALSE	-0.0547814	FALSE	-0.0699338	FALSE
chr7	140433812	140624564	BRAF	-	0.193444	FALSE	0.192492	FALSE	-0.024815	FALSE
chr12	112079949	112123790	BRAP	-	0.101068	FALSE	0.00072158	FALSE	0.000652513	FALSE
chr7	2577443	2595392	BRAT1	-	-0.217197	FALSE	0.100567	FALSE	-0.0579698	FALSE
chr17	41196311	41277500	BRCA1	-	-0.211041	FALSE	-0.0410206	FALSE	-0.0429066	FALSE
chr13	32889616	32973809	BRCA2	+	0.635598	TRUE	0.537849	FALSE	-0.0472766	FALSE
chr22	50166936	50218452	BRD1	-	0.130637	FALSE	0.0677088	FALSE	0.00384817	FALSE
chr6	32936436	32949282	BRD2	+	-0.226985	FALSE	0.0368609	FALSE	0.0656155	FALSE
chr9	136895445	136933141	BRD3	-	0.151897	FALSE	0.0775236	FALSE	0.0833102	FALSE
chr19	15348300	15391262	BRD4	-	0.481425	FALSE	0.185704	FALSE	0.0390836	FALSE
chr16	50352928	50402845	BRD7	-	0.126943	FALSE	-0.0486135	FALSE	-0.0299524	FALSE
chr5	137475458	137514358	BRD8	-	-0.186399	FALSE	-0.165589	FALSE	-0.0158732	FALSE
chr5	863849	892939	BRD9	-	0.230888	FALSE	0.0532869	FALSE	0.0872496	FALSE
chr2	28113481	28561767	BRE	+	0.1716	FALSE	0.135019	FALSE	NA	FALSE
chr8	37701397	37707431	BRF2	-	0.099675	FALSE	0.0601088	FALSE	0.105315	FALSE
chr7	97910978	97922275	BRI3	+	-0.281572	FALSE	-0.0527576	FALSE	0.134244	FALSE
chr12	125478193	125510349	BRI3BP	+	-0.421794	FALSE	-0.261038	FALSE	-0.0200653	FALSE
chr5	34915819	34925787	BRIX1	+	0.0328069	FALSE	-0.0258614	FALSE	-0.0583108	FALSE
chr3	10157332	10168874	BRK1	+	-0.00345345	FALSE	0.0447239	FALSE	0.0659037	FALSE
chr14	36295596	36341169	BRMS1L	+	0.0142373	FALSE	0.0419651	FALSE	0.0187149	FALSE
chr1	222885905	222906106	BROX	+	-0.167569	FALSE	0.274564	FALSE	-0.0130154	FALSE
chr1	167885912	167906307	BRP44	-	-0.0888346	FALSE	0.00602397	FALSE	0.0312826	FALSE
chr6	166778407	166796486	BRP44L	-	-0.35994	FALSE	-0.818793	TRUE	0.043883	FALSE
chr3	9773433	9789699	BRPF1	+	0.24684	FALSE	0.0674315	FALSE	0.0782326	FALSE
chr6	36164549	36200567	BRPF3	+	0.0615016	FALSE	0.0118442	FALSE	0.0185892	FALSE
chr21	40557403	40685712	BRWD1	-	0.0404693	FALSE	0.00540837	FALSE	-0.0265503	FALSE
chrX	79924986	80065233	BRWD3	-	-0.577415	FALSE	-0.294264	FALSE	-0.129727	FALSE
chr11	62457733	62477091	BSCL2	-	0.121593	FALSE	-0.0243673	FALSE	0.0803027	FALSE
chr1	32830704	32860062	BSDC1	-	0.11396	FALSE	0.0976518	FALSE	0.119878	FALSE
chr19	571324	583493	BSG	+	-0.534334	FALSE	-0.400112	FALSE	0.0845226	FALSE
chr10	93683735	93790080	BTAF1	+	0.118998	FALSE	0.0416767	FALSE	-0.0692318	FALSE
chr15	83685180	83736106	BTBD1	-	0.165814	FALSE	0.0249752	FALSE	-0.0262934	FALSE
chr11	13409555	13484838	BTBD10	-	0.52762	FALSE	0.127812	FALSE	-0.0698695	FALSE
chr20	11871476	11907243	BTBD3	+	0.143498	FALSE	0.304003	FALSE	-0.135841	FALSE
chr14	93703895	93799385	BTBD7	-	0.144518	FALSE	0.139368	FALSE	-0.0580023	FALSE
chr3	15643254	15687325	BTD	+	0.105717	FALSE	0.221032	FALSE	-0.0150612	FALSE
chr5	72794249	72801448	BTF3	+	-0.346777	FALSE	0.138768	FALSE	-0.0842093	FALSE
chr1	52521856	52556388	BTF3L4	+	0.0585978	FALSE	0.0144155	FALSE	0.0194418	FALSE
chr12	92534053	92539673	BTG1	-	0.076003	FALSE	0.0230287	FALSE	0.121338	FALSE
chr21	18965967	18985268	BTG3	-	-0.0881755	FALSE	0.192731	FALSE	0.0197049	FALSE
chr6	26458152	26476849	BTN2A1	+	-0.0718847	FALSE	-0.0958461	FALSE	0.159832	FALSE
chr6	26383323	26395100	BTN2A2	+	-0.0981502	FALSE	0.0150541	FALSE	0.122068	FALSE
chr10	103113824	103317070	BTRC	+	-0.064009	FALSE	0.01419	FALSE	-0.0417519	FALSE
chr15	40453209	40513337	BUB1B	+	0.340754	FALSE	0.0423685	FALSE	-0.0273569	FALSE
chr10	124913759	124924886	BUB3	+	0.121581	FALSE	-0.0106633	FALSE	-0.0824122	FALSE
chr11	116618885	116643714	BUD13	-	0.227649	FALSE	0.14467	FALSE	-0.0574093	FALSE
chr7	99006600	99017239	BUD31	+	-0.082779	FALSE	-0.0692779	FALSE	-0.043386	FALSE
chr6	41888964	41900784	BYSL	+	0.123366	FALSE	0.0746189	FALSE	0.0377727	FALSE
chr2	201676268	201688569	BZW1	+	0.00652656	FALSE	-0.0213608	FALSE	-0.0795877	FALSE
chr7	16685758	16746148	BZW2	+	0.176773	FALSE	-0.15431	FALSE	-0.0311313	FALSE
chr10	21783420	21786213	C10orf114	-	-0.999701	TRUE	-0.595809	FALSE	NA	FALSE
chr10	115881973	115934364	C10orf118	-	-0.326384	FALSE	-0.151946	FALSE	-0.0263844	FALSE
chr10	98741040	98745585	C10orf12	+	0.179454	FALSE	0.0816823	FALSE	0.0756325	FALSE
chr10	127408083	127452712	C10orf137	+	0.112631	FALSE	-0.0221148	FALSE	-0.0213718	FALSE
chr10	21802408	21814611	C10orf140	-	-0.443432	FALSE	-0.401789	FALSE	0.0234573	FALSE
chr10	102747292	102754158	C10orf2	+	0.0674565	FALSE	0.169793	FALSE	-0.0629462	FALSE
chr10	99894380	100004654	C10orf28	+	-0.00102496	FALSE	-0.116887	FALSE	-0.0185858	FALSE
chr10	104613966	104624718	C10orf32	+	0.22007	FALSE	0.00597689	FALSE	0.0294843	FALSE
chr10	71390002	71393355	C10orf35	+	-0.670368	TRUE	-0.408018	FALSE	-0.0535556	FALSE
chr10	120440493	120514758	C10orf46	-	0.284823	FALSE	0.0927508	FALSE	-0.00530807	FALSE
chr10	82167584	82192753	C10orf58	+	-0.287969	FALSE	-0.131874	FALSE	-0.164319	FALSE
chr10	103605355	103815932	C10orf76	-	-0.141778	FALSE	-0.0484356	FALSE	-0.0231604	FALSE
chr10	118423206	118429481	C10orf82	-	0.0124726	FALSE	0.288937	FALSE	0.0811654	FALSE
chr10	124690418	124713919	C10orf88	-	-0.141424	FALSE	-0.0671067	FALSE	0.0425327	FALSE
chr11	111749947	111754797	C11orf1	+	0.0716649	FALSE	0.223652	FALSE	NA	FALSE
chr11	61556601	61560085	C11orf10	-	0.104885	FALSE	0.0679789	FALSE	0.146591	FALSE
chr11	64863682	64879180	C11orf2	+	0.0807985	FALSE	0.0210799	FALSE	-0.0733912	FALSE
chr11	68028802	68039469	C11orf24	-	-0.477306	FALSE	-0.387436	FALSE	0.0302487	FALSE
chr11	76156068	76262589	C11orf30	+	-0.0491989	FALSE	0.0410165	FALSE	-0.0751162	FALSE
chr11	57508721	57510883	C11orf31	+	-0.293918	FALSE	-0.0428599	FALSE	0.0734374	FALSE
chr11	30344648	30359165	C11orf46	+	0.160201	FALSE	0.243064	FALSE	0.0194614	FALSE
chr11	62430288	62439241	C11orf48	-	-0.422531	FALSE	-0.339598	FALSE	-0.0876488	FALSE
chr11	46958250	47185931	C11orf49	+	0.000236632	FALSE	0.0677435	FALSE	-0.0871482	FALSE
chr11	71820632	71823822	C11orf51	-	0.382317	FALSE	0.297987	FALSE	0.284348	FALSE
chr11	93474792	93496247	C11orf54	+	-0.080001	FALSE	-0.0260829	FALSE	0.0114119	FALSE
chr11	111944967	111955874	C11orf57	+	-0.0575192	FALSE	0.00399037	FALSE	-0.0712125	FALSE
chr11	16760147	16779901	C11orf58	+	0.00525336	FALSE	0.0666134	FALSE	-0.0588239	FALSE
chr11	124636393	124670299	C11orf61	-	-0.360079	FALSE	-0.38305	FALSE	-0.0328502	FALSE
chr11	114262169	114271139	C11orf71	-	-0.176617	FALSE	0.172443	FALSE	-0.000963952	FALSE
chr11	86013252	86056985	C11orf73	+	-0.114994	FALSE	-0.0657497	FALSE	-0.0912874	FALSE
chr11	93211638	93276546	C11orf75	-	0.305314	FALSE	-0.042645	FALSE	0.00718977	FALSE
chr11	66512206	66610882	C11orf80	+	-0.141959	FALSE	-0.0656904	FALSE	NA	FALSE
chr11	82612736	82645699	C11orf82	+	0.0576995	FALSE	-0.0422425	FALSE	0.00509745	FALSE
chr11	62439125	62441162	C11orf83	+	-0.193343	FALSE	-0.0609857	FALSE	0.104897	FALSE
chr11	63580922	63595190	C11orf84	+	-0.166356	FALSE	-0.0312502	FALSE	0.0304503	FALSE
chr11	111164113	111170539	C11orf92	-	-0.891033	TRUE	-0.897066	TRUE	0.15319	FALSE
chr11	63527363	63536113	C11orf95	-	-0.549481	FALSE	-0.307723	FALSE	-0.19447	FALSE
chr12	53693469	53700965	C12orf10	+	-0.165265	FALSE	-0.047788	FALSE	-0.0676564	FALSE
chr12	107349543	107367813	C12orf23	+	-0.0613621	FALSE	0.181873	FALSE	-0.14359	FALSE
chr12	110906231	110928192	C12orf24	+	0.424955	FALSE	0.3805	FALSE	-0.0525993	FALSE
chr12	82752275	82873016	C12orf26	+	0.288347	FALSE	0.151293	FALSE	-0.0568004	FALSE
chr12	88429267	88443937	C12orf29	+	-0.248454	FALSE	0.00987059	FALSE	-0.0864305	FALSE
chr12	2986364	2998626	C12orf32	+	0.242468	FALSE	0.11279	FALSE	-0.036566	FALSE
chr12	32112352	32146043	C12orf35	+	-0.458194	FALSE	-0.393885	FALSE	0.00696846	FALSE
chr12	4596900	4647637	C12orf4	-	0.0730856	FALSE	-0.0799948	FALSE	-0.00542837	FALSE
chr12	121440847	121454300	C12orf43	-	0.0636466	FALSE	0.0121543	FALSE	0.0105731	FALSE
chr12	52463757	52471279	C12orf44	+	-0.105425	FALSE	-0.0481785	FALSE	0.0711681	FALSE
chr12	105380097	105388505	C12orf45	+	0.358361	FALSE	0.224734	FALSE	0.0848639	FALSE
chr12	112277572	112280706	C12orf47	-	-0.159443	FALSE	-0.0125103	FALSE	-0.209567	FALSE
chr12	102513955	102591298	C12orf48	+	-0.00236603	FALSE	0.0222268	FALSE	-0.0341236	FALSE
chr12	117153595	117175843	C12orf49	-	-0.29695	FALSE	-0.346518	FALSE	-0.00954801	FALSE
chr12	4430358	4469190	C12orf5	+	0.171557	FALSE	-0.0472392	FALSE	0.0665104	FALSE
chr12	112597991	112819896	C12orf51	-	-0.173209	FALSE	-0.209907	FALSE	0.0177764	FALSE
chr12	113623554	113630119	C12orf52	+	0.0124539	FALSE	0.205891	FALSE	-0.119319	FALSE
chr12	7053202	7055165	C12orf57	+	-0.0649186	FALSE	0.325129	FALSE	0.359536	FALSE
chr12	50505899	50514234	C12orf62	+	-0.819506	TRUE	-0.388442	FALSE	-0.0223042	FALSE
chr12	123717843	123742506	C12orf65	+	-0.645632	TRUE	-0.342152	FALSE	0.0115486	FALSE
chr12	104343980	104350993	C12orf73	-	0.002873	FALSE	-0.204774	FALSE	0.0676269	FALSE
chr12	105724413	105765296	C12orf75	+	0.518396	FALSE	NA	FALSE	NA	FALSE
chr13	103418462	103426149	C13orf27	-	-0.361419	FALSE	-0.148534	FALSE	0.0258769	FALSE
chr14	76117232	76127538	C14orf1	-	-0.00113124	FALSE	-0.211843	FALSE	0.0950724	FALSE
chr14	57046510	57116232	C14orf101	+	-0.269262	FALSE	-0.0899193	FALSE	-0.145958	FALSE
chr14	90744397	90798481	C14orf102	-	0.652671	TRUE	0.479545	FALSE	0.0948657	FALSE
chr14	93651295	93653431	C14orf109	+	-0.249617	FALSE	0.172287	FALSE	0.0479642	FALSE
chr14	76618258	76669134	C14orf118	+	0.159469	FALSE	0.0213174	FALSE	-0.0617699	FALSE
chr14	23564682	23569665	C14orf119	+	0.0119871	FALSE	0.118635	FALSE	0.0224466	FALSE
chr14	31915242	31926680	C14orf126	-	-0.0291573	FALSE	-0.078252	FALSE	-0.033289	FALSE
chr14	96846021	96853563	C14orf129	+	-0.349459	FALSE	-0.223947	FALSE	-0.0873681	FALSE
chr14	96505661	96560135	C14orf132	+	-0.278821	FALSE	0.0884718	FALSE	0.085274	FALSE
chr14	77893017	77923983	C14orf133	-	-0.243284	FALSE	-0.235134	FALSE	-0.0994478	FALSE
chr14	60558628	60601532	C14orf135	+	0.110924	FALSE	-0.0213856	FALSE	-0.0558779	FALSE
chr14	93669236	93673459	C14orf142	-	-0.252605	FALSE	0.0439542	FALSE	0.153907	FALSE
chr14	59939405	59951073	C14orf149	-	0.0553425	FALSE	-0.0970626	FALSE	0.00984036	FALSE
chr14	52456227	52471420	C14orf166	+	0.00610552	FALSE	-0.0684193	FALSE	-0.0458806	FALSE
chr14	73957643	73960105	C14orf169	+	-0.380606	FALSE	-0.102434	FALSE	-0.0399314	FALSE
chr14	104378624	104387903	C14orf2	-	0.0108574	FALSE	-0.0768869	FALSE	-0.0570662	FALSE
chr14	24769097	24774374	C14orf21	+	-0.0581519	FALSE	-0.0198644	FALSE	0.113541	FALSE
chr15	75192327	75199462	C15orf17	-	-0.253719	FALSE	-0.209908	FALSE	0.00595865	FALSE
chr15	24920540	24928593	C15orf2	+	0.349153	FALSE	0.315495	FALSE	0.00818132	FALSE
chr15	40674921	40686489	C15orf23	+	-0.174794	FALSE	-0.23976	FALSE	0.000893005	FALSE
chr15	34376223	34394053	C15orf24	-	0.00575354	FALSE	-0.109866	FALSE	0.0613034	FALSE
chr15	34432874	34502297	C15orf29	-	0.366224	FALSE	0.141463	FALSE	0.0167051	FALSE
chr15	75494220	75504510	C15orf39	+	-0.405699	FALSE	-0.243038	FALSE	0.0890255	FALSE
chr15	83657714	83680393	C15orf40	-	-0.147653	FALSE	-0.0696901	FALSE	0.0136055	FALSE
chr15	36871811	37102449	C15orf41	+	0.300296	FALSE	0.44662	FALSE	-0.0389306	FALSE
chr15	90118817	90171253	C15orf42	+	-0.426898	FALSE	-0.615124	TRUE	-0.0708278	FALSE
chr15	65871095	65903627	C15orf44	-	0.116751	FALSE	0.0270716	FALSE	-0.0791525	FALSE
chr15	77516249	77517746	C15orf5	-	-0.337785	FALSE	-0.00783281	FALSE	-0.0400145	FALSE
chr15	67813521	67819641	C15orf61	+	-0.380363	FALSE	-0.364438	FALSE	0.0460447	FALSE
chr15	44092618	44094769	C15orf63	+	-0.314888	FALSE	-0.163913	FALSE	-0.162053	FALSE
chr16	4560676	4588816	C16orf5	-	0.130553	FALSE	0.389778	FALSE	0.0554726	FALSE
chr16	22019455	22095972	C16orf52	+	0.0312981	FALSE	-0.120321	FALSE	-0.095155	FALSE
chr16	29827527	29833816	C16orf53	+	-0.504401	FALSE	-0.0462859	FALSE	0.0125283	FALSE
chr16	58035276	58055527	C16orf57	+	-0.00417694	FALSE	0.107738	FALSE	-0.0607169	FALSE
chr16	81009698	81040502	C16orf61	-	-0.138637	FALSE	-0.214832	FALSE	-0.0547102	FALSE
chr16	19566736	19712485	C16orf62	+	-0.153263	FALSE	-0.171339	FALSE	0.0216732	FALSE
chr16	67143914	67182442	C16orf70	+	-0.31272	FALSE	-0.273028	FALSE	-0.0792705	FALSE
chr16	9185536	9213555	C16orf72	+	-0.166931	FALSE	-0.0874063	FALSE	-0.0413191	FALSE
chr16	58147496	58163296	C16orf80	-	0.128473	FALSE	0.0744614	FALSE	0.0782042	FALSE
chr16	46835958	46865074	C16orf87	-	-0.0615311	FALSE	-0.16744	FALSE	-0.0269332	FALSE
chr16	19717673	19729492	C16orf88	-	0.0395544	FALSE	0.125754	FALSE	-0.0228283	FALSE
chr17	29226000	29233286	C17orf42	-	-0.0678801	FALSE	-0.101187	FALSE	0.0131978	FALSE
chr17	10600926	10614875	C17orf48	+	-0.0277589	FALSE	0.113689	FALSE	-0.0298273	FALSE
chr17	6918197	6920843	C17orf49	+	-1.08429	TRUE	-0.653187	FALSE	-0.158381	FALSE
chr17	21431570	21454941	C17orf51	-	-1.28611	TRUE	-0.865446	TRUE	0.0383465	FALSE
chr17	42219273	42239844	C17orf53	+	-0.232804	FALSE	-0.149893	FALSE	0.0699945	FALSE
chr17	65987216	65989765	C17orf58	-	-0.899	TRUE	-0.876065	TRUE	0.313153	FALSE
chr17	7306292	7307450	C17orf61	-	-0.719082	TRUE	-0.232878	FALSE	0.522808	FALSE
chr17	27082995	27169841	C17orf63	-	0.112434	FALSE	0.0059707	FALSE	-0.0379813	FALSE
chr17	42253351	42264082	C17orf65	-	0.0757742	FALSE	0.048589	FALSE	0.152459	FALSE
chr17	30655459	30669228	C17orf75	-	0.126268	FALSE	-0.0695571	FALSE	0.0111395	FALSE
chr17	30178883	30186326	C17orf79	-	-0.320741	FALSE	-0.0306766	FALSE	-0.158157	FALSE
chr17	71228775	71245095	C17orf80	+	-0.179436	FALSE	-0.0878847	FALSE	-0.085657	FALSE
chr17	7155371	7163259	C17orf81	+	-0.428662	FALSE	-0.019515	FALSE	0.0831827	FALSE
chr17	3714459	3749540	C17orf85	-	0.121842	FALSE	0.115014	FALSE	-0.00892585	FALSE
chr17	79213110	79215098	C17orf89	+	0.0167486	FALSE	-0.110497	FALSE	-0.0125391	FALSE
chr18	33552587	33559250	C18orf21	+	-0.0230578	FALSE	-0.184429	FALSE	-0.00344267	FALSE
chr18	43753987	43846955	C18orf25	+	0.349508	FALSE	0.104605	FALSE	-0.0177757	FALSE
chr18	47007547	47013644	C18orf32	-	-0.13311	FALSE	-0.372228	FALSE	-0.0920067	FALSE
chr18	51885170	51908404	C18orf54	+	-0.434464	FALSE	-0.383528	FALSE	-0.138971	FALSE
chr18	649619	658340	C18orf56	-	-0.372679	FALSE	-0.259533	FALSE	0.160795	FALSE
chr19	16756958	16770968	C19orf42	-	0.145075	FALSE	0.117401	FALSE	0.0728722	FALSE
chr19	12841453	12845529	C19orf43	-	-0.342468	FALSE	-0.0521753	FALSE	0.123514	FALSE
chr19	51300960	51307974	C19orf48	-	0.291983	FALSE	0.256346	FALSE	0.0234419	FALSE
chr19	11039423	11040916	C19orf52	+	-0.0348611	FALSE	0.239396	FALSE	0.170788	FALSE
chr19	13885256	13889586	C19orf53	+	-0.275504	FALSE	-0.214135	FALSE	0.151995	FALSE
chr19	41246760	41255828	C19orf54	-	-0.114076	FALSE	-0.0741708	FALSE	-0.022318	FALSE
chr19	18699494	18703147	C19orf60	+	-0.0923092	FALSE	-0.0628747	FALSE	0.0764507	FALSE
chr19	50979735	50986608	C19orf63	+	0.0026485	FALSE	-0.177882	FALSE	-0.128381	FALSE
chr19	7694670	7696510	C19orf79	+	-0.713597	TRUE	-0.246711	FALSE	-0.0273707	FALSE
chr2	68269331	68290159	C1D	-	0.0401115	FALSE	0.11579	FALSE	-0.0767991	FALSE
chr7	7222245	7288251	C1GALT1	+	-0.199221	FALSE	-0.0855917	FALSE	-0.0762244	FALSE
chrX	119759528	119764005	C1GALT1C1	-	-0.463673	FALSE	-0.218648	FALSE	-0.175732	FALSE
chr1	200860626	200884864	C1orf106	+	0.247926	FALSE	0.660637	TRUE	0.0599666	FALSE
chr1	38147241	38156192	C1orf109	-	-0.0938513	FALSE	-0.000981405	FALSE	0.066095	FALSE
chr1	169764549	169822229	C1orf112	+	-0.218653	FALSE	0.199984	FALSE	-0.100514	FALSE
chr1	53679771	53686289	C1orf123	-	-0.246453	FALSE	-0.0394599	FALSE	0.0203007	FALSE
chr1	231473681	231489989	C1orf124	+	-0.207228	FALSE	0.233744	FALSE	-0.0424283	FALSE
chr1	231359508	231376924	C1orf131	-	0.0520852	FALSE	0.26043	FALSE	0.0205369	FALSE
chr1	26160496	26185848	C1orf135	-	-0.0885095	FALSE	-0.10563	FALSE	0.0123932	FALSE
chr1	16693582	16724640	C1orf144	+	0.107342	FALSE	-0.0195388	FALSE	0.0210757	FALSE
chr1	3805696	3816857	C1orf174	-	-0.126353	FALSE	-0.0487182	FALSE	-0.0643487	FALSE
chr1	230972864	231005335	C1orf198	-	0.243546	FALSE	0.339825	FALSE	0.0298582	FALSE
chr1	184356149	184598155	C1orf21	+	0.513242	FALSE	1.18229	TRUE	-0.0705153	FALSE
chr1	43747556	43751288	C1orf210	-	0.0963206	FALSE	0.135218	FALSE	-0.0779796	FALSE
chr1	35315962	35325417	C1orf212	-	-0.268311	FALSE	-0.0754004	FALSE	0.0165774	FALSE
chr1	162348695	162356608	C1orf226	+	0.844933	TRUE	0.851042	TRUE	NA	FALSE
chr1	186344889	186390503	C1orf27	+	0.157157	FALSE	0.381964	FALSE	-0.0523296	FALSE
chr1	234509213	234519795	C1orf31	+	-0.483923	FALSE	-0.100834	FALSE	0.010861	FALSE
chr1	154179182	154193273	C1orf43	-	-0.201484	FALSE	0.33929	FALSE	0.0338101	FALSE
chr1	43232915	43241413	C1orf50	+	-0.24129	FALSE	-0.339326	FALSE	-0.040143	FALSE
chr1	85715636	85725355	C1orf52	-	-0.0287639	FALSE	-0.0570092	FALSE	0.0159739	FALSE
chr1	226170402	226187066	C1orf55	-	-0.0707872	FALSE	0.192048	FALSE	-0.0337578	FALSE
chr1	25568739	25573985	C1orf63	-	-0.216049	FALSE	-0.0496247	FALSE	0.111722	FALSE
chr1	209955661	209957890	C1orf74	-	-0.0624678	FALSE	0.46142	FALSE	0.123885	FALSE
chr1	172502259	172580973	C1orf9	+	0.445178	FALSE	0.483644	FALSE	-0.0207024	FALSE
chr1	229456751	229478688	C1orf96	-	-0.77564	TRUE	-0.580265	FALSE	0.000355083	FALSE
chr17	5336098	5342471	C1QBP	-	-0.170907	FALSE	-0.0565009	FALSE	-0.0347632	FALSE
chr12	7247145	7261869	C1RL	-	-0.0671224	FALSE	0.112751	FALSE	0.0112653	FALSE
chr20	61569440	61579827	C20orf11	+	-0.0615311	FALSE	0.0080703	FALSE	0.0571308	FALSE
chr20	42824580	42839546	C20orf111	-	0.295759	FALSE	0.193172	FALSE	-0.000631452	FALSE
chr20	58508818	58523702	C20orf177	+	0.507154	FALSE	-0.101728	FALSE	0.0500615	FALSE
chr20	35234136	35240960	C20orf24	+	0.0362992	FALSE	0.0820476	FALSE	0.259801	FALSE
chr20	3801170	3805954	C20orf29	+	0.114289	FALSE	0.127409	FALSE	-0.157204	FALSE
chr20	24943579	24973425	C20orf3	-	-0.197675	FALSE	-0.237761	FALSE	0.0157819	FALSE
chr20	5080483	5093733	C20orf30	-	-0.178832	FALSE	-0.123779	FALSE	0.00329999	FALSE
chr20	34824446	34844853	C20orf4	+	0.185555	FALSE	0.198198	FALSE	-0.0886339	FALSE
chr20	55043646	55093942	C20orf43	+	0.105001	FALSE	0.0231941	FALSE	0.0577294	FALSE
chr20	13765671	13799067	C20orf7	+	-0.254327	FALSE	-0.190839	FALSE	-0.0591029	FALSE
chr20	17949761	17971762	C20orf72	+	0.10772	FALSE	0.0806873	FALSE	0.0152364	FALSE
chr20	10415950	10604027	C20orf94	+	0.0867248	FALSE	0.00862817	FALSE	0.00322312	FALSE
chr21	45553493	45565605	C21orf33	+	-0.105094	FALSE	-0.0567785	FALSE	-0.0212272	FALSE
chr21	47721046	47743785	C21orf58	-	0.0510037	FALSE	0.12491	FALSE	0.144434	FALSE
chr21	33973983	33984918	C21orf59	-	-0.498061	FALSE	-0.303225	FALSE	0.0575971	FALSE
chr21	19161283	19191703	C21orf91	-	-0.0413275	FALSE	0.220404	FALSE	-0.102045	FALSE
chr21	19149720	19161283	C21orf91-OT1	-	0.458268	FALSE	0.374226	FALSE	-0.178287	FALSE
chr22	24936405	24951275	C22orf13	-	0.292758	FALSE	0.0678434	FALSE	0.101927	FALSE
chr22	32783561	32808274	C22orf28	-	0.198353	FALSE	-0.036154	FALSE	-0.015189	FALSE
chr22	19833660	19842342	C22orf29	-	0.328818	FALSE	0.157102	FALSE	-0.145134	FALSE
chr22	42475694	42480288	C22orf32	+	-0.0906937	FALSE	-0.0731763	FALSE	0.000859953	FALSE
chr22	19428409	19435755	C22orf39	-	-0.0903364	FALSE	-0.113796	FALSE	-0.181388	FALSE
chr11	73745479	73882064	C2CD3	-	0.355767	FALSE	0.277398	FALSE	-0.00743082	FALSE
chr2	26987141	27004099	C2orf18	+	0.183208	FALSE	0.0227873	FALSE	0.216244	FALSE
chr2	27434898	27440046	C2orf28	+	-0.190653	FALSE	-0.200604	FALSE	0.0256807	FALSE
chr2	20884817	21022827	C2orf43	-	0.0500981	FALSE	-0.0663683	FALSE	-0.0686485	FALSE
chr2	24252205	24270296	C2orf44	-	-0.177897	FALSE	-0.026838	FALSE	-0.173377	FALSE
chr2	200820039	200828847	C2orf47	+	-0.070061	FALSE	-0.106457	FALSE	-0.0433014	FALSE
chr2	10281980	10350942	C2orf48	+	-0.0190103	FALSE	0.441342	FALSE	0.0381786	FALSE
chr2	37458773	37476303	C2orf56	+	0.0301303	FALSE	-0.12934	FALSE	-0.041795	FALSE
chr2	55399686	55459699	C2orf63	-	0.0754986	FALSE	-0.00518749	FALSE	-0.0390711	FALSE
chr2	210885434	211036051	C2orf67	-	-0.18312	FALSE	-0.0229578	FALSE	-0.0815008	FALSE
chr2	85832375	85839179	C2orf68	-	0.135338	FALSE	0.0187431	FALSE	-0.0280015	FALSE
chr2	200775978	200792996	C2orf69	+	-0.0541484	FALSE	-0.076973	FALSE	-0.0700118	FALSE
chr3	112721291	112738555	C3orf17	-	0.159924	FALSE	0.102454	FALSE	-0.0376821	FALSE
chr3	14693252	14714166	C3orf19	+	-0.0225598	FALSE	0.0295277	FALSE	-0.0974743	FALSE
chr3	44379610	44450940	C3orf23	+	0.0666635	FALSE	0.0807673	FALSE	-0.0511579	FALSE
chr3	99536677	99897476	C3orf26	+	0.0816859	FALSE	-0.12126	FALSE	-0.0307766	FALSE
chr3	155480400	155524055	C3orf33	-	0.0793423	FALSE	0.246417	FALSE	NA	FALSE
chr3	128997683	129024135	C3orf37	+	-0.344508	FALSE	-0.264673	FALSE	0.0146992	FALSE
chr3	88198892	88207115	C3orf38	+	-0.000796477	FALSE	0.0172999	FALSE	-0.0312594	FALSE
chr3	111805181	111837073	C3orf52	+	-0.145515	FALSE	-0.0907414	FALSE	-0.0485118	FALSE
chr3	143690639	143711210	C3orf58	+	-0.658092	TRUE	-0.53574	FALSE	-0.00707603	FALSE
chr3	69024367	69062774	C3orf64	-	1.13616	TRUE	0.97115	TRUE	0.219629	FALSE
chr3	138666075	138672830	C3orf72	+	0.657697	TRUE	-0.0620966	FALSE	0.00800732	FALSE
chr3	47537129	47555199	C3orf75	-	-0.00656381	FALSE	-0.0297102	FALSE	0.118374	FALSE
chr3	52570620	52574586	C3orf78	+	-0.565301	FALSE	-0.147731	FALSE	0.0133206	FALSE
chr4	113460488	113558151	C4orf21	-	-0.225018	FALSE	-0.423742	FALSE	0.00867918	FALSE
chr4	170650618	170679093	C4orf27	-	-0.610138	TRUE	-0.151888	FALSE	-0.205207	FALSE
chr4	128886460	128952455	C4orf29	+	-0.129601	FALSE	-0.144549	FALSE	-0.13833	FALSE
chr4	120217573	120225600	C4orf3	-	-0.350774	FALSE	-0.0958163	FALSE	-0.0777397	FALSE
chr4	39552545	39640481	C4orf34	-	-0.733135	TRUE	-0.538397	FALSE	-0.0605832	FALSE
chr4	165878099	165880273	C4orf39	+	0.322153	FALSE	0.366637	FALSE	0.0292928	FALSE
chr4	184580445	184634745	C4orf41	+	-0.00383001	FALSE	-0.100295	FALSE	-0.00373421	FALSE
chr4	164415672	164441691	C4orf43	+	0.242693	FALSE	0.192057	FALSE	-0.0476179	FALSE
chr4	159587830	159593202	C4orf46	-	-0.167776	FALSE	-0.0394803	FALSE	0.0587852	FALSE
chr4	146601355	146653948	C4orf51	+	-4.02383	TRUE	-3.66308	TRUE	0.0960201	FALSE
chr4	25915813	25931501	C4orf52	+	-0.325587	FALSE	-0.19974	FALSE	0.11769	FALSE
chr5	111064999	111312628	C5orf13	-	0.0236496	FALSE	0.0460545	FALSE	-0.00689865	FALSE
chr5	133291197	133304406	C5orf15	-	-0.07453	FALSE	-0.0190605	FALSE	-0.0777635	FALSE
chr5	31532372	31555165	C5orf22	+	0.0958786	FALSE	-0.247805	FALSE	-0.0520947	FALSE
chr5	134181369	134195425	C5orf24	+	0.201685	FALSE	0.117266	FALSE	0.0125533	FALSE
chr5	43444353	43483992	C5orf28	-	0.118681	FALSE	0.0186526	FALSE	0.0443102	FALSE
chr5	102594441	102614361	C5orf30	+	-0.2276	FALSE	-0.0687229	FALSE	-0.0743816	FALSE
chr5	43486802	43515273	C5orf34	-	-0.134626	FALSE	-0.120599	FALSE	-0.152572	FALSE
chr5	56205086	56221359	C5orf35	+	-0.0469033	FALSE	-0.0309508	FALSE	-0.133396	FALSE
chr5	60453535	60458302	C5orf43	-	-0.0223375	FALSE	0.204405	FALSE	0.145609	FALSE
chr5	64920557	64961954	C5orf44	+	-0.0110989	FALSE	-0.152326	FALSE	-0.0475627	FALSE
chr5	179264265	179285840	C5orf45	-	-0.207808	FALSE	-0.323469	FALSE	-0.0383827	FALSE
chr5	41904469	41921738	C5orf51	+	-0.11224	FALSE	0.0162063	FALSE	-0.0625438	FALSE
chr5	159820154	159827060	C5orf54	-	-0.268904	FALSE	-0.04294	FALSE	-0.0838716	FALSE
chr5	150157507	150176298	C5orf62	+	-0.933231	TRUE	-0.874169	TRUE	0.0868895	FALSE
chr6	34555065	34664625	C6orf106	-	-0.00101173	FALSE	-0.121774	FALSE	-0.0524459	FALSE
chr6	43193366	43197211	C6orf108	-	-0.0676824	FALSE	0.37479	FALSE	0.378672	FALSE
chr6	139349818	139364439	C6orf115	+	-0.00106828	FALSE	-0.0199087	FALSE	0.0659111	FALSE
chr6	170102256	170106402	C6orf120	+	0.401252	FALSE	0.437829	FALSE	-0.0286753	FALSE
chr6	168224569	168227476	C6orf124	-	-1.11834	TRUE	-0.589445	FALSE	-0.0489315	FALSE
chr6	33665345	33679504	C6orf125	-	0.13735	FALSE	0.326364	FALSE	0.104534	FALSE
chr6	41034530	41040188	C6orf130	-	0.158873	FALSE	0.053744	FALSE	-0.0693245	FALSE
chr6	42068856	42110715	C6orf132	-	-0.46783	FALSE	-0.219922	FALSE	-0.049211	FALSE
chr6	49518112	49519808	C6orf141	+	0.0148567	FALSE	0.0603357	FALSE	-0.0417731	FALSE
chr6	88032305	88052043	C6orf162	+	0.0362098	FALSE	-0.116979	FALSE	-0.0182287	FALSE
chr6	88054570	88075181	C6orf163	+	0.288351	FALSE	-0.0284686	FALSE	0.0373654	FALSE
chr6	99720792	99797531	C6orf168	-	0.462778	FALSE	-0.0622847	FALSE	-0.00647049	FALSE
chr6	127794224	127840500	C6orf174	-	0.186282	FALSE	-0.0526607	FALSE	-0.0761121	FALSE
chr6	133090506	133119747	C6orf192	-	-0.887489	TRUE	-0.518028	FALSE	-0.0808066	FALSE
chr6	107349406	107372547	C6orf203	+	-0.32677	FALSE	-0.304755	FALSE	0.0665366	FALSE
chr6	151773421	151791232	C6orf211	+	-0.810317	TRUE	-0.692173	TRUE	0.00602697	FALSE
chr6	11094265	11138969	C6orf228	+	-0.259308	FALSE	-0.340407	FALSE	-0.0283173	FALSE
chr6	31802692	31807541	C6orf48	+	-0.0985791	FALSE	-0.03714	FALSE	0.0585224	FALSE
chr6	71276624	71298606	C6orf57	+	0.0547334	FALSE	0.0939203	FALSE	-0.0792885	FALSE
chr6	24705089	24719403	C6orf62	-	-0.230553	FALSE	-0.192387	FALSE	-0.0107782	FALSE
chr6	39071839	39082865	C6orf64	-	-0.443653	FALSE	-0.220121	FALSE	0.00751344	FALSE
chr6	170151720	170181617	C6orf70	+	0.0421576	FALSE	-0.111949	FALSE	-0.00238163	FALSE
chr6	149887527	149912067	C6orf72	+	0.156252	FALSE	0.100248	FALSE	0.0267577	FALSE
chr7	40172341	40174251	C7orf11	-	-0.371268	FALSE	-0.0916135	FALSE	-0.0179263	FALSE
chr7	156431059	156433348	C7orf13	-	0.000126126	FALSE	0.370307	FALSE	0.0589079	FALSE
chr7	86825477	86849031	C7orf23	-	0.228517	FALSE	0.333921	FALSE	-0.0527371	FALSE
chr7	42948871	42951689	C7orf25	-	-0.196833	FALSE	-0.0609489	FALSE	0.0432119	FALSE
chr7	6629914	6648355	C7orf26	+	-0.139702	FALSE	-0.127839	FALSE	0.106259	FALSE
chr7	23338939	23349180	C7orf30	+	0.104378	FALSE	0.0178534	FALSE	0.0282867	FALSE
chr7	66386202	66423538	C7orf42	+	0.0938936	FALSE	0.0325157	FALSE	-0.00919106	FALSE
chr7	43678858	43769083	C7orf44	-	0.160258	FALSE	0.0757322	FALSE	-0.0481481	FALSE
chr7	23719748	23742269	C7orf46	+	-0.0274074	FALSE	-0.113949	FALSE	-0.0223405	FALSE
chr7	134850531	134855578	C7orf49	-	0.0814736	FALSE	0.387694	FALSE	0.125906	FALSE
chr7	112120907	112130943	C7orf53	+	-0.331707	FALSE	-0.353814	FALSE	0.110944	FALSE
chr7	99746529	99751833	C7orf59	+	-0.469306	FALSE	-0.152356	FALSE	-0.172465	FALSE
chr7	112459201	112579932	C7orf60	-	0.0475331	FALSE	0.112459	FALSE	-0.128876	FALSE
chr7	6369039	6388590	C7orf70	-	0.0788484	FALSE	-0.121429	FALSE	0.145651	FALSE
chr7	135347220	135361160	C7orf73	+	0.0106487	FALSE	0.14891	FALSE	-0.0151194	FALSE
chr7	106297210	106301634	C7orf74	-	-0.408227	FALSE	-0.0706348	FALSE	0.352465	FALSE
chr8	146277823	146281416	C8orf33	+	-0.0307266	FALSE	-0.0444574	FALSE	-0.0128155	FALSE
chr8	96037213	96070944	C8orf38	+	-0.013913	FALSE	-0.100193	FALSE	-0.00677976	FALSE
chr8	42396297	42408140	C8orf40	+	0.400318	FALSE	0.361168	FALSE	-0.00661062	FALSE
chr8	441645	495331	C8orf42	-	0.611221	TRUE	0.35121	FALSE	0.0295804	FALSE
chr8	67579786	67593377	C8orf44	+	-0.069705	FALSE	-0.0407997	FALSE	-0.0378126	FALSE
chr8	67593377	67602995	C8orf44-SGK3	+	-0.182487	FALSE	-0.405679	FALSE	-0.252528	FALSE
chr8	86126287	86132643	C8orf59	-	-0.3044	FALSE	-0.232436	FALSE	0.00438491	FALSE
chr8	124232195	124253638	C8orf76	-	-0.302308	FALSE	-0.155223	FALSE	0.0678376	FALSE
chr8	93895757	93978372	C8orf83	-	0.013661	FALSE	0.179819	FALSE	-0.140929	FALSE
chr9	35659340	35665278	C9orf100	-	-0.416944	FALSE	-0.146167	FALSE	0.100584	FALSE
chr9	98637899	98731122	C9orf102	+	0.231522	FALSE	0.0649745	FALSE	-0.0289769	FALSE
chr9	131584344	131592085	C9orf114	-	-0.0207021	FALSE	0.00730757	FALSE	-0.10026	FALSE
chr9	7796490	7799799	C9orf123	-	0.0305673	FALSE	0.121036	FALSE	-0.042705	FALSE
chr9	104237607	104249475	C9orf125	-	-0.186187	FALSE	-0.110336	FALSE	0.117357	FALSE
chr9	96080480	96108696	C9orf129	-	-1.75313	TRUE	-1.04874	TRUE	0.010934	FALSE
chr9	72435730	72521148	C9orf135	+	-1.06321	TRUE	-0.872274	TRUE	-0.150637	FALSE
chr9	100666771	100684852	C9orf156	-	0.276515	FALSE	0.488423	FALSE	-0.0978075	FALSE
chr9	130922538	130926207	C9orf16	+	-0.155012	FALSE	0.00901404	FALSE	0.0305087	FALSE
chr9	97488950	97849500	C9orf3	+	-0.115059	FALSE	-0.267899	FALSE	-0.00475319	FALSE
chr9	103189494	103214016	C9orf30	+	0.338344	FALSE	0.181878	FALSE	-0.12857	FALSE
chr9	140509783	140513308	C9orf37	-	0.345593	FALSE	0.130899	FALSE	0.0192006	FALSE
chr9	77561498	77567802	C9orf40	-	-0.259503	FALSE	-0.269355	FALSE	0.002735	FALSE
chr9	77597872	77643310	C9orf41	-	-0.194848	FALSE	-0.245289	FALSE	-0.0887208	FALSE
chr9	91605777	91611057	C9orf47	+	-0.236378	FALSE	-0.203791	FALSE	0.189407	FALSE
chr9	111777414	111882225	C9orf5	-	0.211806	FALSE	0.0211853	FALSE	-0.0314002	FALSE
chr9	27546543	27573842	C9orf72	-	-0.646994	TRUE	0.0962762	FALSE	-0.0395019	FALSE
chr9	132589563	132597572	C9orf78	-	-0.207684	FALSE	-0.320826	FALSE	0.00705875	FALSE
chr9	115448790	115480387	C9orf80	-	-0.0132461	FALSE	-0.140374	FALSE	-0.00552011	FALSE
chr9	26840682	26892826	C9orf82	-	0.0121793	FALSE	-0.0106829	FALSE	-0.0324829	FALSE
chr9	74526422	74588371	C9orf85	+	-0.124999	FALSE	-0.343946	FALSE	-0.0234915	FALSE
chr9	139702373	139735639	C9orf86	+	-0.0353893	FALSE	-0.14668	FALSE	-0.0449578	FALSE
chr1	150230217	150237480	CA14	+	0.304326	FALSE	0.878089	TRUE	0.0474093	FALSE
chr8	86376130	86393721	CA2	+	-1.00818	TRUE	-0.813991	TRUE	0.0696849	FALSE
chrX	15693038	15721474	CA5BP1	+	0.137713	FALSE	0.328647	FALSE	0.0175817	FALSE
chr2	231577556	231685790	CAB39	+	0.444385	FALSE	0.150984	FALSE	-0.0608896	FALSE
chr22	24407764	24574596	CABIN1	+	0.0403449	FALSE	-0.00760679	FALSE	-0.00155288	FALSE
chr18	20714527	20840434	CABLES1	+	0.323167	FALSE	0.177635	FALSE	0.0645219	FALSE
chr1	64936475	65158741	CACHD1	+	0.872462	TRUE	0.826929	TRUE	-0.0280336	FALSE
chr7	81579417	82073031	CACNA2D1	-	-0.261507	FALSE	-0.428468	FALSE	-0.0223471	FALSE
chr3	54156692	55108584	CACNA2D3	+	-1.06484	TRUE	-1.29182	TRUE	0.0323281	FALSE
chr19	54466289	54493469	CACNG8	+	0.279751	FALSE	0.765376	TRUE	NA	FALSE
chr1	174968570	174981163	CACYBP	+	-0.240947	FALSE	0.247057	FALSE	-0.0103816	FALSE
chr2	27440257	27466654	CAD	+	-0.106991	FALSE	0.0470276	FALSE	-0.0546242	FALSE
chr11	115044344	115375241	CADM1	-	0.326948	FALSE	-0.136855	FALSE	0.0364741	FALSE
chr3	85008132	86123579	CADM2	+	1.31065	TRUE	1.26519	TRUE	NA	FALSE
chr7	121958477	122526813	CADPS2	-	-0.09057	FALSE	-0.184349	FALSE	0.00308705	FALSE
chr8	91070837	91095107	CALB1	-	-1.407	TRUE	-1.74481	TRUE	0.0374098	FALSE
chr7	134464163	134655480	CALD1	+	1.56987	TRUE	0.434483	FALSE	0.235798	FALSE
chr14	90863326	90874619	CALM1	+	-0.346184	FALSE	-0.262674	FALSE	-0.045334	FALSE
chr2	47387220	47403740	CALM2	-	0.308225	FALSE	0.191625	FALSE	-0.014672	FALSE
chr19	47104511	47114039	CALM3	+	-0.683598	TRUE	-0.343099	FALSE	0.0187656	FALSE
chr19	13049413	13055304	CALR	+	-0.639584	TRUE	-0.124614	FALSE	-0.0188801	FALSE
chr7	128379345	128413477	CALU	+	-0.00100315	FALSE	-0.00560197	FALSE	-0.0232537	FALSE
chr4	114372187	114683083	CAMK2D	-	0.817018	TRUE	-0.0533325	FALSE	0.0642638	FALSE
chr10	75572258	75634349	CAMK2G	-	0.358891	FALSE	0.248946	FALSE	0.00962395	FALSE
chr12	121675494	121736111	CAMKK2	-	-0.281349	FALSE	-0.26829	FALSE	0.055513	FALSE
chr2	44589042	44999729	CAMKMT	+	-0.140938	FALSE	-0.0683923	FALSE	-0.0488918	FALSE
chr5	134074169	134087850	CAMLG	+	-0.191328	FALSE	0.0102378	FALSE	0.0645698	FALSE
chr9	138700332	138799005	CAMSAP1	-	0.213455	FALSE	0.041199	FALSE	0.0224702	FALSE
chr1	200708685	200829831	CAMSAP2	+	0.30793	FALSE	0.293266	FALSE	-0.0406623	FALSE
chr12	67663060	67708388	CAND1	+	-0.0424382	FALSE	0.0317768	FALSE	-0.0824725	FALSE
chr5	179125929	179158639	CANX	+	-0.580966	FALSE	-0.190322	FALSE	-0.0196	FALSE
chr1	40506254	40538321	CAP1	+	-0.0297766	FALSE	-0.0717082	FALSE	-0.00739547	FALSE
chr6	17393735	17558023	CAP2	+	0.500774	FALSE	0.0891848	FALSE	0.0872711	FALSE
chr11	64948685	64979477	CAPN1	+	-0.862221	TRUE	-0.526966	FALSE	-0.113229	FALSE
chr3	15247732	15294423	CAPN7	+	0.136294	FALSE	0.0800807	FALSE	0.00691201	FALSE
chr19	36630917	36641255	CAPNS1	+	-0.237737	FALSE	-0.404481	FALSE	0.0144208	FALSE
chr11	34073229	34124157	CAPRIN1	+	0.110558	FALSE	-0.0175769	FALSE	-0.0407822	FALSE
chr12	30862485	30907448	CAPRIN2	-	-1.12935	TRUE	-0.510679	FALSE	-0.124611	FALSE
chr1	113162074	113214241	CAPZA1	+	0.0960978	FALSE	0.0378155	FALSE	-0.0390414	FALSE
chr7	116502562	116559313	CAPZA2	+	-0.0423273	FALSE	-0.0552306	FALSE	-0.0619625	FALSE
chr1	19665266	19812066	CAPZB	-	0.611595	TRUE	0.341416	FALSE	0.0182647	FALSE
chr16	8946801	8962863	CARHSP1	-	-0.172152	FALSE	0.00191138	FALSE	0.0731209	FALSE
chr13	111267806	111292342	CARKD	+	-0.404257	FALSE	-0.474139	FALSE	0.0401325	FALSE
chr19	10982252	11033448	CARM1	+	-0.228728	FALSE	-0.295106	FALSE	0.0815769	FALSE
chr11	3022151	3078681	CARS	-	0.243868	FALSE	0.328526	FALSE	0.0407601	FALSE
chr13	111293756	111358480	CARS2	-	-0.242936	FALSE	-0.318834	FALSE	0.0965085	FALSE
chr17	38296506	38328431	CASC3	+	0.0317227	FALSE	0.0202105	FALSE	-0.055976	FALSE
chr15	44580908	44707959	CASC4	+	-0.0898875	FALSE	-0.218552	FALSE	-0.0811743	FALSE
chr15	40886446	40954881	CASC5	+	0.0663991	FALSE	-0.00768635	FALSE	-0.082085	FALSE
chr7	94139169	94186328	CASD1	+	0.028193	FALSE	0.00921308	FALSE	-0.0741584	FALSE
chrX	41374188	41782287	CASK	-	-0.286389	FALSE	-0.322057	FALSE	-0.0242894	FALSE
chr7	142985307	143004789	CASP2	+	0.23397	FALSE	0.0339536	FALSE	0.0458496	FALSE
chr4	185548849	185570629	CASP3	-	-0.746327	TRUE	-0.747034	TRUE	0.00280254	FALSE
chr4	110609784	110624629	CASP6	-	-0.644855	TRUE	-0.214341	FALSE	0.0187067	FALSE
chr6	90539618	90584155	CASP8AP2	+	0.114397	FALSE	0.030044	FALSE	0.000470539	FALSE
chr7	116164838	116201239	CAV1	+	1.46641	TRUE	NA	FALSE	0.241698	FALSE
chr20	32077927	32237837	CBFA2T2	+	-0.552269	FALSE	-0.474676	FALSE	-0.0540637	FALSE
chr16	67063049	67134958	CBFB	+	-0.450708	FALSE	-0.536846	FALSE	-0.0396415	FALSE
chr11	119076989	119178859	CBL	+	0.283339	FALSE	0.255255	FALSE	-0.0583568	FALSE
chr3	105377108	105587887	CBLB	-	0.317263	FALSE	0.380189	FALSE	-0.0196242	FALSE
chr7	107384278	107402083	CBLL1	+	0.0718012	FALSE	0.0572328	FALSE	-0.0694154	FALSE
chr21	37442284	37445462	CBR1	+	-0.859631	TRUE	-0.440539	FALSE	0.0640047	FALSE
chr4	169908741	169931468	CBR4	-	-0.578621	FALSE	-0.335306	FALSE	-0.0048204	FALSE
chr21	44473300	44496472	CBS	-	-0.130917	FALSE	0.141042	FALSE	-0.0989233	FALSE
chr17	77751976	77761449	CBX2	+	-0.521704	FALSE	-0.167482	FALSE	-0.0455206	FALSE
chr7	26240830	26253227	CBX3	+	0.197926	FALSE	0.167083	FALSE	-0.0209366	FALSE
chr12	54624730	54673915	CBX5	-	-0.00737693	FALSE	0.054569	FALSE	0.0158595	FALSE
chr22	39260247	39268258	CBX6	-	0.223817	FALSE	0.499968	FALSE	-0.0824022	FALSE
chr1	52816264	52831877	CC2D1B	-	-0.0215984	FALSE	-0.0903511	FALSE	NA	FALSE
chr10	70480970	70551309	CCAR1	+	0.105	FALSE	0.00814031	FALSE	-0.0421451	FALSE
chr1	89401455	89445138	CCBL2	-	0.116456	FALSE	0.0353539	FALSE	-0.0539467	FALSE
chr9	35658286	35661500	CCDC107	+	0.482535	FALSE	0.482854	FALSE	0.0721806	FALSE
chr4	110481354	110608872	CCDC109B	+	0.15495	FALSE	-0.334377	FALSE	-0.0533512	FALSE
chr5	114602884	114632458	CCDC112	-	0.150382	FALSE	-0.0507147	FALSE	-0.0504218	FALSE
chr2	131095815	131099922	CCDC115	-	-0.728928	TRUE	-0.435317	FALSE	NA	FALSE
chr22	29168661	29185283	CCDC117	+	-0.575733	FALSE	-0.0894385	FALSE	0.0473899	FALSE
chr3	46963219	47018270	CCDC12	-	0.272466	FALSE	0.132558	FALSE	0.0945304	FALSE
chr5	204874	218297	CCDC127	-	0.00720424	FALSE	0.0219643	FALSE	0.0335741	FALSE
chr7	92861652	92988338	CCDC132	+	-0.0664013	FALSE	-0.108063	FALSE	-0.0543664	FALSE
chr22	42196677	42222303	CCDC134	+	-0.223618	FALSE	-0.14342	FALSE	0.0158495	FALSE
chr7	128431463	128462187	CCDC136	+	0.636887	TRUE	0.699242	TRUE	NA	FALSE
chr17	79633760	79640936	CCDC137	+	-0.389589	FALSE	-0.168673	FALSE	-0.124942	FALSE
chr3	123632273	123680255	CCDC14	-	0.0946519	FALSE	0.0204468	FALSE	-0.0727586	FALSE
chr2	74699958	74710357	CCDC142	-	-0.159609	FALSE	-0.362168	FALSE	-0.0192077	FALSE
chr2	197504355	197597530	CCDC150	+	-0.477068	FALSE	-0.403891	FALSE	-0.0542414	FALSE
chr18	8717368	8832775	CCDC165	+	0.532865	FALSE	0.113498	FALSE	0.0748192	FALSE
chr13	36801178	36871992	CCDC169	-	-0.248281	FALSE	0.0696716	FALSE	-0.0446124	FALSE
chr1	93646280	93744287	CCDC18	+	-0.0138581	FALSE	-0.131281	FALSE	-0.0542968	FALSE
chr1	43272722	43283059	CCDC23	-	0.103827	FALSE	0.196743	FALSE	0.106465	FALSE
chr8	27590832	27630170	CCDC25	-	0.090114	FALSE	-0.0652591	FALSE	0.00293878	FALSE
chr11	27360060	27384795	CCDC34	-	0.306949	FALSE	0.226153	FALSE	0.066588	FALSE
chr12	94702055	94853764	CCDC41	-	0.106253	FALSE	0.076931	FALSE	-0.0339401	FALSE
chr17	42754804	42767165	CCDC43	-	-0.0760682	FALSE	-0.15129	FALSE	-0.00890806	FALSE
chr3	191046873	191116459	CCDC50	+	-0.0145186	FALSE	-0.148779	FALSE	0.00902869	FALSE
chr3	48473579	48481529	CCDC51	-	-0.472228	FALSE	-0.0935757	FALSE	NA	FALSE
chr17	40949651	40950704	CCDC56	-	-0.00514835	FALSE	0.0225417	FALSE	-0.0220486	FALSE
chr3	122078435	122102074	CCDC58	-	0.134703	FALSE	0.0146535	FALSE	0.00533404	FALSE
chr12	82746082	82752584	CCDC59	-	0.298269	FALSE	0.196804	FALSE	-0.00703876	FALSE
chr10	61548505	61666414	CCDC6	-	0.452298	FALSE	0.143983	FALSE	-0.0179937	FALSE
chr3	56591183	56655848	CCDC66	+	0.206701	FALSE	0.0754097	FALSE	-0.0609905	FALSE
chr3	49199967	49203785	CCDC71	-	0.318388	FALSE	0.396911	FALSE	0.165994	FALSE
chr3	48481685	48485537	CCDC72	+	-0.260825	FALSE	-0.0829984	FALSE	-0.113402	FALSE
chr1	100598705	100616054	CCDC76	+	-0.359236	FALSE	-0.254443	FALSE	-0.116308	FALSE
chr12	498515	551806	CCDC77	+	0.209614	FALSE	0.179714	FALSE	-0.0421887	FALSE
chr19	46913585	46916919	CCDC8	-	-1.26125	TRUE	-1.24835	TRUE	0.190838	FALSE
chr11	96085928	96123083	CCDC82	-	-0.0962025	FALSE	-0.0469595	FALSE	-0.0130637	FALSE
chr11	118868851	118886455	CCDC84	+	0.481122	FALSE	0.0285716	FALSE	0.0616856	FALSE
chr11	60609428	60618561	CCDC86	+	-0.0472573	FALSE	0.0491245	FALSE	0.101542	FALSE
chr2	55514977	55647057	CCDC88A	-	0.0953567	FALSE	0.109277	FALSE	-0.0325913	FALSE
chr14	91737666	91884188	CCDC88C	-	-0.0130928	FALSE	-0.082603	FALSE	0.0254945	FALSE
chr6	13786780	13814792	CCDC90A	-	0.110807	FALSE	0.0500859	FALSE	-0.0636015	FALSE
chr11	82972501	82997377	CCDC90B	-	-0.0208365	FALSE	-0.253963	FALSE	0.0298017	FALSE
chr12	28410132	28703099	CCDC91	+	0.310693	FALSE	0.210598	FALSE	-0.0761792	FALSE
chr2	118673053	118771739	CCDC93	-	-0.147375	FALSE	-0.315603	FALSE	-0.0221697	FALSE
chr19	41816093	41830788	CCDC97	+	0.0743537	FALSE	0.133226	FALSE	0.17372	FALSE
chr5	169010637	169031781	CCDC99	+	0.0986428	FALSE	0.12936	FALSE	0.0141615	FALSE
chr7	45039344	45116069	CCM2	+	-0.0115146	FALSE	-0.0591197	FALSE	-0.0239395	FALSE
chr4	122737598	122745088	CCNA2	-	-0.251913	FALSE	-0.239285	FALSE	-0.0200643	FALSE
chr5	68462836	68474070	CCNB1	+	0.00490477	FALSE	0.0157622	FALSE	0.0413007	FALSE
chr14	20779528	20801457	CCNB1IP1	-	0.133296	FALSE	0.0942814	FALSE	0.0305041	FALSE
chr15	59397283	59417244	CCNB2	+	0.298554	FALSE	0.0998846	FALSE	0.0296161	FALSE
chr6	99990262	100016690	CCNC	-	-0.156453	FALSE	-0.0944378	FALSE	-0.0021518	FALSE
chr11	69455872	69469242	CCND1	+	-2.06482	TRUE	-1.15835	TRUE	-0.0808788	FALSE
chr12	4382901	4414522	CCND2	+	0.0159678	FALSE	-0.322881	FALSE	0.0125001	FALSE
chr15	43477465	43489375	CCNDBP1	+	-0.393311	FALSE	-0.21381	FALSE	0.0466204	FALSE
chr19	30302900	30315215	CCNE1	+	-0.672333	TRUE	-0.080526	FALSE	0.0107735	FALSE
chr8	95892452	95907482	CCNE2	-	0.640617	TRUE	0.321031	FALSE	-0.0761175	FALSE
chr5	162864576	162872022	CCNG1	+	0.0667837	FALSE	-0.118898	FALSE	0.057127	FALSE
chr4	78078356	78091213	CCNG2	+	-0.270703	FALSE	-0.0774187	FALSE	-0.0150711	FALSE
chr5	86690078	86708850	CCNH	-	0.067975	FALSE	0.00877126	FALSE	-0.0342087	FALSE
chr4	77969176	77997125	CCNI	-	-0.135508	FALSE	0.00837791	FALSE	-0.0211347	FALSE
chr10	97803158	97820625	CCNJ	+	-0.22079	FALSE	-0.206204	FALSE	-0.00521904	FALSE
chr5	159678670	159739573	CCNJL	-	0.190673	FALSE	0.104274	FALSE	-0.00694265	FALSE
chr14	99947738	99977852	CCNK	+	0.0976286	FALSE	0.0067028	FALSE	-0.0732669	FALSE
chr3	156865585	156878482	CCNL1	-	-0.103077	FALSE	0.0272571	FALSE	0.00286099	FALSE
chr1	1321090	1334718	CCNL2	-	-0.128251	FALSE	-0.154711	FALSE	0.0205423	FALSE
chr12	49082240	49110781	CCNT1	-	0.104421	FALSE	0.085456	FALSE	-0.0321943	FALSE
chr2	135676391	135716915	CCNT2	+	0.0863179	FALSE	0.0451603	FALSE	-0.0398178	FALSE
chr10	35535952	35860847	CCNY	+	0.118201	FALSE	-0.0799357	FALSE	-0.024193	FALSE
chr2	208576263	208620896	CCNYL1	+	-0.0108203	FALSE	-0.0615451	FALSE	-0.044681	FALSE
chr16	19535178	19564728	CCP110	+	0.398667	FALSE	0.0986668	FALSE	-0.131525	FALSE
chr4	139936942	139967095	CCRN4L	+	0.254858	FALSE	0.0277218	FALSE	0.0922746	FALSE
chr12	69979207	69995357	CCT2	+	0.0107709	FALSE	-0.0208757	FALSE	-0.0215785	FALSE
chr1	156278751	156308206	CCT3	-	-0.123409	FALSE	0.198194	FALSE	-0.0238851	FALSE
chr2	62095261	62115791	CCT4	-	0.0670305	FALSE	-0.0503153	FALSE	-0.0457064	FALSE
chr5	10250281	10266501	CCT5	+	-0.0281561	FALSE	-0.131406	FALSE	-0.0186194	FALSE
chr7	56119377	56131682	CCT6A	+	-0.0374085	FALSE	-0.0667	FALSE	-0.0411823	FALSE
chr7	65216091	65228662	CCT6P1	+	-0.00901588	FALSE	-0.0317277	FALSE	0.0577946	FALSE
chr2	73461363	73480150	CCT7	+	0.27397	FALSE	0.0860983	FALSE	0.0159532	FALSE
chr21	30428647	30446010	CCT8	-	0.0355482	FALSE	0.0216371	FALSE	-0.0216916	FALSE
chr6	109687716	109703762	CD164	-	-0.0120375	FALSE	0.0526987	FALSE	-0.0780228	FALSE
chr3	112051915	112081658	CD200	+	-0.31656	FALSE	-0.168045	FALSE	-0.025441	FALSE
chrY	21152525	21154705	CD24	-	-0.11001	FALSE	0.18426	FALSE	-0.0681799	FALSE
chr15	73976621	74006859	CD276	+	0.0707545	FALSE	0.13758	FALSE	0.0499552	FALSE
chr6	47445524	47594996	CD2AP	+	0.275697	FALSE	0.194195	FALSE	-0.0491452	FALSE
chr16	30362086	30366682	CD2BP2	-	-0.397225	FALSE	-0.201024	FALSE	-0.0627966	FALSE
chr19	45909466	45914024	CD3EAP	+	-0.158869	FALSE	-0.0959001	FALSE	-0.0556511	FALSE
chr1	207925382	207968861	CD46	+	-0.0735797	FALSE	0.159564	FALSE	-0.0645263	FALSE
chr1	207494816	207534311	CD55	+	0.0765413	FALSE	0.392535	FALSE	-0.011511	FALSE
chr11	33724555	33758025	CD59	-	0.0653351	FALSE	0.0596648	FALSE	0.0482996	FALSE
chr12	56119229	56122910	CD63	-	-0.472976	FALSE	-0.0807725	FALSE	-0.0993501	FALSE
chr12	6309481	6347437	CD9	+	-1.15675	TRUE	-1.19987	TRUE	-0.0601307	FALSE
chrX	149934808	150067289	CD99L2	-	-0.247063	FALSE	-0.460018	FALSE	-0.0393529	FALSE
chr10	12237960	12292589	CDC123	+	-0.140996	FALSE	-0.226986	FALSE	-0.0185211	FALSE
chr1	100818022	100985833	CDC14A	+	0.0349759	FALSE	0.0280393	FALSE	-0.0597834	FALSE
chr9	99262394	99382112	CDC14B	-	-1.29087	TRUE	-0.924818	TRUE	-0.0912195	FALSE
chr7	48964156	48967049	CDC14C	+	-0.407415	FALSE	-0.366348	FALSE	-0.148154	FALSE
chr13	115000361	115038150	CDC16	+	-0.0839989	FALSE	-0.0847996	FALSE	-0.079961	FALSE
chr1	43824625	43828873	CDC20	+	-0.138548	FALSE	-0.0370559	FALSE	0.0320402	FALSE
chr5	137523336	137549032	CDC23	-	-0.0839494	FALSE	-0.119551	FALSE	0.0060707	FALSE
chr3	48198667	48229801	CDC25A	-	0.124336	FALSE	-0.0351237	FALSE	-0.0292616	FALSE
chr5	137620958	137667516	CDC25C	-	0.0623618	FALSE	-0.0479641	FALSE	0.0257973	FALSE
chr9	116029289	116037869	CDC26	-	-0.435245	FALSE	-0.130389	FALSE	-0.149963	FALSE
chr19	10501808	10514271	CDC37	-	-0.0806062	FALSE	-0.0773528	FALSE	0.0281202	FALSE
chr9	4679565	4706594	CDC37L1	+	0.044754	FALSE	0.0188429	FALSE	-0.00589539	FALSE
chr6	110501623	110553422	CDC40	+	-0.062085	FALSE	-0.135571	FALSE	-0.0662311	FALSE
chr1	22379119	22419436	CDC42	+	-0.0608399	FALSE	-0.213856	FALSE	0.00164604	FALSE
chr1	227177565	227505826	CDC42BPA	-	0.271518	FALSE	0.30533	FALSE	-0.00711515	FALSE
chr14	103398715	103523742	CDC42BPB	-	0.0927003	FALSE	-0.130464	FALSE	-0.0371783	FALSE
chr2	37870742	37899326	CDC42EP3	-	0.767196	TRUE	0.483461	FALSE	0.0411922	FALSE
chr1	151023446	151032125	CDC42SE1	-	-0.310936	FALSE	0.0710379	FALSE	0.0123787	FALSE
chr5	130599701	130730382	CDC42SE2	+	0.202864	FALSE	0.0411783	FALSE	-0.0462846	FALSE
chr22	19467413	19508135	CDC45	+	0.058008	FALSE	-0.000251065	FALSE	0.0262433	FALSE
chr6	44355250	44418161	CDC5L	+	0.23378	FALSE	0.182213	FALSE	-0.0239915	FALSE
chr17	38444145	38459413	CDC6	+	0.104538	FALSE	0.132387	FALSE	0.0536849	FALSE
chr1	91966403	91991321	CDC7	+	-0.0792408	FALSE	0.182041	FALSE	-0.0443301	FALSE
chr1	193091087	193223942	CDC73	+	0.30003	FALSE	0.465615	FALSE	-0.0606133	FALSE
chr8	25316512	25365425	CDCA2	+	0.265993	FALSE	0.0816739	FALSE	0.0241894	FALSE
chr12	6957971	6960456	CDCA3	-	-0.0365884	FALSE	-0.0737302	FALSE	-0.270548	FALSE
chr14	105475909	105487425	CDCA4	-	-0.0437296	FALSE	-0.0572274	FALSE	0.00647284	FALSE
chr11	64844926	64851615	CDCA5	-	0.0835843	FALSE	0.133337	FALSE	0.0358528	FALSE
chr2	174219560	174233718	CDCA7	+	-0.367246	FALSE	-0.246854	FALSE	0.0474839	FALSE
chr7	21940516	21985542	CDCA7L	-	0.042833	FALSE	0.0872283	FALSE	-0.00461072	FALSE
chr1	38158158	38175391	CDCA8	+	-0.000200859	FALSE	-0.119683	FALSE	-0.00879364	FALSE
chr16	68771194	68869444	CDH1	+	-0.390446	FALSE	-0.203407	FALSE	0.0106044	FALSE
chr16	64980682	65155919	CDH11	-	-0.635434	TRUE	-0.335501	FALSE	0.0152077	FALSE
chr18	25530929	25757445	CDH2	-	0.985123	TRUE	0.149357	FALSE	0.0346041	FALSE
chr16	68678150	68732957	CDH3	+	0.0375383	FALSE	0.0419528	FALSE	0.00728411	FALSE
chr5	31193761	31329253	CDH6	+	0.782269	TRUE	0.0998892	FALSE	0.0864275	FALSE
chr10	62538088	62554610	CDK1	+	-0.0532788	FALSE	0.0536878	FALSE	-0.0322283	FALSE
chr17	37617738	37690800	CDK12	+	0.239145	FALSE	0.0098862	FALSE	-0.0123334	FALSE
chr7	39989958	40136733	CDK13	+	-0.0535297	FALSE	-0.149152	FALSE	-0.0352626	FALSE
chr7	90338711	90839904	CDK14	+	-0.560008	FALSE	-0.749111	TRUE	-0.036126	FALSE
chrX	47077527	47089394	CDK16	+	-0.744399	TRUE	-0.562373	FALSE	-0.0871771	FALSE
chr12	96672038	96794366	CDK17	-	-0.232208	FALSE	-0.258362	FALSE	-0.0673972	FALSE
chr6	110931180	111136412	CDK19	-	-0.27102	FALSE	-0.152651	FALSE	-0.0574388	FALSE
chr12	56360555	56366568	CDK2	+	-0.0572817	FALSE	-0.0676465	FALSE	0.0538807	FALSE
chr12	123745539	123756687	CDK2AP1	-	-0.132482	FALSE	0.129577	FALSE	-0.069289	FALSE
chr12	58141509	58146230	CDK4	-	0.299106	FALSE	0.274483	FALSE	0.177646	FALSE
chr17	30814104	30818271	CDK5R1	+	-0.355776	FALSE	-0.090673	FALSE	-0.0305636	FALSE
chr20	31946644	31989337	CDK5RAP1	-	0.125372	FALSE	0.0442008	FALSE	-0.00282868	FALSE
chr9	123151146	123342437	CDK5RAP2	-	0.204221	FALSE	0.121355	FALSE	-0.017461	FALSE
chr17	46048428	46059147	CDK5RAP3	+	-0.130775	FALSE	0.113794	FALSE	-0.0670609	FALSE
chr7	92234234	92465941	CDK6	-	0.633152	TRUE	0.294366	FALSE	-0.0640555	FALSE
chr5	68530621	68573257	CDK7	+	-0.0727667	FALSE	-0.13381	FALSE	0.00425087	FALSE
chr13	26828755	26978569	CDK8	+	0.244071	FALSE	0.108132	FALSE	-0.0804307	FALSE
chr9	130548304	130553052	CDK9	+	-0.246498	FALSE	-0.0116011	FALSE	-0.0778956	FALSE
chr6	20534687	21232634	CDKAL1	+	0.241454	FALSE	-0.0302327	FALSE	-0.00490632	FALSE
chrX	18443724	18671749	CDKL5	+	0.0373614	FALSE	0.00624477	FALSE	-0.0155961	FALSE
chr12	12870301	12875305	CDKN1B	+	-0.874595	TRUE	-0.930142	TRUE	-0.0045647	FALSE
chr4	184365788	184369049	CDKN2AIP	+	-0.0331576	FALSE	-0.0661153	FALSE	-0.106486	FALSE
chr5	133737755	133747598	CDKN2AIPNL	-	0.15854	FALSE	0.180563	FALSE	0.0503091	FALSE
chr14	54863672	54886934	CDKN3	+	0.0716774	FALSE	0.24121	FALSE	-0.0263873	FALSE
chr5	115140429	115152405	CDO1	-	-0.435188	FALSE	-0.389183	FALSE	0.0359692	FALSE
chr11	125826712	125933187	CDON	-	-0.159944	FALSE	-0.0655108	FALSE	0.0485236	FALSE
chr16	22357256	22385938	CDR2	-	0.0403415	FALSE	-0.182832	FALSE	-0.0527553	FALSE
chr4	85504056	85572493	CDS1	+	-0.144702	FALSE	-0.39715	FALSE	-0.0737236	FALSE
chr20	5107406	5178533	CDS2	+	-0.043103	FALSE	-0.0671808	FALSE	-0.0507191	FALSE
chr3	133292433	133309118	CDV3	+	0.0278039	FALSE	-0.105994	FALSE	-0.0271859	FALSE
chr6	4706392	4955778	CDYL	+	0.650335	TRUE	0.381282	FALSE	0.000908616	FALSE
chr19	33864574	33873592	CEBPG	+	0.00767205	FALSE	-0.0134877	FALSE	-0.00253683	FALSE
chr2	37428774	37458740	CEBPZ	-	-0.227274	FALSE	-0.301472	FALSE	-0.0200643	FALSE
chr22	17956627	18033845	CECR2	+	0.117694	FALSE	0.0767337	FALSE	-0.00905781	FALSE
chr22	17618409	17646177	CECR5	-	-0.200195	FALSE	0.256419	FALSE	-0.115889	FALSE
chr11	47487488	47574792	CELF1	-	0.333352	FALSE	0.0504592	FALSE	0.0176265	FALSE
chr10	11047258	11378672	CELF2	+	0.596331	TRUE	-0.0819031	FALSE	0.0871023	FALSE
chr2	27008881	27017455	CENPA	+	-0.647067	TRUE	-0.487823	FALSE	0.0277796	FALSE
chr16	90036182	90039240	CENPBD1	-	0.0167861	FALSE	0.0969772	FALSE	-0.0627494	FALSE
chr4	68337988	68411256	CENPC1	-	0.135382	FALSE	0.000740574	FALSE	-0.0065549	FALSE
chr4	104026962	104119566	CENPE	-	0.27599	FALSE	0.165538	FALSE	-0.0596494	FALSE
chr1	214776531	214837914	CENPF	+	0.201601	FALSE	0.343668	FALSE	-0.0162989	FALSE
chr5	68485374	68506184	CENPH	+	0.310474	FALSE	0.183389	FALSE	0.0171124	FALSE
chrX	100354797	100417978	CENPI	+	0.141786	FALSE	-0.140267	FALSE	-0.0679514	FALSE
chr13	25456411	25497085	CENPJ	-	-0.12724	FALSE	-0.170543	FALSE	0.0103598	FALSE
chr5	64813592	64858995	CENPK	-	0.127114	FALSE	0.0286363	FALSE	-0.0106062	FALSE
chr1	173768687	173793777	CENPL	-	-0.152457	FALSE	0.304001	FALSE	-0.07471	FALSE
chr22	42334740	42343148	CENPM	-	0.0736906	FALSE	0.112607	FALSE	0.0639733	FALSE
chr16	81040102	81066709	CENPN	+	0.129756	FALSE	0.147888	FALSE	0.0108409	FALSE
chr2	25016174	25045245	CENPO	+	0.172069	FALSE	0.0861813	FALSE	-0.00519602	FALSE
chr9	95087740	95377437	CENPP	+	-0.211857	FALSE	-0.39534	FALSE	-0.0531281	FALSE
chr6	49431095	49460820	CENPQ	+	0.314569	FALSE	0.263739	FALSE	0.0226161	FALSE
chr17	16245847	16256812	CENPV	-	0.0392471	FALSE	0.175273	FALSE	0.0733283	FALSE
chr6	126661252	126669754	CENPW	+	-0.18247	FALSE	-0.355057	FALSE	-0.0180158	FALSE
chr5	122680578	122759286	CEP120	-	0.3807	FALSE	0.198919	FALSE	-0.0333624	FALSE
chr14	80962820	81405884	CEP128	-	-0.0466311	FALSE	-0.0558361	FALSE	-0.0154942	FALSE
chr4	56815036	56899527	CEP135	+	0.307874	FALSE	0.156041	FALSE	-0.0862561	FALSE
chr15	49030134	49103343	CEP152	-	0.201718	FALSE	0.19217	FALSE	-0.0615545	FALSE
chr1	243287729	243418708	CEP170	-	0.233756	FALSE	0.538648	FALSE	-0.0961851	FALSE
chr18	12991360	13125051	CEP192	+	0.251444	FALSE	0.021902	FALSE	-0.050183	FALSE
chr20	34043222	34099803	CEP250	+	-0.21462	FALSE	-0.256743	FALSE	0.0217269	FALSE
chr12	88442789	88535993	CEP290	-	-0.0569401	FALSE	-0.0581487	FALSE	NA	FALSE
chr1	179923907	180084015	CEP350	+	0.102299	FALSE	0.359219	FALSE	-0.060997	FALSE
chr4	175204827	175254531	CEP44	+	-0.0972722	FALSE	-0.149957	FALSE	-0.0279469	FALSE
chr10	95256368	95288849	CEP55	+	-0.189905	FALSE	-0.145003	FALSE	-0.106929	FALSE
chr11	95523624	95565857	CEP57	+	0.0640794	FALSE	0.0917378	FALSE	-0.0641353	FALSE
chr3	134204574	134293855	CEP63	+	0.0546314	FALSE	0.0692124	FALSE	-0.0168569	FALSE
chr2	65283494	65314142	CEP68	+	0.621641	TRUE	0.392741	FALSE	0.0636909	FALSE
chr3	138213186	138313129	CEP70	-	-0.529207	FALSE	-0.409166	FALSE	0.0076699	FALSE
chr5	612404	653666	CEP72	+	-0.530444	FALSE	-0.499793	FALSE	-0.103511	FALSE
chr18	12672630	12702703	CEP76	-	-0.0696884	FALSE	-0.0116721	FALSE	0.0464404	FALSE
chr9	80850990	80881983	CEP78	+	-0.318225	FALSE	-0.354645	FALSE	-0.140088	FALSE
chr1	26560692	26605299	CEP85	+	-0.0165321	FALSE	-0.299799	FALSE	-0.0830516	FALSE
chr17	62503157	62534062	CEP95	+	-0.168935	FALSE	-0.184218	FALSE	0.00372265	FALSE
chr3	101443493	101486181	CEP97	+	0.258506	FALSE	0.114717	FALSE	-0.124872	FALSE
chr1	111682248	111727724	CEPT1	+	-0.192198	FALSE	-0.083937	FALSE	-0.0375945	FALSE
chr9	14719731	14722715	CER1	-	2.94883	TRUE	NA	FALSE	0.54374	FALSE
chr1	150937648	150947479	CERS2	-	0.0265279	FALSE	0.404175	FALSE	-0.0412597	FALSE
chr12	50523580	50561097	CERS5	-	0.112233	FALSE	-0.00909762	FALSE	-0.0291885	FALSE
chr2	169312834	169631152	CERS6	+	0.619974	TRUE	0.459686	FALSE	-0.0307901	FALSE
chrX	151995870	151999301	CETN2	-	-0.43183	FALSE	-0.486007	FALSE	0.176423	FALSE
chr5	89689528	89705603	CETN3	-	-0.720275	TRUE	-0.367558	FALSE	-0.0885461	FALSE
chr16	75327607	75467387	CFDP1	-	-0.0187517	FALSE	0.0211318	FALSE	-0.0281929	FALSE
chr11	65622284	65625804	CFL1	-	-0.339131	FALSE	-0.166767	FALSE	0.0184113	FALSE
chr14	35179587	35184029	CFL2	-	-0.10088	FALSE	-0.0203757	FALSE	0.0608071	FALSE
chr2	201980876	202037411	CFLAR	+	-0.119917	FALSE	-0.0373174	FALSE	0.0129549	FALSE
chr13	33078642	33083532	CG030	-	0.239837	FALSE	0.2152	FALSE	-0.0930615	FALSE
chr3	88101099	88199016	CGGBP1	-	0.079052	FALSE	0.00585639	FALSE	-0.0271117	FALSE
chr1	151483861	151511167	CGN	+	-0.514581	FALSE	-0.00294509	FALSE	-0.0140535	FALSE
chr15	57668702	57842925	CGNL1	+	0.0431026	FALSE	-0.12366	FALSE	-0.0682106	FALSE
chr14	54976586	55005334	CGRRF1	+	-0.144593	FALSE	-0.0284408	FALSE	0.00306544	FALSE
chr15	41245635	41248717	CHAC1	+	0.842991	TRUE	1.24713	TRUE	-0.312309	FALSE
chr2	53994928	54002287	CHAC2	+	0.117914	FALSE	0.087327	FALSE	0.0112497	FALSE
chr19	4402659	4443394	CHAF1A	+	0.102836	FALSE	-0.00563559	FALSE	0.0211773	FALSE
chr21	37757688	37789125	CHAF1B	+	0.205911	FALSE	0.183281	FALSE	0.0125047	FALSE
chr13	115079964	115092803	CHAMP1	+	0.362794	FALSE	0.29649	FALSE	0.00516736	FALSE
chr10	75541807	75543406	CHCHD1	+	-0.522604	FALSE	-0.321979	FALSE	0.025654	FALSE
chr7	56169265	56174187	CHCHD2	-	0.114577	FALSE	0.00395296	FALSE	-0.220885	FALSE
chr7	132469622	132766828	CHCHD3	-	-0.0646806	FALSE	-0.132581	FALSE	-0.037278	FALSE
chr3	14153576	14166371	CHCHD4	-	-0.473188	FALSE	-0.430428	FALSE	-0.00973536	FALSE
chr2	113342035	113346617	CHCHD5	+	0.217767	FALSE	0.0673926	FALSE	-0.00130667	FALSE
chr3	126423117	126679244	CHCHD6	+	0.055502	FALSE	-0.0121877	FALSE	0.00620098	FALSE
chr8	57124314	57131176	CHCHD7	+	-0.345543	FALSE	-0.305835	FALSE	0.0466261	FALSE
chr11	73583712	73587890	CHCHD8	-	0.0780773	FALSE	0.0907649	FALSE	0.122564	FALSE
chr5	98190907	98262238	CHD1	-	0.160266	FALSE	0.0760625	FALSE	-0.126234	FALSE
chr15	93443550	93571237	CHD2	+	0.12384	FALSE	-0.074584	FALSE	-0.0106786	FALSE
chr12	6679247	6716551	CHD4	-	0.0115761	FALSE	0.062699	FALSE	-0.0692751	FALSE
chr20	40031169	40247133	CHD6	-	0.312227	FALSE	0.271503	FALSE	-0.0123497	FALSE
chr8	61591323	61780586	CHD7	+	0.239356	FALSE	-0.0203516	FALSE	-0.0583006	FALSE
chr14	21853352	21905457	CHD8	-	0.261384	FALSE	0.112087	FALSE	-0.00963942	FALSE
chr16	53088944	53361414	CHD9	+	0.157834	FALSE	0.0266569	FALSE	-0.0390213	FALSE
chr11	125495030	125546150	CHEK1	+	0.067141	FALSE	0.0982009	FALSE	-0.0424581	FALSE
chr22	29083730	29137822	CHEK2	-	-0.765392	TRUE	-0.469088	FALSE	-0.0875656	FALSE
chr19	16628699	16653263	CHERP	-	-0.0111808	FALSE	-0.0560295	FALSE	0.0850268	FALSE
chrX	72782983	72906937	CHIC1	+	-0.135578	FALSE	-0.15436	FALSE	-0.0787644	FALSE
chr4	54875957	54930815	CHIC2	-	-0.636654	TRUE	-0.647202	TRUE	-0.131768	FALSE
chr11	67820325	67888858	CHKA	-	0.0065543	FALSE	0.00467479	FALSE	-0.00175066	FALSE
chrX	85116184	85302566	CHM	-	0.157169	FALSE	-0.0267856	FALSE	-0.046239	FALSE
chr1	241792166	241799232	CHML	-	-0.154475	FALSE	0.126075	FALSE	-0.0634957	FALSE
chr18	11851388	11854448	CHMP1B	+	-0.13475	FALSE	-0.0357781	FALSE	-0.0218435	FALSE
chr3	87276412	87304698	CHMP2B	+	0.0234345	FALSE	0.112455	FALSE	-0.0727674	FALSE
chr2	86730552	86790620	CHMP3	-	0.341118	FALSE	0.136451	FALSE	0.0777733	FALSE
chr14	24678786	24683036	CHMP4A	-	-0.272414	FALSE	-0.0782166	FALSE	-0.0556141	FALSE
chr20	32399109	32442173	CHMP4B	+	0.0314846	FALSE	-0.183346	FALSE	0.0661019	FALSE
chr9	33264876	33282067	CHMP5	+	-0.0852523	FALSE	-0.175018	FALSE	-0.0253844	FALSE
chr8	23101149	23119512	CHMP7	+	-0.0820244	FALSE	-0.0265137	FALSE	0.0415159	FALSE
chr2	175664041	175870107	CHN1	-	0.331517	FALSE	0.210677	FALSE	-0.0564216	FALSE
chr11	89933596	89956532	CHORDC1	-	-0.223953	FALSE	-0.0898202	FALSE	-0.0454364	FALSE
chr15	41523436	41574083	CHP	+	-0.0563868	FALSE	-0.0835768	FALSE	0.0193856	FALSE
chr16	23765947	23770256	CHP2	+	-0.0295864	FALSE	-0.179835	FALSE	-0.0096312	FALSE
chr7	150929584	150935905	CHPF2	+	0.154183	FALSE	-0.0328787	FALSE	-0.0785868	FALSE
chr12	102091416	102122846	CHPT1	+	-0.165222	FALSE	-0.336514	FALSE	-0.0440524	FALSE
chr8	141521396	141527252	CHRAC1	+	-0.361423	FALSE	-0.028413	FALSE	0.0058817	FALSE
chr15	78857861	78887611	CHRNA5	+	-0.29909	FALSE	-0.297098	FALSE	-0.0385058	FALSE
chr12	104850691	105155792	CHST11	+	-0.914942	TRUE	-0.79619	TRUE	0.0188657	FALSE
chrX	46433191	46457838	CHST7	+	0.406058	FALSE	0.0871926	FALSE	-0.00260654	FALSE
chr18	24495594	24765289	CHST9	-	-1.10704	TRUE	-0.561611	FALSE	-0.0267558	FALSE
chr15	101715927	101792137	CHSY1	-	-0.210506	FALSE	-0.381001	FALSE	-0.0226885	FALSE
chr16	69151911	69166493	CHTF8	-	-0.146823	FALSE	-0.135367	FALSE	0.0693189	FALSE
chr1	153606457	153618782	CHTOP	+	0.0901203	FALSE	0.404603	FALSE	-0.0152828	FALSE
chr10	101948123	101989344	CHUK	-	-0.0977587	FALSE	-0.102794	FALSE	-0.070557	FALSE
chr14	65381078	65402084	CHURC1	+	0.165326	FALSE	0.0746481	FALSE	-0.0782185	FALSE
chr2	96931883	96939900	CIAO1	+	-0.0915895	FALSE	-0.182993	FALSE	-0.0128618	FALSE
chr16	57462086	57481369	CIAPIN1	-	-0.205886	FALSE	-0.105842	FALSE	0.0263241	FALSE
chr3	10059236	10067820	CIDECP	-	-0.241035	FALSE	-0.130786	FALSE	-0.150125	FALSE
chr14	102814618	102829253	CINP	-	-0.26315	FALSE	-0.291164	FALSE	-0.062651	FALSE
chr2	175212877	175260443	CIR1	-	0.09236	FALSE	-0.0212965	FALSE	0.0516451	FALSE
chr19	1269266	1274809	CIRBP	+	-0.128302	FALSE	0.114157	FALSE	-0.0539739	FALSE
chr16	69166498	69202937	CIRH1A	+	-0.0389515	FALSE	-0.0750384	FALSE	0.0036548	FALSE
chr10	60028894	60049019	CISD1	+	-0.443603	FALSE	-0.483612	FALSE	-0.0581524	FALSE
chr4	103790134	103813963	CISD2	+	0.206421	FALSE	0.504889	FALSE	0.0282395	FALSE
chr12	120123594	120315095	CIT	-	0.148523	FALSE	-0.0356729	FALSE	0.00644045	FALSE
chr6	139693396	139695785	CITED2	-	0.585031	TRUE	0.74723	TRUE	0.304384	FALSE
chr13	53029494	53050763	CKAP2	+	0.108623	FALSE	-0.0298335	FALSE	-0.0576224	FALSE
chr2	113495443	113522254	CKAP2L	-	0.203343	FALSE	-0.149613	FALSE	-0.0596787	FALSE
chr12	106631658	106641713	CKAP4	-	-0.0137592	FALSE	0.0803508	FALSE	0.0633493	FALSE
chr11	46765083	46867859	CKAP5	-	0.280472	FALSE	0.00661362	FALSE	-0.0187228	FALSE
chr14	103985994	103989196	CKB	-	-1.55992	TRUE	-0.644291	FALSE	0.197609	FALSE
chr16	66586465	66600190	CKLF	+	-0.307354	FALSE	-0.0353816	FALSE	NA	FALSE
chr1	154947117	154951725	CKS1B	+	-0.124149	FALSE	0.246741	FALSE	-0.108718	FALSE
chr9	91926112	91931618	CKS2	+	-0.195592	FALSE	-0.00413143	FALSE	-0.0202951	FALSE
chr2	122095351	122407052	CLASP1	-	-0.190179	FALSE	-0.127722	FALSE	-0.0372939	FALSE
chr3	33537738	33759705	CLASP2	-	0.0170852	FALSE	-0.0291478	FALSE	-0.0487856	FALSE
chr19	45542297	45574214	CLASRP	+	-0.126813	FALSE	-0.174063	FALSE	-0.000557832	FALSE
chr1	109472129	109506111	CLCC1	-	-0.657638	TRUE	-0.489731	FALSE	0.0436605	FALSE
chr4	170541671	170644338	CLCN3	+	-0.0107984	FALSE	-0.193142	FALSE	-0.0553791	FALSE
chr1	11866206	11903201	CLCN6	+	0.151488	FALSE	-0.0422175	FALSE	-0.0116579	FALSE
chr7	90032647	90045268	CLDN12	+	-0.168051	FALSE	-0.00512389	FALSE	0.011471	FALSE
chr16	3064712	3068188	CLDN6	-	-0.484707	FALSE	-0.17625	FALSE	0.0671171	FALSE
chr17	7163221	7166512	CLDN7	-	-1.47803	TRUE	-0.498674	FALSE	0.181682	FALSE
chr3	98234316	98241910	CLDND1	-	-0.143294	FALSE	-0.0426301	FALSE	-0.0968538	FALSE
chr12	9822307	9852151	CLEC2D	+	-0.344459	FALSE	-0.766422	TRUE	-0.0790231	FALSE
chr6	31698357	31704341	CLIC1	-	0.443926	FALSE	0.419307	FALSE	NA	FALSE
chr1	25071759	25170815	CLIC4	+	0.116464	FALSE	-0.0333802	FALSE	-0.0574513	FALSE
chr5	157212750	157286183	CLINT1	-	0.165597	FALSE	0.0815682	FALSE	-0.0249325	FALSE
chr12	122755980	122907116	CLIP1	-	0.101062	FALSE	-0.140067	FALSE	0.0155104	FALSE
chr2	201717731	201729467	CLK1	-	-0.419596	FALSE	-0.261752	FALSE	0.0276146	FALSE
chr1	155232658	155243281	CLK2	-	-0.191449	FALSE	0.258549	FALSE	0.0816941	FALSE
chr5	178029664	178054054	CLK4	-	-0.5161	FALSE	-0.359312	FALSE	-0.0469536	FALSE
chr11	122943032	123066007	CLMP	-	0.867008	TRUE	0.52352	FALSE	0.0661415	FALSE
chr13	77566058	77576652	CLN5	+	-0.0828815	FALSE	0.0102553	FALSE	0.00584269	FALSE
chr15	68499329	68522080	CLN6	-	0.249464	FALSE	0.186249	FALSE	0.0982241	FALSE
chr8	1711869	1734736	CLN8	+	-0.289013	FALSE	-0.342842	FALSE	0.0769241	FALSE
chr11	77327195	77348851	CLNS1A	-	0.0292741	FALSE	0.00468909	FALSE	-0.0223664	FALSE
chr4	56298659	56412997	CLOCK	-	-0.100298	FALSE	-0.0783571	FALSE	-0.00243707	FALSE
chr11	57425215	57429337	CLP1	+	-0.110025	FALSE	-0.0754797	FALSE	-0.091286	FALSE
chr19	45457841	45496604	CLPTM1	+	-0.0641946	FALSE	-0.0615696	FALSE	0.012593	FALSE
chr5	1317999	1345002	CLPTM1L	-	-0.087351	FALSE	-0.171749	FALSE	0.0910147	FALSE
chr15	65442783	65477563	CLPX	-	-0.293176	FALSE	-0.263561	FALSE	-0.0368803	FALSE
chr1	36197712	36235551	CLSPN	-	0.047591	FALSE	0.0213734	FALSE	0.0859274	FALSE
chr1	9789078	9884550	CLSTN1	-	-0.238418	FALSE	-0.310477	FALSE	-0.0158911	FALSE
chr9	36190852	36212059	CLTA	+	-0.0368819	FALSE	-0.129094	FALSE	-0.0525043	FALSE
chr17	57697049	57774317	CLTC	+	0.173852	FALSE	-0.037574	FALSE	-0.0560321	FALSE
chr8	27454433	27472328	CLU	-	-0.286762	FALSE	0.250814	FALSE	0.121115	FALSE
chr12	22199158	22218602	CMAS	+	-0.268248	FALSE	-0.079624	FALSE	-0.133161	FALSE
chr3	28283123	28361263	CMC1	+	0.196141	FALSE	0.299388	FALSE	-0.0804326	FALSE
chr16	81478774	81745367	CMIP	+	0.196258	FALSE	0.125582	FALSE	0.0523846	FALSE
chr1	47799468	47844511	CMPK1	+	-0.373904	FALSE	-0.298648	FALSE	-0.0417795	FALSE
chr16	66648652	66730610	CMTM4	-	-0.135701	FALSE	-0.0997817	FALSE	0.0227929	FALSE
chr3	32522803	32544403	CMTM6	-	-0.0612356	FALSE	0.00169822	FALSE	-0.0495812	FALSE
chr3	32433162	32496333	CMTM7	+	0.135584	FALSE	0.0349274	FALSE	-0.0814931	FALSE
chr3	128886657	128902810	CNBP	-	0.133847	FALSE	-0.014273	FALSE	-0.0586497	FALSE
chr18	72163499	72190689	CNDP2	+	0.112317	FALSE	0.142839	FALSE	0.0759144	FALSE
chr14	54893646	54908148	CNIH	-	0.410489	FALSE	0.342041	FALSE	-0.0434577	FALSE
chr1	224544594	224563695	CNIH4	+	-0.462073	FALSE	-0.0530928	FALSE	-0.0717885	FALSE
chrX	21392535	21672813	CNKSR2	+	0.317286	FALSE	0.633138	TRUE	-0.094234	FALSE
chr6	154726432	154831753	CNKSR3	-	-0.0495361	FALSE	0.163186	FALSE	NA	FALSE
chr19	1026297	1039064	CNN2	+	0.0982137	FALSE	0.200061	FALSE	0.0862797	FALSE
chr1	95362506	95392735	CNN3	-	0.241801	FALSE	0.0902719	FALSE	0.101153	FALSE
chr4	6717841	6719387	CNO	+	-0.257743	FALSE	-0.0398261	FALSE	0.159536	FALSE
chr16	58553854	58663750	CNOT1	-	0.135393	FALSE	-0.0564178	FALSE	-0.0585634	FALSE
chr3	32726697	32815354	CNOT10	+	0.284729	FALSE	0.198222	FALSE	-0.0317085	FALSE
chr12	70636773	70748773	CNOT2	+	0.0667121	FALSE	0.0340952	FALSE	-0.0815446	FALSE
chr19	54641435	54659446	CNOT3	+	-0.482434	FALSE	-0.211835	FALSE	0.0101148	FALSE
chr7	135046546	135194875	CNOT4	-	0.213175	FALSE	0.087686	FALSE	-0.0590451	FALSE
chr5	179921416	180005353	CNOT6	+	0.248669	FALSE	0.0626049	FALSE	-0.0125744	FALSE
chr4	78634540	78740544	CNOT6L	-	-0.555703	FALSE	-0.519146	FALSE	-0.137042	FALSE
chr8	17086739	17104387	CNOT7	-	0.17344	FALSE	0.112475	FALSE	0.0300411	FALSE
chr5	154238197	154256352	CNOT8	+	0.0154634	FALSE	-0.0577201	FALSE	0.00564717	FALSE
chr12	56704212	56710006	CNPY2	-	-0.136591	FALSE	-0.118879	FALSE	0.0260952	FALSE
chr6	42896859	42907008	CNPY3	+	-0.0872089	FALSE	0.273302	FALSE	-0.102057	FALSE
chr1	246729638	246831884	CNST	+	0.162712	FALSE	0.368968	FALSE	-0.0143089	FALSE
chr11	58390145	58393205	CNTF	+	0.373283	FALSE	0.252765	FALSE	0.147439	FALSE
chr9	17135037	17503917	CNTLN	+	-0.401563	FALSE	-0.308605	FALSE	-0.0536404	FALSE
chr2	99215864	99224955	COA5	-	-0.0972969	FALSE	-0.24158	FALSE	NA	FALSE
chr7	51083908	51384515	COBL	-	1.40609	TRUE	1.21456	TRUE	0.166837	FALSE
chr17	71189172	71204645	COG1	+	0.228544	FALSE	NA	FALSE	NA	FALSE
chr1	230778201	230829731	COG2	+	-0.108008	FALSE	0.24744	FALSE	-0.0616907	FALSE
chr13	46039029	46110833	COG3	+	0.20768	FALSE	0.048436	FALSE	-0.0320414	FALSE
chr7	106842188	107204959	COG5	-	0.162886	FALSE	0.0374589	FALSE	-0.0322934	FALSE
chr13	40229763	40365802	COG6	+	0.057621	FALSE	0.164678	FALSE	-0.124312	FALSE
chr16	23399813	23464512	COG7	-	-0.301349	FALSE	-0.305059	FALSE	0.045223	FALSE
chr16	69364498	69373526	COG8	-	-0.0203342	FALSE	0.227519	FALSE	0.0758704	FALSE
chr1	103342022	103574052	COL11A1	-	1.54681	TRUE	0.983548	TRUE	NA	FALSE
chr21	46825096	46933634	COL18A1	+	0.643563	TRUE	0.119642	FALSE	NA	FALSE
chr7	94023872	94060544	COL1A2	+	0.810011	TRUE	0.887501	TRUE	-0.0282475	FALSE
chr13	110801309	110959496	COL4A1	-	0.479893	FALSE	0.0208826	FALSE	0.0659618	FALSE
chr13	110959630	111165373	COL4A2	+	0.260505	FALSE	-0.153258	FALSE	0.0415994	FALSE
chr5	74666927	74807806	COL4A3BP	-	0.0351195	FALSE	-0.0664917	FALSE	-0.0594625	FALSE
chrX	107683153	107940775	COL4A5	+	0.267285	FALSE	0.155438	FALSE	-0.064428	FALSE
chr2	189896640	190044605	COL5A2	-	-0.324389	FALSE	-0.24532	FALSE	NA	FALSE
chr3	99357453	99515158	COL8A1	+	0.113119	FALSE	NA	FALSE	NA	FALSE
chr2	62132802	62363205	COMMD1	+	0.505534	FALSE	0.147614	FALSE	-0.0233389	FALSE
chr5	115420726	115628978	COMMD10	+	0.17926	FALSE	0.0828506	FALSE	-0.0796795	FALSE
chr3	149456256	149470286	COMMD2	-	-0.016709	FALSE	-0.0271971	FALSE	0.00393787	FALSE
chr15	75628373	75632614	COMMD4	+	-0.212137	FALSE	0.0804483	FALSE	0.0609986	FALSE
chr13	76099349	76111991	COMMD6	-	0.0377511	FALSE	-0.0978535	FALSE	-0.0569283	FALSE
chr20	31290492	31331814	COMMD7	-	-0.555675	FALSE	-0.0129981	FALSE	-0.0630262	FALSE
chr11	36293841	36310999	COMMD9	-	0.211353	FALSE	-0.0517803	FALSE	-0.0424318	FALSE
chr1	160258376	160313354	COPA	-	0.00210732	FALSE	0.244597	FALSE	-0.057193	FALSE
chr11	14479048	14521441	COPB1	-	0.0581918	FALSE	0.115316	FALSE	-0.104872	FALSE
chr3	139076432	139108522	COPB2	-	-0.406913	FALSE	-0.197534	FALSE	0.00701437	FALSE
chr3	128968452	128996616	COPG	+	-0.135538	FALSE	-0.0215741	FALSE	0.037508	FALSE
chr15	49417470	49447854	COPS2	-	0.114101	FALSE	0.0126277	FALSE	-0.00344486	FALSE
chr17	17149937	17184617	COPS3	-	0.209938	FALSE	0.163193	FALSE	0.0243072	FALSE
chr4	83956238	83996971	COPS4	+	-0.260253	FALSE	-0.180417	FALSE	0.0448378	FALSE
chr8	67955314	67974562	COPS5	-	-0.0889422	FALSE	-0.131435	FALSE	-0.00551109	FALSE
chr7	99686582	99689822	COPS6	+	-0.778261	TRUE	-0.11567	FALSE	-0.0446888	FALSE
chr12	6833149	6841041	COPS7A	+	-0.15086	FALSE	-0.208648	FALSE	NA	FALSE
chr2	232651161	232673434	COPS7B	+	-0.00553686	FALSE	-0.010521	FALSE	-0.0184154	FALSE
chr2	237994083	238007489	COPS8	+	0.19591	FALSE	0.101407	FALSE	0.0705456	FALSE
chr12	54718910	54745633	COPZ1	+	-0.137564	FALSE	-0.226292	FALSE	-0.0349879	FALSE
chr2	198318230	198339851	COQ10B	+	-0.0526516	FALSE	-0.0497855	FALSE	-0.0375698	FALSE
chr4	84184976	84206067	COQ2	-	0.0528129	FALSE	0.00526549	FALSE	-0.00513138	FALSE
chr9	131084790	131096351	COQ4	+	0.0181162	FALSE	-0.0526233	FALSE	-0.059781	FALSE
chr12	120941081	120966964	COQ5	-	0.0105583	FALSE	-0.0454534	FALSE	0.148958	FALSE
chr16	19078916	19091417	COQ7	+	0.303042	FALSE	0.11217	FALSE	-0.106921	FALSE
chr16	57481336	57495187	COQ9	+	-0.444427	FALSE	-0.335151	FALSE	-0.00276976	FALSE
chr12	109038886	109125295	CORO1C	-	0.504273	FALSE	0.273908	FALSE	0.0562473	FALSE
chr16	84599203	84651669	COTL1	-	1.80557	TRUE	1.23831	TRUE	NA	FALSE
chr17	13972718	14111996	COX10	+	0.267398	FALSE	0.057495	FALSE	-0.0329929	FALSE
chr17	53029258	53046064	COX11	-	-0.130186	FALSE	-0.133429	FALSE	0.013683	FALSE
chr10	101468504	101492423	COX15	-	-0.178848	FALSE	-0.220465	FALSE	0.00359501	FALSE
chr14	70791797	70826448	COX16	-	-0.091394	FALSE	0.00961187	FALSE	0.0175762	FALSE
chr3	119388371	119396243	COX17	-	-0.140595	FALSE	-0.0841717	FALSE	0.00272241	FALSE
chr4	73920415	73935472	COX18	-	-0.0775711	FALSE	-0.169653	FALSE	-0.0958618	FALSE
chr7	1004485	1015235	COX19	-	0.133841	FALSE	0.197806	FALSE	0.0693303	FALSE
chr16	85833172	85840607	COX4I1	+	-0.129852	FALSE	-0.148193	FALSE	0.125163	FALSE
chr16	85812230	85833148	COX4NB	-	0.186273	FALSE	0.0172774	FALSE	0.0326834	FALSE
chr15	75212616	75230495	COX5A	-	-0.176092	FALSE	-0.181085	FALSE	0.0157377	FALSE
chr2	98262520	98264657	COX5B	+	-0.954461	TRUE	-0.806043	TRUE	-0.138302	FALSE
chr12	120875903	120878529	COX6A1	+	-0.597209	TRUE	-0.296657	FALSE	-0.145753	FALSE
chr19	36139124	36149686	COX6B1	+	-0.695093	TRUE	-0.512758	FALSE	0.00954677	FALSE
chr8	100890222	100906242	COX6C	-	-0.281126	FALSE	-0.316423	FALSE	0.0301174	FALSE
chr6	75947390	75953644	COX7A2	-	-0.360252	FALSE	-0.259032	FALSE	0.012092	FALSE
chr2	42577644	42588356	COX7A2L	-	-0.0416984	FALSE	-0.1364	FALSE	0.01845	FALSE
chrX	77154960	77160881	COX7B	+	-0.436842	FALSE	-0.39123	FALSE	0.0110753	FALSE
chr5	85913783	85916583	COX7C	+	-0.328244	FALSE	-0.0803823	FALSE	-0.00913504	FALSE
chr11	63742078	63744015	COX8A	+	-0.864358	TRUE	-0.44329	FALSE	0.0135182	FALSE
chr17	28705941	28796675	CPD	+	0.169364	FALSE	-0.0396513	FALSE	-0.114119	FALSE
chr5	173315330	173387313	CPEB4	+	0.172334	FALSE	0.342196	FALSE	-0.00938306	FALSE
chr20	34213952	34236846	CPNE1	-	-0.610279	TRUE	-0.180028	FALSE	0.0076515	FALSE
chr8	87526655	87573726	CPNE3	+	-0.191933	FALSE	-0.322357	FALSE	-0.0149529	FALSE
chr12	39046001	39299420	CPNE8	-	0.175008	FALSE	0.259709	FALSE	-0.014079	FALSE
chr3	98298289	98312455	CPOX	-	-0.377168	FALSE	-0.147547	FALSE	-0.106088	FALSE
chr14	92588297	92630543	CPSF2	+	-0.184661	FALSE	-0.0411459	FALSE	-0.075566	FALSE
chr2	9563867	9613227	CPSF3	+	0.145175	FALSE	0.0382174	FALSE	-0.0866893	FALSE
chr7	99036562	99054996	CPSF4	+	0.120917	FALSE	0.136772	FALSE	0.0616897	FALSE
chr12	69633316	69668138	CPSF6	+	-0.0561357	FALSE	-0.0679393	FALSE	-0.0610333	FALSE
chr11	61170119	61197464	CPSF7	-	0.213483	FALSE	0.155434	FALSE	-0.0029058	FALSE
chr1	53662100	53679869	CPT2	+	0.0681906	FALSE	-0.0970601	FALSE	0.0330026	FALSE
chr15	78632665	78640572	CRABP1	+	-1.14987	TRUE	-0.507193	FALSE	0.0281811	FALSE
chr16	1664640	1727909	CRAMP1L	+	-0.241598	FALSE	-0.198509	FALSE	-0.0212117	FALSE
chr3	3191316	3221401	CRBN	-	0.109224	FALSE	0.119365	FALSE	-0.0117395	FALSE
chr7	65579804	65619553	CRCP	+	0.156411	FALSE	0.194604	FALSE	0.0486228	FALSE
chr2	208394615	208470284	CREB1	+	0.307466	FALSE	0.159183	FALSE	-0.0306492	FALSE
chr9	35732316	35737005	CREB3	+	0.236919	FALSE	0.311284	FALSE	0.224846	FALSE
chr7	137559724	137686846	CREB3L2	-	0.0983358	FALSE	-0.269448	FALSE	0.0583746	FALSE
chr16	3775055	3930121	CREBBP	-	0.152172	FALSE	-0.0315026	FALSE	0.00318838	FALSE
chr11	85368607	85376182	CREBZF	-	-0.00106593	FALSE	0.140086	FALSE	-0.0367364	FALSE
chr1	167510250	167523056	CREG1	-	-0.124329	FALSE	0.42205	FALSE	-0.130897	FALSE
chr10	35415800	35501886	CREM	+	-0.0357482	FALSE	-0.129345	FALSE	0.0332662	FALSE
chr2	36583369	36778278	CRIM1	+	0.964746	TRUE	0.388781	FALSE	0.0591121	FALSE
chr2	46844324	46852881	CRIPT	+	-0.300961	FALSE	-0.177939	FALSE	0.000401776	FALSE
chr8	75896707	75946793	CRISPLD1	+	0.314925	FALSE	0.134493	FALSE	0.0388631	FALSE
chr17	1325457	1359544	CRK	-	-0.124508	FALSE	-0.0968921	FALSE	0.0642327	FALSE
chr22	21271713	21308037	CRKL	+	-0.01721	FALSE	-0.0537364	FALSE	-0.00800073	FALSE
chr17	29109701	29151778	CRLF3	-	0.216393	FALSE	0.044539	FALSE	-0.0561206	FALSE
chr20	5986738	6020697	CRLS1	+	-0.0911421	FALSE	-0.0490633	FALSE	-0.0805759	FALSE
chr4	5822490	5894785	CRMP1	-	-0.400977	FALSE	-0.637188	TRUE	-0.0094512	FALSE
chr16	54952777	54963079	CRNDE	-	0.0681501	FALSE	-0.0300615	FALSE	NA	FALSE
chr20	20015011	20036690	CRNKL1	-	-0.171634	FALSE	-0.0721884	FALSE	-0.0768541	FALSE
chr3	33155449	33189265	CRTAP	+	-0.193337	FALSE	-0.0595371	FALSE	-0.00112758	FALSE
chr1	153920147	153931132	CRTC2	-	-0.20441	FALSE	0.207821	FALSE	-0.00420043	FALSE
chr12	107385142	107487598	CRY1	-	0.408285	FALSE	-0.00226807	FALSE	-0.0806849	FALSE
chr22	25844053	25857645	CRYBB2P1	+	-0.0896425	FALSE	0.0143127	FALSE	0.0423162	FALSE
chr1	75171171	75199092	CRYZ	-	-0.992757	TRUE	-0.817127	TRUE	-0.147681	FALSE
chr21	34961647	35014160	CRYZL1	-	-0.140923	FALSE	-0.277746	FALSE	NA	FALSE
chr12	56665482	56694175	CS	-	-0.0587919	FALSE	-0.151766	FALSE	0.0121514	FALSE
chr12	10851675	10875953	CSDA	-	0.311698	FALSE	0.0985579	FALSE	0.0491878	FALSE
chr1	115259533	115300671	CSDE1	-	0.289052	FALSE	0.175364	FALSE	-0.032754	FALSE
chr20	47662837	47713486	CSE1L	+	0.217125	FALSE	0.0962762	FALSE	-0.0014907	FALSE
chr10	43633933	43680749	CSGALNACT2	+	-0.231586	FALSE	-0.336769	FALSE	-0.10277	FALSE
chr1	33979608	34631443	CSMD2	-	1.09788	TRUE	0.924269	TRUE	NA	FALSE
chr5	148874844	148931007	CSNK1A1	-	0.0917892	FALSE	-0.104005	FALSE	0.0164642	FALSE
chr17	80200536	80231594	CSNK1D	-	0.0277174	FALSE	0.0802504	FALSE	0.0210478	FALSE
chr22	38686696	38714089	CSNK1E	-	0.392861	FALSE	0.392446	FALSE	0.0531407	FALSE
chr15	64457715	64648442	CSNK1G1	-	0.391163	FALSE	0.202295	FALSE	0.0423494	FALSE
chr5	122847792	122952464	CSNK1G3	+	0.0849197	FALSE	0.00664347	FALSE	-0.0995116	FALSE
chr20	463337	524482	CSNK2A1	-	0.337692	FALSE	0.186309	FALSE	-0.0319483	FALSE
chr16	58191811	58231782	CSNK2A2	-	0.125426	FALSE	-0.0485203	FALSE	-0.0214992	FALSE
chr6	31633656	31637843	CSNK2B	+	-0.34118	FALSE	-0.0566479	FALSE	-0.0696256	FALSE
chr8	67976602	68108849	CSPP1	+	0.10397	FALSE	0.0405885	FALSE	-0.0664176	FALSE
chr3	39183341	39195102	CSRNP1	-	0.270983	FALSE	0.572084	FALSE	NA	FALSE
chr12	51454987	51477454	CSRNP2	-	-0.19067	FALSE	-0.17952	FALSE	-0.000138217	FALSE
chr2	166326156	166545917	CSRNP3	+	-0.369425	FALSE	-0.102445	FALSE	-0.133087	FALSE
chr1	201452657	201476387	CSRP1	-	2.05719	TRUE	1.51095	TRUE	0.297316	FALSE
chr12	77252495	77272799	CSRP2	-	-0.0815906	FALSE	0.00559857	FALSE	0.0274476	FALSE
chr20	18123812	18169031	CSRP2BP	+	0.127968	FALSE	0.0450339	FALSE	-0.0268816	FALSE
chr21	45193830	45196259	CSTB	-	-1.1156	TRUE	-0.749293	FALSE	-0.0372061	FALSE
chr20	54967426	54979582	CSTF1	+	0.188134	FALSE	0.159747	FALSE	0.0137685	FALSE
chrX	100075347	100095923	CSTF2	+	0.10577	FALSE	-0.00578622	FALSE	-0.000857591	FALSE
chr10	53455245	53459355	CSTF2T	-	0.122985	FALSE	0.176783	FALSE	-0.0651782	FALSE
chr11	33106129	33183037	CSTF3	-	-0.0606814	FALSE	-0.110038	FALSE	-0.0411583	FALSE
chr14	39734475	39820397	CTAGE5	+	0.169104	FALSE	0.217747	FALSE	-0.101972	FALSE
chr4	1205227	1242908	CTBP1	-	0.125827	FALSE	0.219181	FALSE	NA	FALSE
chr10	126676417	126849624	CTBP2	-	0.139422	FALSE	0.121469	FALSE	0.00704937	FALSE
chr17	8128138	8151413	CTC1	-	-0.305191	FALSE	-0.030623	FALSE	-0.0606912	FALSE
chr16	67596309	67673088	CTCF	+	0.162858	FALSE	0.0225518	FALSE	0.0116353	FALSE
chr17	7146905	7155259	CTDNEP1	-	-0.266924	FALSE	-0.0979362	FALSE	0.108247	FALSE
chr18	77439800	77514510	CTDP1	+	0.136763	FALSE	0.0492791	FALSE	0.0927439	FALSE
chr12	58213709	58240747	CTDSP2	-	0.157935	FALSE	0.154533	FALSE	-0.0328721	FALSE
chr3	37903668	38025960	CTDSPL	+	0.43274	FALSE	0.0216228	FALSE	0.0550037	FALSE
chr15	44719578	44819429	CTDSPL2	+	0.22232	FALSE	0.133288	FALSE	-0.013473	FALSE
chr6	132269316	132272518	CTGF	-	2.19628	TRUE	1.39718	TRUE	0.262639	FALSE
chr1	70876900	70905534	CTH	+	0.103027	FALSE	0.0923064	FALSE	0.0189494	FALSE
chr18	46065426	46389586	CTIF	+	0.0159216	FALSE	-0.16211	FALSE	0.00790659	FALSE
chr5	138089106	138270723	CTNNA1	+	0.134818	FALSE	-0.0516085	FALSE	-0.00195735	FALSE
chr9	111704850	111775764	CTNNAL1	-	0.0669411	FALSE	-0.072891	FALSE	-0.0180781	FALSE
chr3	41240941	41281939	CTNNB1	+	-0.0632473	FALSE	0.0234843	FALSE	-0.0222522	FALSE
chr1	9908333	9970316	CTNNBIP1	-	-0.0150885	FALSE	-0.0674536	FALSE	-0.0233386	FALSE
chr20	36322433	36500520	CTNNBL1	+	0.17001	FALSE	0.086544	FALSE	-0.0230831	FALSE
chr11	57529233	57586652	CTNND1	+	0.232935	FALSE	0.0354569	FALSE	0.086452	FALSE
chr1	41445006	41478235	CTPS	+	0.335405	FALSE	0.25791	FALSE	-0.0662372	FALSE
chrX	16606121	16731059	CTPS2	-	-0.266817	FALSE	0.173004	FALSE	0.003533	FALSE
chr11	10772810	10801290	CTR9	+	-0.415432	FALSE	-0.396305	FALSE	-0.0686866	FALSE
chr11	88026759	88070941	CTSC	-	0.228165	FALSE	0.219546	FALSE	-0.0334666	FALSE
chr9	90340973	90346384	CTSL1	+	-0.360327	FALSE	-0.0105909	FALSE	NA	FALSE
chr9	99791958	99801925	CTSL2	-	-0.348059	FALSE	-0.387462	FALSE	0.0648948	FALSE
chr11	70244611	70282690	CTTN	+	0.0193763	FALSE	-0.201928	FALSE	0.0786466	FALSE
chr7	117350705	117513561	CTTNBP2	-	-0.00395561	FALSE	0.0719571	FALSE	-0.0439556	FALSE
chr1	112938799	113003786	CTTNBP2NL	+	0.594786	TRUE	0.253361	FALSE	0.00810403	FALSE
chr7	148395932	148498202	CUL1	+	0.282265	FALSE	0.109402	FALSE	-0.0317638	FALSE
chr10	35297478	35379570	CUL2	-	0.0544026	FALSE	-0.0558438	FALSE	-0.0541888	FALSE
chr2	225334868	225450110	CUL3	-	0.203015	FALSE	0.0325435	FALSE	-0.0699608	FALSE
chr13	113863085	113919392	CUL4A	+	0.0116406	FALSE	-0.21738	FALSE	-0.0336248	FALSE
chrX	119658445	119709684	CUL4B	-	-0.0845352	FALSE	-0.166628	FALSE	-0.0452923	FALSE
chr11	107879407	107978488	CUL5	+	0.141457	FALSE	-0.014455	FALSE	-0.00229256	FALSE
chr10	101491957	101515894	CUTC	+	0.0524974	FALSE	0.0609102	FALSE	-0.0470388	FALSE
chr7	101459183	101927250	CUX1	+	-0.120137	FALSE	-0.21537	FALSE	0.0399589	FALSE
chr10	124591670	124605277	CUZD1	-	0.886501	TRUE	1.42166	TRUE	NA	FALSE
chr11	94695786	94706776	CWC15	-	-0.00461537	FALSE	-0.000755176	FALSE	-0.110207	FALSE
chr2	180809603	180871780	CWC22	-	0.109801	FALSE	0.180824	FALSE	-0.087165	FALSE
chr5	64064754	64314590	CWC27	+	0.0157812	FALSE	-0.132805	FALSE	-0.0534632	FALSE
chr10	101992054	102027437	CWF19L1	-	0.0623468	FALSE	-0.0445296	FALSE	0.026193	FALSE
chr11	107197071	107328572	CWF19L2	-	0.117502	FALSE	0.073424	FALSE	-0.0771335	FALSE
chr21	18885223	18965897	CXADR	+	0.442272	FALSE	0.312744	FALSE	0.00674443	FALSE
chr10	44865604	44880545	CXCL12	-	-0.709256	TRUE	0.00339851	FALSE	-0.0282256	FALSE
chr4	74861358	74864416	CXCL5	-	2.30408	TRUE	2.71868	TRUE	NA	FALSE
chrX	19930979	19988382	CXorf23	-	-0.163814	FALSE	-0.39132	FALSE	-0.0162991	FALSE
chrX	75392770	75398033	CXorf26	+	-0.151505	FALSE	0.0537494	FALSE	0.0493294	FALSE
chrX	40486172	40506819	CXorf38	-	0.0639344	FALSE	-0.0738555	FALSE	0.114803	FALSE
chrX	118672111	118699397	CXorf56	-	-0.0605651	FALSE	-0.189221	FALSE	-0.0161082	FALSE
chr5	139028300	139062680	CXXC5	+	-0.107417	FALSE	-0.0711287	FALSE	0.0159784	FALSE
chr18	71920526	71959251	CYB5A	-	-0.864127	TRUE	-0.488577	FALSE	-0.0958529	FALSE
chr16	69458497	69500167	CYB5B	+	0.07431	FALSE	-0.213408	FALSE	-0.0557167	FALSE
chr17	7761063	7765600	CYB5D1	+	-0.207263	FALSE	-0.121348	FALSE	0.120897	FALSE
chr6	84569369	84670146	CYB5R4	+	-0.160997	FALSE	-0.174854	FALSE	-0.0964297	FALSE
chr11	61116219	61129755	CYBASC3	-	-0.328609	FALSE	0.178267	FALSE	0.125114	FALSE
chr2	172378865	172414643	CYBRD1	+	0.0645577	FALSE	1.09119	TRUE	0.0346846	FALSE
chr8	145149959	145152428	CYC1	+	-0.355235	FALSE	-0.394832	FALSE	0.0271364	FALSE
chr7	25158269	25164980	CYCS	-	-0.294444	FALSE	-0.147443	FALSE	0.00302435	FALSE
chr15	22892683	23003603	CYFIP1	+	0.0705636	FALSE	-0.0838695	FALSE	0.029969	FALSE
chr5	156693090	156822606	CYFIP2	+	0.0722678	FALSE	0.00598449	FALSE	0.106138	FALSE
chr16	50775960	50835846	CYLD	+	0.807547	TRUE	0.595177	TRUE	NA	FALSE
chr2	204103163	204170563	CYP20A1	+	0.293328	FALSE	0.105157	FALSE	-0.0110416	FALSE
chr10	94833231	94837641	CYP26A1	+	-2.11794	TRUE	-1.32603	TRUE	-0.264388	FALSE
chr19	41699114	41713444	CYP2S1	+	-0.130241	FALSE	0.296911	FALSE	-0.0380742	FALSE
chr4	187112673	187134617	CYP4V2	+	-0.210285	FALSE	-0.207046	FALSE	0.0870698	FALSE
chr7	91741462	91764059	CYP51A1	-	-0.277368	FALSE	-0.328741	FALSE	-0.113131	FALSE
chr1	86046443	86049648	CYR61	+	1.68161	TRUE	1.09829	TRUE	0.253837	FALSE
chr19	48972464	48985571	CYTH2	+	-0.096185	FALSE	0.0313302	FALSE	0.139737	FALSE
chr7	6201411	6312242	CYTH3	-	-0.161542	FALSE	NA	FALSE	NA	FALSE
chr21	27838527	27945581	CYYR1	-	-0.590657	TRUE	-0.391378	FALSE	-0.0480348	FALSE
chr21	24733425	24757156	D21S2088E	-	0.885371	TRUE	1.1809	TRUE	0.0120687	FALSE
chr14	59655398	59836471	DAAM1	+	0.331116	FALSE	0.0762004	FALSE	0.00860248	FALSE
chr14	59104756	59115038	DACT1	+	1.30598	TRUE	0.818252	TRUE	0.298894	FALSE
chr14	23033806	23058143	DAD1	-	-0.110786	FALSE	-0.145105	FALSE	0.0186094	FALSE
chr3	49506145	49573048	DAG1	+	0.311821	FALSE	0.26045	FALSE	0.0211649	FALSE
chr7	6448746	6487643	DAGLB	-	-0.198507	FALSE	-0.401184	FALSE	0.115213	FALSE
chr5	10679341	10761387	DAP	-	0.379427	FALSE	0.0812357	FALSE	-0.0197033	FALSE
chr1	155658881	155708800	DAP3	+	0.115539	FALSE	0.397604	FALSE	-0.0247303	FALSE
chr9	90112755	90323549	DAPK1	+	0.160656	FALSE	0.125967	FALSE	-0.00817802	FALSE
chr19	3958451	3969826	DAPK3	-	0.349291	FALSE	0.374881	FALSE	0.158571	FALSE
chr2	136664253	136743222	DARS	-	0.0246702	FALSE	-0.0647019	FALSE	-0.0739568	FALSE
chr1	173793796	173827682	DARS2	+	0.0927843	FALSE	0.0987464	FALSE	-0.0227731	FALSE
chr19	1407583	1435682	DAZAP1	+	-0.386139	FALSE	-0.292848	FALSE	-0.00980196	FALSE
chr12	51632507	51640501	DAZAP2	+	-0.292294	FALSE	-0.157117	FALSE	-0.0168809	FALSE
chr9	121928907	122131739	DBC1	-	0.971012	TRUE	0.799564	TRUE	NA	FALSE
chr7	87505543	87538856	DBF4	+	0.218577	FALSE	0.0502359	FALSE	-0.043944	FALSE
chr17	42785975	42829636	DBF4B	+	0.0800247	FALSE	-0.0141358	FALSE	-0.0307302	FALSE
chr2	120124503	120130122	DBI	+	-0.396872	FALSE	-0.199511	FALSE	-0.0413619	FALSE
chr5	176883613	176900694	DBN1	-	-0.156458	FALSE	-0.0460591	FALSE	-0.0512548	FALSE
chr20	44034632	44039250	DBNDD2	+	-1.05717	TRUE	-0.551704	FALSE	-0.0162092	FALSE
chr7	44084238	44101315	DBNL	+	-0.288938	FALSE	-0.116872	FALSE	-0.0421709	FALSE
chr3	137879829	137893791	DBR1	-	-0.179569	FALSE	-0.148703	FALSE	-0.0317066	FALSE
chr1	100652477	100715409	DBT	-	0.126531	FALSE	0.0694898	FALSE	-0.0117737	FALSE
chr9	37800789	37867665	DCAF10	+	-0.129334	FALSE	-0.127673	FALSE	-0.0803636	FALSE
chr14	24583905	24594451	DCAF11	+	-0.0907752	FALSE	0.0772635	FALSE	0.118709	FALSE
chr9	34086380	34126771	DCAF12	-	0.00255308	FALSE	-0.0311509	FALSE	0.0289142	FALSE
chr8	104426941	104455680	DCAF13	+	0.0127102	FALSE	-0.00142016	FALSE	-0.0723037	FALSE
chr4	17802277	17812381	DCAF16	-	0.0735563	FALSE	0.0718251	FALSE	-0.0180784	FALSE
chr2	172290760	172341562	DCAF17	+	0.233783	FALSE	0.0995598	FALSE	-0.0450022	FALSE
chr14	69517636	69619914	DCAF5	-	-0.142398	FALSE	-0.286878	FALSE	0.00390478	FALSE
chr1	167905796	168045083	DCAF6	+	0.0816098	FALSE	0.40721	FALSE	-0.0499324	FALSE
chr17	61627821	61671642	DCAF7	+	-0.170505	FALSE	-0.294783	FALSE	-0.0568167	FALSE
chr1	160185504	160232350	DCAF8	-	-0.0109055	FALSE	0.27735	FALSE	-0.0051788	FALSE
chr17	43100705	43138473	DCAKD	-	-0.0629747	FALSE	-0.192678	FALSE	0.00915869	FALSE
chr3	98514813	98620533	DCBLD2	-	0.219043	FALSE	0.0826532	FALSE	-0.0662856	FALSE
chr4	71859264	71896629	DCK	+	0.0323348	FALSE	0.0600285	FALSE	-0.0539516	FALSE
chr10	115594483	115613859	DCLRE1A	-	0.037089	FALSE	0.134198	FALSE	0.0108185	FALSE
chr1	114447914	114456708	DCLRE1B	+	-0.0908086	FALSE	-0.173264	FALSE	-0.0619246	FALSE
chr3	53317444	53381654	DCP1A	-	0.181836	FALSE	0.0768772	FALSE	-0.0215032	FALSE
chr12	2055213	2113677	DCP1B	-	0.158848	FALSE	0.156099	FALSE	-0.115935	FALSE
chr5	112312406	112357892	DCP2	+	-0.0696357	FALSE	-0.13304	FALSE	-0.0562983	FALSE
chr4	183811243	183838630	DCTD	-	0.0716366	FALSE	-0.000935662	FALSE	-0.0193637	FALSE
chr2	74588280	74619214	DCTN1	-	-0.300162	FALSE	-0.164757	FALSE	-0.0276565	FALSE
chr12	57924093	57940978	DCTN2	-	-0.114906	FALSE	-0.213806	FALSE	-0.000896025	FALSE
chr5	150088308	150138657	DCTN4	-	0.0871824	FALSE	-0.0217899	FALSE	-0.0308462	FALSE
chr16	23652686	23685068	DCTN5	+	0.0222342	FALSE	-0.232886	FALSE	-0.0414185	FALSE
chr8	30013812	30041155	DCTN6	+	0.300346	FALSE	0.0738842	FALSE	0.0679964	FALSE
chr3	182660558	182698326	DCUN1D1	-	0.0663911	FALSE	0.00947746	FALSE	-0.0649087	FALSE
chr13	114110133	114145023	DCUN1D2	-	-0.248558	FALSE	-0.369895	FALSE	-0.0343882	FALSE
chr16	20869395	20911561	DCUN1D3	-	0.0727328	FALSE	0.0752901	FALSE	-0.110855	FALSE
chr4	52709275	52783003	DCUN1D4	+	0.69215	TRUE	0.583968	FALSE	-0.0683211	FALSE
chr11	102921412	102962944	DCUN1D5	-	-0.208878	FALSE	-0.201372	FALSE	-0.0710177	FALSE
chr1	85784167	86044046	DDAH1	-	2.38188	TRUE	NA	FALSE	NA	FALSE
chr11	61066918	61100666	DDB1	-	-0.0902903	FALSE	-0.178859	FALSE	-0.0072725	FALSE
chr11	47236492	47260769	DDB2	+	0.442072	FALSE	0.081583	FALSE	0.177927	FALSE
chr14	53503457	53620046	DDHD1	-	-0.0441442	FALSE	-0.209534	FALSE	0.0118009	FALSE
chr1	15943952	15986363	DDI2	+	-0.0322332	FALSE	-0.0973601	FALSE	0.0030316	FALSE
chr12	57910370	57914300	DDIT3	-	0.146722	FALSE	0.484093	FALSE	0.163945	FALSE
chr10	74033676	74035797	DDIT4	+	0.428516	FALSE	0.44681	FALSE	NA	FALSE
chr4	101107026	101111655	DDIT4L	-	-1.39685	TRUE	-0.9572	TRUE	-0.126606	FALSE
chr1	20978259	20988037	DDOST	-	-0.0475655	FALSE	-0.078086	FALSE	0.0850582	FALSE
chr6	30851860	30867933	DDR1	+	0.055222	FALSE	0.0935086	FALSE	NA	FALSE
chr20	3171011	3185295	DDRGK1	-	-0.132205	FALSE	-0.0381044	FALSE	-0.153029	FALSE
chr2	15731769	15771225	DDX1	+	0.19098	FALSE	0.160677	FALSE	-0.0218445	FALSE
chr11	108535815	108811648	DDX10	+	0.00307469	FALSE	-0.10596	FALSE	-0.0236015	FALSE
chr22	38879442	38902345	DDX17	-	-0.116172	FALSE	-0.0629725	FALSE	-0.0321174	FALSE
chr2	118572254	118589953	DDX18	+	0.139924	FALSE	0.00617125	FALSE	0.0514927	FALSE
chr16	70380823	70407281	DDX19A	+	0.0644819	FALSE	0.0332962	FALSE	-0.00042202	FALSE
chr16	70333071	70367731	DDX19B	+	-0.0594462	FALSE	0.0185913	FALSE	0.0393181	FALSE
chr1	112298189	112310199	DDX20	+	0.0640597	FALSE	-0.0921943	FALSE	0.0127723	FALSE
chr10	70715891	70744279	DDX21	+	0.0508594	FALSE	-0.0732838	FALSE	-0.00217997	FALSE
chr12	49223538	49245957	DDX23	-	-0.180942	FALSE	-0.0720424	FALSE	0.0342524	FALSE
chr14	94517267	94547558	DDX24	-	0.0954814	FALSE	0.0776669	FALSE	0.00223523	FALSE
chrX	134654554	134716460	DDX26B	+	-0.190016	FALSE	-0.401416	FALSE	0.0423595	FALSE
chr20	47835831	47860614	DDX27	+	-0.0116594	FALSE	0.153481	FALSE	-0.0105631	FALSE
chr16	68055176	68057770	DDX28	-	0.0166424	FALSE	0.215341	FALSE	0.260506	FALSE
chr9	135469675	135545788	DDX31	-	0.197188	FALSE	-0.0439806	FALSE	0.0463376	FALSE
chr19	14519609	14530195	DDX39A	-	-0.303344	FALSE	0.0216962	FALSE	0.0482555	FALSE
chr6	31497995	31510252	DDX39B	-	-0.190858	FALSE	-0.0498039	FALSE	-0.0658842	FALSE
chrX	41192650	41209524	DDX3X	+	-0.21397	FALSE	-0.20078	FALSE	-0.0376262	FALSE
chrY	15016018	15032390	DDX3Y	+	0.982635	TRUE	-0.0911308	FALSE	-0.0345614	FALSE
chr17	61851566	61896677	DDX42	+	0.0683555	FALSE	0.0407469	FALSE	-0.0290938	FALSE
chr5	134094460	134166812	DDX46	+	0.190363	FALSE	0.0143471	FALSE	-0.0163122	FALSE
chr12	12966279	12982915	DDX47	+	0.0542961	FALSE	0.0458952	FALSE	-0.0893975	FALSE
chr17	62494373	62502484	DDX5	-	-0.0664301	FALSE	-0.098191	FALSE	-0.00786323	FALSE
chr10	70661033	70706603	DDX50	+	0.030363	FALSE	-0.0719865	FALSE	-0.0358146	FALSE
chr12	132621139	132628880	DDX51	-	0.0227623	FALSE	-0.0719567	FALSE	NA	FALSE
chr17	35972362	36003493	DDX52	-	0.0848438	FALSE	-0.0374091	FALSE	-0.0207047	FALSE
chr12	113594977	113623284	DDX54	-	0.0912217	FALSE	0.0683902	FALSE	0.0013843	FALSE
chr12	124086671	124105482	DDX55	+	0.0361305	FALSE	-0.0492853	FALSE	0.022986	FALSE
chr7	44605402	44614137	DDX56	-	0.0350764	FALSE	0.0718411	FALSE	0.0389518	FALSE
chr9	32455299	32526322	DDX58	-	-1.07844	TRUE	-1.01912	TRUE	-0.0350425	FALSE
chr1	200613164	200639126	DDX59	-	-0.0646572	FALSE	0.0498029	FALSE	0.070993	FALSE
chr11	118618472	118661972	DDX6	-	-0.188158	FALSE	-0.142884	FALSE	-0.0294228	FALSE
chr1	161090768	161102478	DEDD	-	-0.0651546	FALSE	0.250064	FALSE	0.00154851	FALSE
chr1	224370927	224381142	DEGS1	+	-0.15904	FALSE	0.0752364	FALSE	0.0784881	FALSE
chr6	18224399	18264799	DEK	-	0.0932779	FALSE	0.0125126	FALSE	-0.00544734	FALSE
chr1	40974432	40982214	DEM1	+	-0.0882383	FALSE	-0.112046	FALSE	0.125945	FALSE
chr9	126141932	126692417	DENND1A	-	0.69303	TRUE	0.708655	TRUE	-0.0700211	FALSE
chr9	19290748	19374139	DENND4C	+	-0.215509	FALSE	-0.196158	FALSE	-0.0750549	FALSE
chr11	9160374	9286873	DENND5A	-	0.317402	FALSE	0.183779	FALSE	0.0617524	FALSE
chr12	31535156	31743952	DENND5B	-	0.230657	FALSE	0.0772181	FALSE	0.0592387	FALSE
chr12	123237370	123255953	DENR	+	-0.214488	FALSE	-0.377013	FALSE	-0.0300073	FALSE
chr1	68939834	68962799	DEPDC1	-	-0.0162076	FALSE	0.00653216	FALSE	-0.126193	FALSE
chr5	59892738	59995993	DEPDC1B	-	0.440077	FALSE	0.328203	FALSE	-0.0451598	FALSE
chr12	16064185	16190315	DERA	+	0.30272	FALSE	0.157716	FALSE	0.00285521	FALSE
chr8	124025567	124054648	DERL1	-	0.156621	FALSE	-3.68722e-05	FALSE	-0.00867015	FALSE
chr17	5377612	5389494	DERL2	-	0.0276044	FALSE	0.067071	FALSE	0.000466633	FALSE
chr16	11022747	11036257	DEXI	-	-0.256557	FALSE	-0.361166	FALSE	-0.0315449	FALSE
chr1	10520602	10532613	DFFA	-	-0.0550065	FALSE	-0.135465	FALSE	-0.0138315	FALSE
chr22	19033674	19035888	DGCR11	-	0.0519608	FALSE	-0.216285	FALSE	-0.0385659	FALSE
chr22	19023794	19109967	DGCR2	-	0.130707	FALSE	0.0427308	FALSE	0.0249592	FALSE
chr22	20067754	20099400	DGCR8	+	0.228444	FALSE	0.1314	FALSE	0.0609358	FALSE
chr2	234263152	234380743	DGKD	+	-0.168401	FALSE	-0.257029	FALSE	-0.0194961	FALSE
chr17	54911459	54946036	DGKE	+	-0.513204	FALSE	-0.546231	FALSE	-0.126939	FALSE
chr13	42614171	42803891	DGKH	+	-0.203787	FALSE	-0.56488	FALSE	-0.0208132	FALSE
chr2	74153952	74186088	DGUOK	+	0.169047	FALSE	0.103694	FALSE	-0.0240253	FALSE
chr1	55315299	55352921	DHCR24	-	0.176107	FALSE	-0.152325	FALSE	-0.0358112	FALSE
chr11	71145456	71159477	DHCR7	-	-0.27503	FALSE	-0.27475	FALSE	-0.0483177	FALSE
chr1	26758772	26797795	DHDDS	+	0.274233	FALSE	0.116324	FALSE	0.0453556	FALSE
chr5	79922044	79950800	DHFR	-	0.223669	FALSE	0.179009	FALSE	-0.0421595	FALSE
chr3	93776765	93782067	DHFRL1	-	0.435186	FALSE	0.318536	FALSE	NA	FALSE
chr16	72042642	72059316	DHODH	+	0.228602	FALSE	-0.128774	FALSE	0.115012	FALSE
chr19	12786530	12792701	DHPS	-	0.218428	FALSE	0.395859	FALSE	0.127993	FALSE
chr17	34948225	34957233	DHRS11	+	-0.233691	FALSE	-0.211795	FALSE	-0.0158474	FALSE
chr1	12627938	12677820	DHRS3	-	1.45018	TRUE	1.31674	TRUE	NA	FALSE
chr14	60611499	60632211	DHRS7	-	-0.48096	FALSE	-0.498329	FALSE	0.0183456	FALSE
chr17	21030240	21095285	DHRS7B	+	-0.160192	FALSE	-0.0617972	FALSE	-0.0779442	FALSE
chr10	12110933	12165224	DHTKD1	+	-0.550848	FALSE	-0.491336	FALSE	-0.050138	FALSE
chr4	24529087	24586184	DHX15	-	0.247884	FALSE	0.182367	FALSE	-0.0510592	FALSE
chr5	54552072	54603521	DHX29	-	-0.105066	FALSE	-0.146609	FALSE	-0.0467297	FALSE
chr3	47844398	47891686	DHX30	+	0.036612	FALSE	-0.00699854	FALSE	0.0112145	FALSE
chr10	127524908	127569884	DHX32	-	-0.389847	FALSE	-0.206323	FALSE	0.0124452	FALSE
chr17	5344231	5372380	DHX33	-	-0.141698	FALSE	-0.0583159	FALSE	-0.0242904	FALSE
chr20	37590980	37668366	DHX35	+	0.172941	FALSE	0.0411962	FALSE	-0.0119695	FALSE
chr3	153993456	154042286	DHX36	-	0.0621567	FALSE	0.032386	FALSE	-0.0687109	FALSE
chr12	125431369	125473667	DHX37	-	0.050338	FALSE	-0.0805026	FALSE	-0.0322624	FALSE
chr16	72127614	72146811	DHX38	+	-0.00841283	FALSE	-0.0254143	FALSE	0.0381122	FALSE
chr17	57642885	57685713	DHX40	+	0.134694	FALSE	0.0418497	FALSE	NA	FALSE
chr2	39024875	39103021	DHX57	-	0.180274	FALSE	0.0618353	FALSE	-0.00866037	FALSE
chr17	41561333	41601680	DHX8	+	0.00889902	FALSE	-0.0457173	FALSE	0.00683347	FALSE
chr1	182808438	182857117	DHX9	+	0.166757	FALSE	0.398485	FALSE	-0.0303259	FALSE
chr12	122692208	122712068	DIABLO	-	0.552234	FALSE	0.279764	FALSE	0.0937945	FALSE
chr5	140894587	140998622	DIAPH1	-	0.289092	FALSE	-0.0282626	FALSE	0.0419578	FALSE
chrX	95939661	96855597	DIAPH2	+	0.262914	FALSE	0.304756	FALSE	0.0195666	FALSE
chr13	60239722	60738119	DIAPH3	-	0.646642	TRUE	0.235334	FALSE	0.0175863	FALSE
chr14	95552564	95623759	DICER1	-	0.150899	FALSE	-0.0409849	FALSE	-0.013983	FALSE
chr20	61509089	61569304	DIDO1	-	0.0436961	FALSE	-0.0121841	FALSE	-0.0189326	FALSE
chr1	210001311	210030910	DIEXF	+	-0.0247558	FALSE	0.270307	FALSE	-0.0289188	FALSE
chr5	61684350	61699728	DIMT1	-	-0.143879	FALSE	-0.0251912	FALSE	-0.0914173	FALSE
chr21	47878861	47989926	DIP2A	+	-0.156318	FALSE	-0.137478	FALSE	-0.149151	FALSE
chr12	50898767	51142450	DIP2B	+	0.183499	FALSE	0.0436685	FALSE	0.00468961	FALSE
chr10	320129	735608	DIP2C	-	-0.188218	FALSE	-0.241133	FALSE	NA	FALSE
chr3	122513900	122599986	DIRC2	+	-0.281405	FALSE	-0.343349	FALSE	-0.0292762	FALSE
chr13	73329539	73356344	DIS3	-	0.0191786	FALSE	0.00929645	FALSE	0.00400995	FALSE
chr15	66585632	66626236	DIS3L	+	0.0262867	FALSE	-0.291694	FALSE	-0.000240896	FALSE
chr2	232826292	233201908	DIS3L2	+	0.188928	FALSE	0.125466	FALSE	0.0146191	FALSE
chr1	222988430	223179337	DISP1	+	0.569207	FALSE	0.637694	TRUE	NA	FALSE
chrX	153991030	154005964	DKC1	+	0.0754573	FALSE	0.0945825	FALSE	-0.0733699	FALSE
chr4	153457415	153460415	DKFZP434I0714	+	0.112006	FALSE	0.103461	FALSE	0.00648556	FALSE
chr7	30409665	30412410	DKFZP586I1420	+	0.332963	FALSE	0.412311	FALSE	-0.259881	FALSE
chr6	2988200	2991405	DKFZP686I15217	+	-0.25258	FALSE	-0.0400665	FALSE	-0.0464655	FALSE
chr11	111895537	111935002	DLAT	+	-0.0589044	FALSE	-0.224345	FALSE	-0.0503094	FALSE
chr7	107531585	107561643	DLD	+	0.0167597	FALSE	0.0519573	FALSE	-0.0760553	FALSE
chr13	50656413	50679433	DLEU1	+	-0.839682	TRUE	-0.720853	TRUE	0.047799	FALSE
chr13	50556687	50699677	DLEU2	-	-0.355414	FALSE	-0.317966	FALSE	-0.0621381	FALSE
chr1	64014650	64016307	DLEU2L	+	0.0440717	FALSE	-0.0897069	FALSE	-0.199957	FALSE
chr3	196769430	197025447	DLG1	-	0.119116	FALSE	-0.114056	FALSE	-0.034315	FALSE
chrX	69664704	69725339	DLG3	+	0.216697	FALSE	0.243059	FALSE	0.0339488	FALSE
chr10	79550548	79686348	DLG5	-	0.32517	FALSE	-0.0259807	FALSE	0.0366786	FALSE
chr18	3496029	4455266	DLGAP1	-	-0.199544	FALSE	-0.150896	FALSE	-0.0306841	FALSE
chr20	34995443	35157040	DLGAP4	+	-0.055186	FALSE	-0.116355	FALSE	NA	FALSE
chr14	55614833	55658396	DLGAP5	-	0.218336	FALSE	0.000929206	FALSE	-0.0519999	FALSE
chr14	75348593	75370450	DLST	+	-0.0833006	FALSE	-0.16071	FALSE	0.0500944	FALSE
chr1	44679124	44686351	DMAP1	+	-0.0487778	FALSE	-0.0778479	FALSE	0.00413065	FALSE
chr19	35988118	36004560	DMKN	-	-0.174748	FALSE	-0.0838782	FALSE	0.144123	FALSE
chr9	22446839	22452472	DMRTA1	+	1.00144	TRUE	2.20701	TRUE	-0.0839347	FALSE
chr7	86781676	86825648	DMTF1	+	0.0204158	FALSE	0.0630156	FALSE	-0.0783011	FALSE
chr19	46286263	46296060	DMWD	-	-0.0999497	FALSE	0.111119	FALSE	0.121214	FALSE
chr5	118407083	118584822	DMXL1	+	0.132598	FALSE	0.0271983	FALSE	-0.05479	FALSE
chr10	70173820	70231730	DNA2	-	0.0152656	FALSE	0.170104	FALSE	-0.0128624	FALSE
chr14	50091891	50101948	DNAAF2	-	-0.247162	FALSE	-0.212081	FALSE	0.0132146	FALSE
chr9	33025208	33039062	DNAJA1	+	-0.198376	FALSE	0.101902	FALSE	-0.0345698	FALSE
chr16	46989273	47007625	DNAJA2	-	-0.252337	FALSE	-0.358435	FALSE	-0.0476153	FALSE
chr16	4475805	4506775	DNAJA3	+	-0.141819	FALSE	-0.143982	FALSE	-0.0171012	FALSE
chr19	14625581	14629201	DNAJB1	-	-0.464971	FALSE	-0.162878	FALSE	-0.0679561	FALSE
chr3	186288466	186303589	DNAJB11	+	-0.320265	FALSE	-0.0668862	FALSE	0.0239717	FALSE
chr10	74092587	74114907	DNAJB12	-	0.298304	FALSE	0.188078	FALSE	0.127299	FALSE
chr4	100820709	100867879	DNAJB14	-	-0.0147689	FALSE	-0.0944594	FALSE	-0.0458895	FALSE
chr1	78470635	78482995	DNAJB4	+	0.0700413	FALSE	-0.244613	FALSE	-0.220792	FALSE
chr9	34989637	34998430	DNAJB5	+	0.991295	TRUE	1.13004	TRUE	0.119541	FALSE
chr7	157129709	157210133	DNAJB6	+	-0.404574	FALSE	-0.462276	FALSE	-0.0458532	FALSE
chr7	108210188	108215294	DNAJB9	+	-0.115834	FALSE	0.24588	FALSE	-0.000493387	FALSE
chr2	183580998	183643255	DNAJC10	+	0.21364	FALSE	0.0518321	FALSE	-0.0645645	FALSE
chr1	6694227	6761966	DNAJC11	-	0.135775	FALSE	-0.0477989	FALSE	0.0275104	FALSE
chr3	132136552	132257876	DNAJC13	+	0.0318851	FALSE	-0.00489863	FALSE	-0.0696695	FALSE
chr12	56214743	56223420	DNAJC14	-	-0.465469	FALSE	-0.244417	FALSE	0.0303978	FALSE
chr13	43597361	43683306	DNAJC15	+	0.234969	FALSE	-0.630829	TRUE	0.0046735	FALSE
chr1	15853351	15898228	DNAJC16	+	0.140692	FALSE	0.11064	FALSE	0.0115114	FALSE
chr5	138745891	138775214	DNAJC18	-	0.33277	FALSE	0.391899	FALSE	0.0533138	FALSE
chr3	180701497	180707562	DNAJC19	-	-0.0728243	FALSE	0.0302549	FALSE	-0.0781876	FALSE
chr7	102952920	102985320	DNAJC2	-	0.293978	FALSE	0.108341	FALSE	-0.00220141	FALSE
chr5	34929697	34959069	DNAJC21	+	-0.14416	FALSE	-0.113098	FALSE	-0.0790201	FALSE
chr11	31391376	31454382	DNAJC24	+	0.292238	FALSE	0.167581	FALSE	-0.105122	FALSE
chr9	114393631	114416631	DNAJC25	+	0.128417	FALSE	0.0715669	FALSE	-0.0240509	FALSE
chr2	25166504	25194963	DNAJC27	-	-0.0145463	FALSE	-0.0468711	FALSE	-0.0794487	FALSE
chr21	34860237	34864023	DNAJC28	-	-1.20062	TRUE	-0.770369	TRUE	-0.353389	FALSE
chr13	96329392	96447243	DNAJC3	+	-0.251635	FALSE	0.0161425	FALSE	0.00966102	FALSE
chr7	73095247	73097781	DNAJC30	-	-0.166904	FALSE	-0.0504126	FALSE	0.498542	FALSE
chr17	40128438	40169715	DNAJC7	-	0.20496	FALSE	0.0260062	FALSE	0.0325875	FALSE
chr1	28526789	28559542	DNAJC8	-	-0.161126	FALSE	-0.204716	FALSE	0.0309153	FALSE
chr10	75002581	75007025	DNAJC9	-	-0.11327	FALSE	-0.0557488	FALSE	0.024439	FALSE
chr14	74111577	74170431	DNAL1	+	-0.627224	TRUE	-0.449192	FALSE	0.0284054	FALSE
chr12	32832136	32898584	DNM1L	+	0.0373425	FALSE	-0.0232796	FALSE	-0.0662193	FALSE
chr19	10828728	10942586	DNM2	+	0.212049	FALSE	0.0586823	FALSE	0.042272	FALSE
chr10	101635333	101769676	DNMBP	-	0.0502551	FALSE	0.171754	FALSE	-0.000681595	FALSE
chr19	10244021	10305755	DNMT1	-	0.262692	FALSE	0.200556	FALSE	-0.0211637	FALSE
chr2	25455844	25565459	DNMT3A	-	-0.519126	FALSE	-0.27747	FALSE	0.0366244	FALSE
chr20	31350190	31397162	DNMT3B	+	-0.117475	FALSE	0.257239	FALSE	-0.0842719	FALSE
chr20	44420575	44440066	DNTTIP1	+	-0.263084	FALSE	-0.0430714	FALSE	-0.115134	FALSE
chr1	94335013	94344762	DNTTIP2	-	-0.00681222	FALSE	-0.235186	FALSE	0.0620164	FALSE
chr10	128594022	129250780	DOCK1	+	0.0634529	FALSE	-0.13533	FALSE	0.0340487	FALSE
chr3	50712671	51421629	DOCK3	+	0.49833	FALSE	NA	FALSE	0.0600926	FALSE
chr7	111366163	111846462	DOCK4	-	-0.0266401	FALSE	0.0595356	FALSE	0.00269848	FALSE
chr8	25042286	25270619	DOCK5	+	0.205259	FALSE	-0.00233167	FALSE	0.00937096	FALSE
chr1	62920396	63153969	DOCK7	-	-0.115262	FALSE	0.0421731	FALSE	-0.064509	FALSE
chr9	131707808	131710012	DOLK	-	0.0885212	FALSE	0.200282	FALSE	0.323171	FALSE
chr9	131843382	131852717	DOLPP1	+	-0.170789	FALSE	0.0434447	FALSE	NA	FALSE
chr21	34950210	34961014	DONSON	-	0.0361276	FALSE	0.0723784	FALSE	0.0922953	FALSE
chr6	83777384	83878190	DOPEY1	+	-0.264134	FALSE	-0.281603	FALSE	-0.0812324	FALSE
chr11	118967212	118972785	DPAGT1	-	-0.432214	FALSE	-0.317697	FALSE	0.135107	FALSE
chr11	65101224	65120451	DPF2	+	-0.116518	FALSE	-0.0889708	FALSE	-0.104441	FALSE
chr1	44435652	44439043	DPH2	+	-0.0317117	FALSE	-0.00798452	FALSE	0.208275	FALSE
chr3	16298567	16306496	DPH3	-	-0.211462	FALSE	-0.249185	FALSE	-0.0352387	FALSE
chr20	61476475	61477543	DPH3P1	+	-0.620312	FALSE	-0.359548	FALSE	0.240369	FALSE
chr1	101455179	101491362	DPH5	-	-0.205309	FALSE	-0.117522	FALSE	-0.175967	FALSE
chr20	49551404	49575060	DPM1	-	-0.0168663	FALSE	-0.0494083	FALSE	0.0446646	FALSE
chr9	130697373	130700763	DPM2	-	-0.364505	FALSE	-0.0680818	FALSE	-0.130253	FALSE
chr1	155112366	155112996	DPM3	-	-0.0916557	FALSE	0.233172	FALSE	0.692979	FALSE
chr15	65737997	65810035	DPP8	-	0.131945	FALSE	0.0184991	FALSE	0.000909721	FALSE
chr3	109044987	109056419	DPPA4	-	-0.545894	FALSE	-0.430181	FALSE	-0.0348284	FALSE
chr17	29302352	29303017	DPRXP4	+	-0.52189	FALSE	-0.120266	FALSE	-0.127568	FALSE
chr7	34968492	35077653	DPY19L1	-	0.363385	FALSE	0.0953336	FALSE	0.0472163	FALSE
chr19	32896654	32976799	DPY19L3	+	0.265367	FALSE	0.0152175	FALSE	-0.00916496	FALSE
chr8	95732102	95806076	DPY19L4	+	0.0592621	FALSE	-0.0314888	FALSE	-0.0571286	FALSE
chr2	32248971	32264844	DPY30	-	0.0698349	FALSE	0.127387	FALSE	0.0588641	FALSE
chr8	26371708	26515693	DPYSL2	+	0.228628	FALSE	-0.0864903	FALSE	-0.00800801	FALSE
chr5	146770370	146889619	DPYSL3	-	-0.228299	FALSE	-0.328393	FALSE	-0.0744505	FALSE
chr1	93811477	93828148	DR1	+	-0.102771	FALSE	-0.0908546	FALSE	-0.0161555	FALSE
chr1	111659953	111682838	DRAM2	-	-0.481287	FALSE	-0.134322	FALSE	-0.0672995	FALSE
chr11	65686727	65689048	DRAP1	+	-0.758378	TRUE	-0.226805	FALSE	NA	FALSE
chr22	31795538	31830172	DRG1	+	-0.0451635	FALSE	-0.0687914	FALSE	0.00753386	FALSE
chr17	17991282	18011292	DRG2	+	0.157921	FALSE	0.151166	FALSE	0.0764619	FALSE
chr5	31400601	31532282	DROSHA	-	0.212709	FALSE	-0.0457332	FALSE	-0.0221056	FALSE
chr18	28645941	28682388	DSC2	-	-0.209356	FALSE	-0.145161	FALSE	-0.0532133	FALSE
chr8	120846180	120868170	DSCC1	-	-0.119697	FALSE	-0.0642604	FALSE	-0.0706916	FALSE
chr21	38595725	38639833	DSCR3	-	0.147444	FALSE	0.0587477	FALSE	-0.0099865	FALSE
chr6	116601282	116759442	DSE	+	-0.235646	FALSE	-0.192628	FALSE	-0.0852445	FALSE
chr18	65173818	65183967	DSEL	-	-0.879681	TRUE	-1.1294	TRUE	-0.0204848	FALSE
chr18	29078026	29128814	DSG2	+	0.226164	FALSE	0.100841	FALSE	-0.0150089	FALSE
chr20	35380193	35402230	DSN1	-	-0.396092	FALSE	-0.17398	FALSE	0.00545936	FALSE
chr6	7541869	7586946	DSP	+	-1.61673	TRUE	-1.33659	TRUE	-0.0221031	FALSE
chr6	56322784	56507694	DST	-	0.56321	FALSE	0.387931	FALSE	0.0126054	FALSE
chr20	17550598	17588652	DSTN	+	0.217826	FALSE	0.018309	FALSE	-0.00130282	FALSE
chr12	6993845	6994950	DSTNP2	+	-0.291662	FALSE	-0.244135	FALSE	-0.333075	FALSE
chr1	205111630	205180727	DSTYK	-	-0.23345	FALSE	-0.0398858	FALSE	-0.0568784	FALSE
chr20	18568555	18744560	DTD1	+	0.269406	FALSE	-0.00623533	FALSE	0.0689593	FALSE
chr1	212208918	212278187	DTL	+	0.445609	FALSE	0.518835	FALSE	0.0182435	FALSE
chr18	32073253	32471808	DTNA	+	1.55682	TRUE	1.04595	TRUE	0.137131	FALSE
chr2	25600111	25896503	DTNB	-	-0.0419214	FALSE	-0.0285692	FALSE	-0.018175	FALSE
chr15	49913225	49937333	DTWD1	+	0.133408	FALSE	0.057421	FALSE	-0.0807476	FALSE
chr5	118172568	118324240	DTWD2	-	0.76584	TRUE	0.26052	FALSE	0.0887757	FALSE
chr12	57998603	58003583	DTX3	+	-0.396904	FALSE	-0.0750977	FALSE	-0.293374	FALSE
chr11	58939811	58976060	DTX4	+	0.825239	TRUE	0.444023	FALSE	NA	FALSE
chr2	242615156	242626383	DTYMK	-	-0.0788679	FALSE	-0.0468483	FALSE	0.0312239	FALSE
chr16	68057203	68113184	DUS2L	+	0.211744	FALSE	0.0246326	FALSE	0.00310537	FALSE
chr7	107204431	107218968	DUS4L	+	0.160154	FALSE	-0.0107425	FALSE	0.002891	FALSE
chr5	172195092	172198203	DUSP1	-	-0.264897	FALSE	-0.142618	FALSE	0.10691	FALSE
chr2	73989324	74007284	DUSP11	-	-0.0381492	FALSE	0.0103598	FALSE	0.0258347	FALSE
chr1	161719580	161726952	DUSP12	+	0.280157	FALSE	0.54318	FALSE	0.0990677	FALSE
chr17	35849950	35873588	DUSP14	+	-0.36891	FALSE	-0.302913	FALSE	0.0596342	FALSE
chr12	12626215	12715448	DUSP16	-	0.308057	FALSE	0.0792467	FALSE	-0.0779185	FALSE
chr17	41843488	41856368	DUSP3	-	0.0450546	FALSE	-0.166908	FALSE	0.182172	FALSE
chr8	29190578	29208267	DUSP4	-	-0.470294	FALSE	-0.442371	FALSE	0.16667	FALSE
chr10	112257624	112271302	DUSP5	+	-0.0100519	FALSE	0.205389	FALSE	0.0719946	FALSE
chr12	89741836	89746296	DUSP6	-	0.0348582	FALSE	-0.0236189	FALSE	-0.226388	FALSE
chr15	48623620	48635570	DUT	+	-0.0168681	FALSE	0.119631	FALSE	-0.0818611	FALSE
chr17	7128660	7137863	DVL2	-	-0.309184	FALSE	-0.244703	FALSE	0.031378	FALSE
chr3	183873283	183891314	DVL3	+	0.0884393	FALSE	-0.150476	FALSE	-0.0156017	FALSE
chr18	46570171	46987079	DYM	-	-0.178132	FALSE	-0.0322912	FALSE	-0.0325076	FALSE
chr14	102430864	102517135	DYNC1H1	+	0.0138769	FALSE	-0.184377	FALSE	0.0261621	FALSE
chr2	172543981	172604919	DYNC1I2	+	-0.124026	FALSE	-0.268631	FALSE	-0.0602354	FALSE
chr3	32567462	32612366	DYNC1LI1	-	0.11704	FALSE	0.0622619	FALSE	-0.0183737	FALSE
chr16	66754798	66785525	DYNC1LI2	-	0.155167	FALSE	0.0146438	FALSE	0.0327024	FALSE
chr11	102980159	103350591	DYNC2H1	+	-0.18882	FALSE	-0.216756	FALSE	-0.0347955	FALSE
chr12	120907659	120936298	DYNLL1	+	-0.85055	TRUE	-0.4245	FALSE	-0.0790158	FALSE
chr17	56160779	56167618	DYNLL2	+	0.17356	FALSE	0.375419	FALSE	0.119233	FALSE
chr20	33104203	33128762	DYNLRB1	+	-0.054938	FALSE	-0.0372263	FALSE	0.0575354	FALSE
chr6	159057506	159065804	DYNLT1	-	0.107	FALSE	0.00168701	FALSE	-0.00261142	FALSE
chr21	38739858	38887679	DYRK1A	+	0.319626	FALSE	0.146351	FALSE	-0.0453017	FALSE
chr12	68042511	68056444	DYRK2	+	-0.0505473	FALSE	-0.118693	FALSE	0.00549586	FALSE
chr13	96230455	96296957	DZIP1	-	-0.369106	FALSE	-0.352821	FALSE	-0.0132156	FALSE
chr3	137780826	137834451	DZIP1L	-	0.342369	FALSE	0.282963	FALSE	NA	FALSE
chr3	108308336	108413693	DZIP3	+	0.378128	FALSE	0.191643	FALSE	-0.0240265	FALSE
chr20	32263291	32274210	E2F1	-	-0.206265	FALSE	0.0942358	FALSE	0.159063	FALSE
chr6	20402136	20493945	E2F3	+	0.31222	FALSE	0.0942546	FALSE	0.00650361	FALSE
chr16	67226067	67232821	E2F4	+	-0.163566	FALSE	-0.0957381	FALSE	-0.1414	FALSE
chr8	86089618	86126753	E2F5	+	0.0834201	FALSE	0.0809865	FALSE	0.0050139	FALSE
chr2	11584500	11606297	E2F6	-	-0.0867925	FALSE	0.119864	FALSE	0.00918444	FALSE
chr12	77415025	77459360	E2F7	-	0.288035	FALSE	0.136785	FALSE	-0.00428071	FALSE
chr11	19245609	19262507	E2F8	-	-0.436907	FALSE	-0.49387	FALSE	0.0420424	FALSE
chr3	15469063	15484120	EAF1	+	-0.00265084	FALSE	0.0161325	FALSE	0.046407	FALSE
chr14	34985134	35008943	EAPP	-	0.127292	FALSE	0.0513492	FALSE	0.0635783	FALSE
chr16	23533333	23568696	EARS2	-	0.119918	FALSE	0.156049	FALSE	-0.0197067	FALSE
chr8	110551928	110577391	EBAG9	+	-0.00489829	FALSE	0.0265191	FALSE	-0.076224	FALSE
chr3	73110809	73112471	EBLN2	+	0.512876	FALSE	0.235917	FALSE	-0.0755249	FALSE
chr1	43629844	43638241	EBNA1BP2	-	-0.128406	FALSE	-0.09138	FALSE	0.120589	FALSE
chrX	48380163	48387104	EBP	+	-0.333383	FALSE	-0.110721	FALSE	0.0971565	FALSE
chr13	50234809	50265623	EBPL	-	-0.0568839	FALSE	0.0928073	FALSE	-0.0267229	FALSE
chr10	74894281	74927853	ECD	-	-0.155261	FALSE	-0.156845	FALSE	-0.0772778	FALSE
chr6	127609856	127664754	ECHDC1	-	-0.0473158	FALSE	-0.248391	FALSE	0.016271	FALSE
chr10	11784355	11806065	ECHDC3	+	-0.141878	FALSE	-0.405142	FALSE	0.101502	FALSE
chr10	135175986	135186908	ECHS1	-	-0.142818	FALSE	-0.218874	FALSE	-0.222621	FALSE
chr6	4115926	4135831	ECI2	-	-0.526722	FALSE	-0.402123	FALSE	-0.131075	FALSE
chr3	172472297	172539263	ECT2	+	0.233866	FALSE	0.125191	FALSE	-0.0595692	FALSE
chr15	74922898	74988386	EDC3	-	0.0375429	FALSE	-0.0120361	FALSE	-0.0831844	FALSE
chr3	5229358	5261650	EDEM1	+	-0.644413	TRUE	-0.583046	FALSE	-0.0268377	FALSE
chr20	33703159	33735161	EDEM2	-	-0.361781	FALSE	-0.42853	FALSE	-0.0715517	FALSE
chr9	139756570	139760738	EDF1	-	-0.718808	TRUE	-0.427594	FALSE	-0.0529511	FALSE
chr5	83238125	83680611	EDIL3	-	-0.846441	TRUE	-1.09439	TRUE	0.0208413	FALSE
chr6	12290528	12297427	EDN1	+	1.71247	TRUE	1.49223	TRUE	NA	FALSE
chr12	93166284	93323107	EEA1	-	0.0300976	FALSE	-0.201295	FALSE	-0.0525995	FALSE
chr11	85955805	85989785	EED	+	-0.25943	FALSE	-0.18798	FALSE	-0.0427265	FALSE
chr6	74225472	74230755	EEF1A1	-	-0.284948	FALSE	-0.157802	FALSE	-0.0208987	FALSE
chr2	207024317	207027653	EEF1B2	+	-0.190423	FALSE	-0.0750014	FALSE	-0.0434045	FALSE
chr8	144661866	144679845	EEF1D	-	-0.0915123	FALSE	-0.0868359	FALSE	0.0579037	FALSE
chr6	8073592	8102828	EEF1E1	-	0.149146	FALSE	0.127503	FALSE	0.0261158	FALSE
chr11	62327072	62341460	EEF1G	-	-0.244107	FALSE	-0.153103	FALSE	-0.00344996	FALSE
chr19	3976053	3985461	EEF2	-	-0.18736	FALSE	-0.0233891	FALSE	0.031689	FALSE
chr1	245133170	245288530	EFCAB2	+	0.525412	FALSE	0.620458	TRUE	NA	FALSE
chr13	22066827	22178355	EFHA1	-	0.102649	FALSE	-0.0403268	FALSE	-0.0175307	FALSE
chr8	16884746	16980148	EFHA2	+	-0.0527079	FALSE	-0.165452	FALSE	-0.108954	FALSE
chr1	155036212	155042029	EFNA4	+	-1.12277	TRUE	-0.032571	FALSE	-0.0875875	FALSE
chr5	106712589	107006596	EFNA5	-	0.969011	TRUE	0.848842	TRUE	0.0147644	FALSE
chr13	107142078	107187388	EFNB2	-	-0.429401	FALSE	-0.941967	TRUE	0.027725	FALSE
chr8	132916355	133025886	EFR3A	+	0.0366828	FALSE	-0.150898	FALSE	-0.0409689	FALSE
chr14	23825610	23834842	EFS	-	-1.00718	TRUE	-0.708843	TRUE	NA	FALSE
chr15	82422560	82555104	EFTUD1	-	0.367462	FALSE	0.0566403	FALSE	-0.102081	FALSE
chr17	42927654	42976993	EFTUD2	-	0.146781	FALSE	-0.0550874	FALSE	0.0484346	FALSE
chr3	167967309	168548374	EGFEM1P	+	-0.210121	FALSE	-0.403407	FALSE	-0.105244	FALSE
chr19	41305047	41314346	EGLN2	+	0.0815282	FALSE	0.315686	FALSE	0.17271	FALSE
chr14	34393420	34420284	EGLN3	-	0.898287	TRUE	0.723185	TRUE	0.0909183	FALSE
chr2	62900985	63273621	EHBP1	+	0.694664	TRUE	0.62433	TRUE	-0.062135	FALSE
chr15	42191638	42264755	EHD4	-	0.172741	FALSE	0.014107	FALSE	0.0448027	FALSE
chr9	140513443	140730578	EHMT1	+	0.0459614	FALSE	-0.154682	FALSE	-0.0167389	FALSE
chr6	31847536	31865464	EHMT2	-	-0.297309	FALSE	-0.0743631	FALSE	-0.050177	FALSE
chr11	125439297	125454575	EI24	+	-0.0334195	FALSE	0.0583605	FALSE	0.059606	FALSE
chr15	49170289	49172380	EID1	+	-0.0200659	FALSE	0.147136	FALSE	0.102906	FALSE
chr19	40029446	40030838	EID2	-	-0.289005	FALSE	-0.413641	FALSE	0.142663	FALSE
chr19	40021629	40023494	EID2B	-	0.174127	FALSE	0.197198	FALSE	NA	FALSE
chr12	104697509	104698982	EID3	+	0.506881	FALSE	0.130881	FALSE	0.25994	FALSE
chr17	39845126	39847898	EIF1	+	-0.106104	FALSE	0.0261558	FALSE	-0.0320476	FALSE
chr11	65764015	65769637	EIF1AD	-	-0.319928	FALSE	-0.229573	FALSE	0.0542154	FALSE
chrX	20142635	20159966	EIF1AX	-	0.00270496	FALSE	0.26058	FALSE	-0.0120832	FALSE
chrY	22737610	22755040	EIF1AY	+	0.897058	TRUE	0.36079	FALSE	-0.0638265	FALSE
chr3	40351172	40353915	EIF1B	+	-0.00720613	FALSE	0.147288	FALSE	0.0313424	FALSE
chr3	150264573	150303803	EIF2A	+	-0.00843219	FALSE	-0.0115536	FALSE	0.00116317	FALSE
chr7	6061877	6098860	EIF2AK1	-	0.201914	FALSE	0.154082	FALSE	0.0363264	FALSE
chr2	37332283	37384190	EIF2AK2	-	0.271278	FALSE	0.207593	FALSE	0.0432021	FALSE
chr15	40226346	40327797	EIF2AK4	+	0.0514146	FALSE	-0.0322898	FALSE	-0.000999168	FALSE
chr12	124105569	124118323	EIF2B1	-	-0.399683	FALSE	-0.449258	FALSE	-0.0196455	FALSE
chr14	75469611	75476294	EIF2B2	+	-0.0273002	FALSE	-0.0807751	FALSE	-0.0886674	FALSE
chr1	45316193	45452361	EIF2B3	-	-0.0323506	FALSE	-0.115015	FALSE	-0.036547	FALSE
chr2	27587218	27593324	EIF2B4	-	-0.28529	FALSE	-0.238219	FALSE	0.242716	FALSE
chr3	183852809	183863099	EIF2B5	+	-0.423467	FALSE	-0.10697	FALSE	-0.0543342	FALSE
chr1	36348809	36389899	EIF2C1	+	-0.680366	TRUE	-0.888257	TRUE	-0.0465125	FALSE
chr8	141541263	141645646	EIF2C2	-	0.0309643	FALSE	-0.15432	FALSE	0.0205027	FALSE
chr1	36396682	36522063	EIF2C3	+	-0.023417	FALSE	-0.0815401	FALSE	-0.0333732	FALSE
chr1	36273827	36323490	EIF2C4	+	-0.413229	FALSE	-0.32273	FALSE	-0.0019776	FALSE
chr1	206764973	206785904	EIF2D	-	-0.0171671	FALSE	0.279982	FALSE	0.0587873	FALSE
chr14	67827033	67853233	EIF2S1	+	0.0820036	FALSE	-0.0337551	FALSE	0.0034894	FALSE
chr20	32676114	32700085	EIF2S2	-	-0.0158535	FALSE	0.151469	FALSE	-0.032776	FALSE
chrX	24073064	24096927	EIF2S3	+	-0.234753	FALSE	-0.290934	FALSE	-0.0155252	FALSE
[truncated: 6,094 more rows]
