# Supplementary material for: Abnormal RNA stability in amyotrophic lateral sclerosis
Source: Nat Commun. 2018 Jul 20;9:2845. doi: 10.1038/s41467-018-05049-z (PMC6054632; doi:10.1038/s41467-018-05049-z)
Supplement: Supplementary file 7 — Supplementary Data 5 [file 41467_2018_5049_MOESM7_ESM.xlsx]

## Sheet: Description
RNA instability in amyotrophic lateral sclerosis
EM Tank, C Figueroa-Romero et al.
Datafile 5
Mass spectrometry results for iPSCs
Samples used for mass spectrometry are listed in Supplementary Table 1
Protein ratio:
Median normalized protein abundance (ALS) / Median normalized protein abundance (CTL)
Significance critera:
Two-stage linear step-up procedure of Benjamini, Krieger and Yekutieli, with Q = 10%.

## Sheet: iPSCs
Gene name	Protein name	Ribosomal	Mitochondrial	C9_vs_CTL_protein_ratio	C9_vs_CTL_protein_significant	sALS_vs_CTL_protein_ratio	sALS_vs_CTL_protein_significant
HIST1H1A	Histone H1.1 (Histone H1a)	FALSE	FALSE	9.103	TRUE	5.93646	TRUE
MT-ND1	NADH-ubiquinone oxidoreductase chain 1 (EC 1.6.5.3) (NADH dehydrogenase subunit 1)	FALSE	FALSE	5.89565	FALSE	7.95514	FALSE
DDX3Y	ATP-dependent RNA helicase DDX3Y (EC 3.6.4.13) (DEAD box protein 3, Y-chromosomal)	FALSE	FALSE	5.32847	TRUE	1.16293	FALSE
VAT1L	Synaptic vesicle membrane protein VAT-1 homolog-like (EC 1.-.-.-)	FALSE	FALSE	5.20957	TRUE	3.83607	TRUE
IMUP	Immortalization up-regulated protein (Hepatocyte growth factor activator inhibitor type 2-related small protein) (H2RSP) (HAI-2-related small protein)	FALSE	FALSE	4.9823	TRUE	5.41593	TRUE
MGMT	Methylated-DNA--protein-cysteine methyltransferase (EC 2.1.1.63) (6-O-methylguanine-DNA methyltransferase) (MGMT) (O-6-methylguanine-DNA-alkyltransferase)	FALSE	FALSE	3.86688	FALSE	1.40909	FALSE
TCEAL5	Transcription elongation factor A protein-like 5 (TCEA-like protein 5) (Transcription elongation factor S-II protein-like 5)	FALSE	FALSE	3.64172	TRUE	3.91758	TRUE
CPS1	Carbamoyl-phosphate synthase [ammonia], mitochondrial (EC 6.3.4.16) (Carbamoyl-phosphate synthetase I) (CPSase I)	FALSE	TRUE	3.47123	TRUE	3.59452	TRUE
SYN1	Synapsin-1 (Brain protein 4.1) (Synapsin I)	FALSE	FALSE	3.46272	TRUE	3.70338	TRUE
ZFP64	Zinc finger protein 64 homolog, isoforms 1 and 2 (Zfp-64) (Zinc finger protein 338)	FALSE	FALSE	3.1792	FALSE	2.25745	FALSE
HLA-A	HLA class I histocompatibility antigen, A-1 alpha chain (MHC class I antigen A*1)	FALSE	FALSE	2.90069	FALSE	3.00205	FALSE
VIL1	Villin-1	FALSE	FALSE	2.87186	TRUE	3.62202	TRUE
SAMD1	Atherin (Sterile alpha motif domain-containing protein 1) (SAM domain-containing protein 1)	FALSE	FALSE	2.64437	FALSE	1.63594	FALSE
IGSF1	Immunoglobulin superfamily member 1 (IgSF1) (Immunoglobulin-like domain-containing protein 1) (Inhibin-binding protein) (InhBP) (Pituitary gland-specific factor 2) (p120)	FALSE	FALSE	2.62969	TRUE	4.82835	TRUE
RPL22L1	60S ribosomal protein L22-like 1 (Large ribosomal subunit protein eL22-like 1)	TRUE	FALSE	2.46197	TRUE	2.75881	FALSE
CNN1	Calponin-1 (Basic calponin) (Calponin H1, smooth muscle)	FALSE	FALSE	2.45286	TRUE	4.17245	FALSE
INS	Insulin [Cleaved into: Insulin B chain; Insulin A chain]	FALSE	FALSE	2.43962	FALSE	0.65677	FALSE
SLC7A3	Cationic amino acid transporter 3 (CAT-3) (CAT3) (Cationic amino acid transporter y+) (Solute carrier family 7 member 3)	FALSE	FALSE	2.42995	TRUE	2.27087	FALSE
HLA-C	HLA class I histocompatibility antigen, Cw-5 alpha chain (MHC class I antigen Cw*5)	FALSE	FALSE	2.37541	TRUE	2.48174	TRUE
TXNRD2	Thioredoxin reductase 2, mitochondrial (EC 1.8.1.9) (Selenoprotein Z) (SelZ) (TR-beta) (Thioredoxin reductase TR3)	FALSE	TRUE	2.33134	TRUE	2.67713	TRUE
CPPED1	Serine/threonine-protein phosphatase CPPED1 (EC 3.1.3.16) (Calcineurin-like phosphoesterase domain-containing protein 1) (Complete S-transactivated protein 1)	FALSE	FALSE	2.31908	TRUE	2.08332	TRUE
CAPN6	Calpain-6 (Calpain-like protease X-linked) (Calpamodulin) (CalpM)	FALSE	FALSE	2.31221	TRUE	1.73004	TRUE
RAD51AP1	RAD51-associated protein 1 (RAD51-interacting protein)	FALSE	FALSE	2.27294	FALSE	1.06588	FALSE
LITAF	Lipopolysaccharide-induced tumor necrosis factor-alpha factor (LPS-induced TNF-alpha factor) (Small integral membrane protein of lysosome/late endosome) (p53-induced gene 7 protein)	FALSE	FALSE	2.255	TRUE	1.87349	TRUE
VWA5A	von Willebrand factor A domain-containing protein 5A (Breast cancer suppressor candidate 1) (BCSC-1) (Loss of heterozygosity 11 chromosomal region 2 gene A protein)	FALSE	FALSE	2.23497	TRUE	1.49183	FALSE
LMCD1	LIM and cysteine-rich domains protein 1 (Dyxin)	FALSE	FALSE	2.21787	FALSE	3.16077	FALSE
DCX	Neuronal migration protein doublecortin (Doublin) (Lissencephalin-X) (Lis-X)	FALSE	FALSE	2.17918	TRUE	1.82889	FALSE
ANOS1	Anosmin-1 (Adhesion molecule-like X-linked) (Kallmann syndrome protein)	FALSE	FALSE	2.13808	TRUE	2.3782	TRUE
LGALS1	Galectin-1 (Gal-1) (14 kDa laminin-binding protein) (HLBP14) (14 kDa lectin) (Beta-galactoside-binding lectin L-14-I) (Galaptin) (HBL) (HPL) (Lactose-binding lectin 1) (Lectin galactoside-binding soluble 1) (Putative MAPK-activating protein PM12) (S-Lac lectin 1)	FALSE	FALSE	2.12058	TRUE	2.67556	TRUE
MYL9	Myosin regulatory light polypeptide 9 (20 kDa myosin light chain) (LC20) (MLC-2C) (Myosin RLC) (Myosin regulatory light chain 2, smooth muscle isoform) (Myosin regulatory light chain 9) (Myosin regulatory light chain MRLC1)	FALSE	FALSE	2.11897	TRUE	1.83962	TRUE
MTCL1	Microtubule cross-linking factor 1 (Coiled-coil domain-containing protein 165) (PAR-1-interacting protein) (SOGA family member 2)	FALSE	FALSE	2.10761	FALSE	1.64193	FALSE
PTRF	Polymerase I and transcript release factor (Cavin-1)	FALSE	FALSE	2.07788	TRUE	2.32035	TRUE
RPS4Y1	40S ribosomal protein S4, Y isoform 1 (Small ribosomal subunit protein eS4)	TRUE	FALSE	2.07404	FALSE	1.00635	FALSE
CD74	HLA class II histocompatibility antigen gamma chain (HLA-DR antigens-associated invariant chain) (Ia antigen-associated invariant chain) (Ii) (p33) (CD antigen CD74)	FALSE	FALSE	2.07199	TRUE	3.23278	TRUE
FBLL1	rRNA/tRNA 2'-O-methyltransferase fibrillarin-like protein 1 (EC 2.1.1.-) (Protein-glutamine methyltransferase)	FALSE	FALSE	2.03906	TRUE	2.59635	TRUE
TPM2	Tropomyosin beta chain (Beta-tropomyosin) (Tropomyosin-2)	FALSE	FALSE	2.02062	TRUE	1.8311	TRUE
COL23A1	Collagen alpha-1(XXIII) chain	FALSE	FALSE	2.01625	FALSE	1.41336	FALSE
MME	Neprilysin (EC 3.4.24.11) (Atriopeptidase) (Common acute lymphocytic leukemia antigen) (CALLA) (Enkephalinase) (Neutral endopeptidase 24.11) (NEP) (Neutral endopeptidase) (Skin fibroblast elastase) (SFE) (CD antigen CD10)	FALSE	FALSE	1.9802	TRUE	2.08581	TRUE
COTL1	Coactosin-like protein	FALSE	FALSE	1.97436	TRUE	1.74138	TRUE
NME7	Nucleoside diphosphate kinase 7 (NDK 7) (NDP kinase 7) (EC 2.7.4.6) (nm23-H7)	FALSE	FALSE	1.955	FALSE	0.932879	FALSE
CAMKK1	Calcium/calmodulin-dependent protein kinase kinase 1 (CaM-KK 1) (CaM-kinase kinase 1) (CaMKK 1) (EC 2.7.11.17) (CaM-kinase IV kinase) (Calcium/calmodulin-dependent protein kinase kinase alpha) (CaM-KK alpha) (CaM-kinase kinase alpha) (CaMKK alpha)	FALSE	FALSE	1.95294	TRUE	1.59853	FALSE
OLFM2	Noelin-2 (Olfactomedin-2)	FALSE	FALSE	1.94158	TRUE	2.14653	FALSE
BICD2	Protein bicaudal D homolog 2 (Bic-D 2)	FALSE	FALSE	1.93043	FALSE	0.863138	FALSE
SCRN2	Secernin-2	FALSE	FALSE	1.92243	FALSE	0.906619	FALSE
FABP3	Fatty acid-binding protein, heart (Fatty acid-binding protein 3) (Heart-type fatty acid-binding protein) (H-FABP) (Mammary-derived growth inhibitor) (MDGI) (Muscle fatty acid-binding protein) (M-FABP)	FALSE	FALSE	1.90839	TRUE	1.69015	TRUE
WBP4	WW domain-binding protein 4 (WBP-4) (Formin-binding protein 21) (WW domain-containing-binding protein 4)	FALSE	FALSE	1.90216	FALSE	2.15921	FALSE
TAGLN	Transgelin (22 kDa actin-binding protein) (Protein WS3-10) (Smooth muscle protein 22-alpha) (SM22-alpha)	FALSE	FALSE	1.88687	TRUE	2.00488	TRUE
FHL2	Four and a half LIM domains protein 2 (FHL-2) (LIM domain protein DRAL) (Skeletal muscle LIM-protein 3) (SLIM-3)	FALSE	FALSE	1.8823	TRUE	2.15381	TRUE
METTL7B	Methyltransferase-like protein 7B (EC 2.1.1.-)	FALSE	FALSE	1.8747	TRUE	2.10211	TRUE
RABEP1	Rab GTPase-binding effector protein 1 (Rabaptin-4) (Rabaptin-5) (Rabaptin-5alpha) (Renal carcinoma antigen NY-REN-17)	FALSE	FALSE	1.83292	TRUE	1.37512	TRUE
MAP1A	Microtubule-associated protein 1A (MAP-1A) (Proliferation-related protein p80) [Cleaved into: MAP1A heavy chain; MAP1 light chain LC2]	FALSE	FALSE	1.80893	TRUE	1.93273	TRUE
2017-09-10	Septin-10	FALSE	FALSE	1.80882	NA	1.88038	NA
SLC7A11	Cystine/glutamate transporter (Amino acid transport system xc-) (Calcium channel blocker resistance protein CCBR1) (Solute carrier family 7 member 11) (xCT)	FALSE	FALSE	1.8055	TRUE	1.90183	TRUE
DNAJC21	DnaJ homolog subfamily C member 21 (DnaJ homolog subfamily A member 5) (Protein GS3)	FALSE	FALSE	1.79754	TRUE	1.5855	FALSE
CEP41	Centrosomal protein of 41 kDa (Cep41) (Testis-specific gene A14 protein)	FALSE	FALSE	1.79676	FALSE	1.02158	FALSE
LANCL1	LanC-like protein 1 (40 kDa erythrocyte membrane protein) (p40)	FALSE	FALSE	1.78731	TRUE	1.41971	TRUE
TDRP	Testis development-related protein (Protein INM01)	FALSE	FALSE	1.78437	TRUE	1.42287	FALSE
PHLDB1	Pleckstrin homology-like domain family B member 1 (Protein LL5-alpha)	FALSE	FALSE	1.78413	TRUE	1.73884	FALSE
ATXN3	Ataxin-3 (EC 3.4.19.12) (Machado-Joseph disease protein 1) (Spinocerebellar ataxia type 3 protein)	FALSE	FALSE	1.77351	TRUE	1.33629	FALSE
MSN	Moesin (Membrane-organizing extension spike protein)	FALSE	FALSE	1.76396	TRUE	1.79665	TRUE
PLIN2	Perilipin-2 (Adipophilin) (Adipose differentiation-related protein) (ADRP)	FALSE	FALSE	1.76103	TRUE	1.3451	TRUE
FZD7	Frizzled-7 (Fz-7) (hFz7) (FzE3)	FALSE	FALSE	1.7601	TRUE	2.12423	TRUE
COL1A2	Collagen alpha-2(I) chain (Alpha-2 type I collagen)	FALSE	FALSE	1.75945	TRUE	2.298	FALSE
PRKCB	Protein kinase C beta type (PKC-B) (PKC-beta) (EC 2.7.11.13)	FALSE	FALSE	1.7481	FALSE	1.13251	FALSE
HMOX1	Heme oxygenase 1 (HO-1) (EC 1.14.14.18)	FALSE	FALSE	1.74615	TRUE	1.82474	TRUE
SSBP2	Single-stranded DNA-binding protein 2 (Sequence-specific single-stranded-DNA-binding protein 2)	FALSE	FALSE	1.74381	TRUE	1.37252	FALSE
ZNF185	Zinc finger protein 185 (LIM domain protein ZNF185) (P1-A)	FALSE	FALSE	1.74276	TRUE	1.56617	FALSE
RPE	Ribulose-phosphate 3-epimerase (EC 5.1.3.1) (Ribulose-5-phosphate-3-epimerase)	FALSE	FALSE	1.73967	TRUE	1.25287	FALSE
TSEN15	tRNA-splicing endonuclease subunit Sen15 (SEN15 homolog) (HsSEN15) (tRNA-intron endonuclease Sen15)	FALSE	FALSE	1.73214	TRUE	1.82143	FALSE
LGALS3BP	Galectin-3-binding protein (Basement membrane autoantigen p105) (Lectin galactoside-binding soluble 3-binding protein) (Mac-2-binding protein) (MAC2BP) (Mac-2 BP) (Tumor-associated antigen 90K)	FALSE	FALSE	1.73044	TRUE	1.89704	TRUE
SPIN2A	Spindlin-2A (Protein DXF34) (Spindlin-like protein 2A) (SPIN-2) (SPIN-2A)	FALSE	FALSE	1.72693	TRUE	1.53367	FALSE
SHISA2	Protein shisa-2 homolog (Transmembrane protein 46)	FALSE	FALSE	1.71847	TRUE	1.16873	FALSE
PMEL	Melanocyte protein PMEL (ME20-M) (ME20M) (Melanocyte protein Pmel 17) (Melanocytes lineage-specific antigen GP100) (Melanoma-associated ME20 antigen) (P1) (P100) (Premelanosome protein) (Silver locus protein homolog) [Cleaved into: M-alpha (95 kDa melanocyte-specific secreted glycoprotein) (P26) (Secreted melanoma-associated ME20 antigen) (ME20-S) (ME20S); M-beta]	FALSE	FALSE	1.71724	FALSE	1.3634	FALSE
PTPRK	Receptor-type tyrosine-protein phosphatase kappa (Protein-tyrosine phosphatase kappa) (R-PTP-kappa) (EC 3.1.3.48)	FALSE	FALSE	1.70204	FALSE	1.31833	FALSE
RASGEF1C	Ras-GEF domain-containing family member 1C	FALSE	FALSE	1.69915	FALSE	9.24788	FALSE
GIGYF1	PERQ amino acid-rich with GYF domain-containing protein 1 (GRB10-interacting GYF protein 1)	FALSE	FALSE	1.69902	TRUE	1.678	FALSE
CCZ1B	Vacuolar fusion protein CCZ1 homolog B (Vacuolar fusion protein CCZ1 homolog-like)	FALSE	FALSE	1.69843	TRUE	1.61561	TRUE
ZCCHC10	Zinc finger CCHC domain-containing protein 10	FALSE	FALSE	1.69618	FALSE	1.23944	FALSE
DNAJB5	DnaJ homolog subfamily B member 5 (Heat shock protein Hsp40-2) (Heat shock protein Hsp40-3) (Heat shock protein cognate 40) (Hsc40)	FALSE	FALSE	1.6924	TRUE	1.69713	TRUE
FABP7	Fatty acid-binding protein, brain (Brain lipid-binding protein) (BLBP) (Brain-type fatty acid-binding protein) (B-FABP) (Fatty acid-binding protein 7) (Mammary-derived growth inhibitor related)	FALSE	FALSE	1.68614	FALSE	1.97337	FALSE
TAF1C	TATA box-binding protein-associated factor RNA polymerase I subunit C (RNA polymerase I-specific TBP-associated factor 110 kDa) (TAFI110) (TATA box-binding protein-associated factor 1C) (TBP-associated factor 1C) (Transcription initiation factor SL1/TIF-IB subunit C)	FALSE	FALSE	1.68261	FALSE	1.73155	FALSE
MTMR12	Myotubularin-related protein 12 (Phosphatidylinositol 3 phosphate 3-phosphatase adapter subunit) (3-PAP) (3-phosphatase adapter protein)	FALSE	FALSE	1.68121	FALSE	1.28691	FALSE
ZFAND5	AN1-type zinc finger protein 5 (Zinc finger A20 domain-containing protein 2) (Zinc finger protein 216)	FALSE	FALSE	1.67854	FALSE	1.42532	FALSE
ACAD11	Acyl-CoA dehydrogenase family member 11 (ACAD-11) (EC 1.3.99.-)	FALSE	FALSE	1.67289	TRUE	1.63776	FALSE
APPL2	DCC-interacting protein 13-beta (Dip13-beta) (Adapter protein containing PH domain, PTB domain and leucine zipper motif 2)	FALSE	FALSE	1.67189	TRUE	1.28422	FALSE
FILIP1	Filamin-A-interacting protein 1 (FILIP)	FALSE	FALSE	1.6641	FALSE	1.7359	FALSE
HSPB1	Heat shock protein beta-1 (HspB1) (28 kDa heat shock protein) (Estrogen-regulated 24 kDa protein) (Heat shock 27 kDa protein) (HSP 27) (Stress-responsive protein 27) (SRP27)	FALSE	FALSE	1.65927	TRUE	1.21757	TRUE
PDLIM7	PDZ and LIM domain protein 7 (LIM mineralization protein) (LMP) (Protein enigma)	FALSE	FALSE	1.65925	TRUE	1.66405	TRUE
S100A6	Protein S100-A6 (Calcyclin) (Growth factor-inducible protein 2A9) (MLN 4) (Prolactin receptor-associated protein) (PRA) (S100 calcium-binding protein A6)	FALSE	FALSE	1.65633	FALSE	1.72828	TRUE
DCTD	Deoxycytidylate deaminase (EC 3.5.4.12) (dCMP deaminase)	FALSE	FALSE	1.65593	TRUE	1.44427	TRUE
TMEM263	Transmembrane protein 263	FALSE	FALSE	1.65457	TRUE	1.33629	TRUE
STXBP6	Syntaxin-binding protein 6 (Amisyn)	FALSE	FALSE	1.65118	FALSE	1.59477	FALSE
CCDC94	Coiled-coil domain-containing protein 94	FALSE	FALSE	1.64598	FALSE	1.4023	FALSE
TAP2	Antigen peptide transporter 2 (APT2) (ATP-binding cassette sub-family B member 3) (Peptide supply factor 2) (Peptide transporter PSF2) (PSF-2) (Peptide transporter TAP2) (Peptide transporter involved in antigen processing 2) (Really interesting new gene 11 protein)	FALSE	FALSE	1.63585	FALSE	1.8554	FALSE
AFAP1L2	Actin filament-associated protein 1-like 2 (AFAP1-like protein 2)	FALSE	FALSE	1.63021	FALSE	0.835227	FALSE
PLCL2	Inactive phospholipase C-like protein 2 (PLC-L(2)) (PLC-L2) (Phospholipase C-L2) (Phospholipase C-epsilon-2) (PLC-epsilon-2)	FALSE	FALSE	1.62758	TRUE	1.33997	FALSE
BUB1	Mitotic checkpoint serine/threonine-protein kinase BUB1 (hBUB1) (EC 2.7.11.1) (BUB1A)	FALSE	FALSE	1.6254	TRUE	1.57137	TRUE
HPRT1	Hypoxanthine-guanine phosphoribosyltransferase (HGPRT) (HGPRTase) (EC 2.4.2.8)	FALSE	FALSE	1.61465	TRUE	1.45051	TRUE
ANTXR1	Anthrax toxin receptor 1 (Tumor endothelial marker 8)	FALSE	FALSE	1.60475	FALSE	1.93156	FALSE
ATP1A2	Sodium/potassium-transporting ATPase subunit alpha-2 (Na(+)/K(+) ATPase alpha-2 subunit) (EC 3.6.3.9) (Sodium pump subunit alpha-2)	FALSE	FALSE	1.60355	TRUE	2.38674	TRUE
UBE2L6	Ubiquitin/ISG15-conjugating enzyme E2 L6 (EC 2.3.2.23) (E2 ubiquitin-conjugating enzyme L6) (Retinoic acid-induced gene B protein) (RIG-B) (UbcH8) (Ubiquitin carrier protein L6) (Ubiquitin-protein ligase L6)	FALSE	FALSE	1.60283	TRUE	1.41001	TRUE
C3orf38	Uncharacterized protein C3orf38	FALSE	FALSE	1.60175	FALSE	1.52093	FALSE
BLVRB	Flavin reductase (NADPH) (FR) (EC 1.5.1.30) (Biliverdin reductase B) (BVR-B) (EC 1.3.1.24) (Biliverdin-IX beta-reductase) (Green heme-binding protein) (GHBP) (NADPH-dependent diaphorase) (NADPH-flavin reductase) (FLR)	FALSE	FALSE	1.59811	TRUE	1.3303	TRUE
PTTG1	Securin (Esp1-associated protein) (Pituitary tumor-transforming gene 1 protein) (Tumor-transforming protein 1) (hPTTG)	FALSE	FALSE	1.59612	TRUE	1.33926	FALSE
ATIC	Bifunctional purine biosynthesis protein PURH [Cleaved into: Bifunctional purine biosynthesis protein PURH, N-terminally processed] [Includes: Phosphoribosylaminoimidazolecarboxamide formyltransferase (EC 2.1.2.3) (5-aminoimidazole-4-carboxamide ribonucleotide formyltransferase) (AICAR transformylase); IMP cyclohydrolase (EC 3.5.4.10) (ATIC) (IMP synthase) (Inosinicase)]	FALSE	FALSE	1.59595	TRUE	1.58238	TRUE
THBS1	Thrombospondin-1	FALSE	FALSE	1.59561	TRUE	0.873229	FALSE
S100A13	Protein S100-A13 (S100 calcium-binding protein A13)	FALSE	FALSE	1.5881	TRUE	1.61574	TRUE
UCHL1	Ubiquitin carboxyl-terminal hydrolase isozyme L1 (UCH-L1) (EC 3.4.19.12) (EC 6.-.-.-) (Neuron cytoplasmic protein 9.5) (PGP 9.5) (PGP9.5) (Ubiquitin thioesterase L1)	FALSE	FALSE	1.58377	TRUE	1.49388	TRUE
PCLAF	PCNA-associated factor (Hepatitis C virus NS5A-transactivated protein 9) (HCV NS5A-transactivated protein 9) (Overexpressed in anaplastic thyroid carcinoma 1) (OEATC-1) (PCNA-associated factor of 15 kDa) (PAF15) (p15PAF) (PCNA-clamp-associated factor)	FALSE	FALSE	1.57757	TRUE	1.56514	FALSE
AKR1A1	Alcohol dehydrogenase [NADP(+)] (EC 1.1.1.2) (Aldehyde reductase) (Aldo-keto reductase family 1 member A1)	FALSE	FALSE	1.57347	TRUE	1.09997	FALSE
BCAT1	Branched-chain-amino-acid aminotransferase, cytosolic (BCAT(c)) (EC 2.6.1.42) (Protein ECA39)	FALSE	FALSE	1.56983	TRUE	1.26034	FALSE
TAGLN2	Transgelin-2 (Epididymis tissue protein Li 7e) (SM22-alpha homolog)	FALSE	FALSE	1.56904	TRUE	1.89781	FALSE
SEMA4B	Semaphorin-4B	FALSE	FALSE	1.56895	TRUE	1.8902	TRUE
ANXA3	Annexin A3 (35-alpha calcimedin) (Annexin III) (Annexin-3) (Inositol 1,2-cyclic phosphate 2-phosphohydrolase) (Lipocortin III) (Placental anticoagulant protein III) (PAP-III)	FALSE	FALSE	1.56276	TRUE	1.17201	FALSE
RNASEH2C	Ribonuclease H2 subunit C (RNase H2 subunit C) (Aicardi-Goutieres syndrome 3 protein) (AGS3) (RNase H1 small subunit) (Ribonuclease HI subunit C)	FALSE	FALSE	1.56254	TRUE	1.46464	TRUE
ASMTL	N-acetylserotonin O-methyltransferase-like protein (ASMTL) (EC 2.1.1.-)	FALSE	FALSE	1.562	TRUE	1.55389	TRUE
NRBF2	Nuclear receptor-binding factor 2 (NRBF-2) (Comodulator of PPAR and RXR)	FALSE	FALSE	1.56171	TRUE	1.4741	TRUE
GPC3	Glypican-3 (GTR2-2) (Intestinal protein OCI-5) (MXR7) [Cleaved into: Secreted glypican-3]	FALSE	FALSE	1.5599	FALSE	1.16162	FALSE
GSN	Gelsolin (AGEL) (Actin-depolymerizing factor) (ADF) (Brevin)	FALSE	FALSE	1.55808	TRUE	1.14879	FALSE
AAMP	Angio-associated migratory cell protein	FALSE	FALSE	1.55685	TRUE	1.23201	FALSE
PPM1F	Protein phosphatase 1F (EC 3.1.3.16) (Ca(2+)/calmodulin-dependent protein kinase phosphatase) (CaM-kinase phosphatase) (CaMKPase) (Partner of PIX 2) (Protein fem-2 homolog) (hFem-2)	FALSE	FALSE	1.55589	TRUE	1.58262	FALSE
VCL	Vinculin (Metavinculin) (MV)	FALSE	FALSE	1.55016	TRUE	1.27087	TRUE
HSPA2	Heat shock-related 70 kDa protein 2 (Heat shock 70 kDa protein 2)	FALSE	FALSE	1.54668	TRUE	1.50781	FALSE
DGCR14	Protein DGCR14 (DiGeorge syndrome critical region 13) (DiGeorge syndrome critical region 14) (DiGeorge syndrome protein H) (DGS-H) (Protein ES2)	FALSE	FALSE	1.54468	FALSE	1.96389	FALSE
IFT27	Intraflagellar transport protein 27 homolog (Putative GTP-binding protein RAY-like) (Rab-like protein 4)	FALSE	FALSE	1.53991	TRUE	1.22625	FALSE
FLNC	Filamin-C (FLN-C) (FLNc) (ABP-280-like protein) (ABP-L) (Actin-binding-like protein) (Filamin-2) (Gamma-filamin)	FALSE	FALSE	1.53282	TRUE	1.38646	TRUE
PKM	Pyruvate kinase PKM (EC 2.7.1.40) (Cytosolic thyroid hormone-binding protein) (CTHBP) (Opa-interacting protein 3) (OIP-3) (Pyruvate kinase 2/3) (Pyruvate kinase muscle isozyme) (Thyroid hormone-binding protein 1) (THBP1) (Tumor M2-PK) (p58)	FALSE	FALSE	1.52988	TRUE	1.24388	TRUE
OTX2	Homeobox protein OTX2 (Orthodenticle homolog 2)	FALSE	FALSE	1.52929	TRUE	1.54839	TRUE
CYFIP2	Cytoplasmic FMR1-interacting protein 2 (p53-inducible protein 121)	FALSE	FALSE	1.52896	FALSE	1.55521	FALSE
AKAP2	A-kinase anchor protein 2 (AKAP-2) (AKAP-KL) (Protein kinase A-anchoring protein 2) (PRKA2)	FALSE	FALSE	1.52801	TRUE	1.69608	TRUE
BCL9L	B-cell CLL/lymphoma 9-like protein (B-cell lymphoma 9-like protein) (BCL9-like protein) (Protein BCL9-2)	FALSE	FALSE	1.52533	TRUE	1.32072	TRUE
PAAF1	Proteasomal ATPase-associated factor 1 (Protein G-16) (WD repeat-containing protein 71)	FALSE	FALSE	1.51991	FALSE	1.04762	FALSE
SMARCAL1	SWI/SNF-related matrix-associated actin-dependent regulator of chromatin subfamily A-like protein 1 (EC 3.6.4.-) (HepA-related protein) (hHARP) (Sucrose nonfermenting protein 2-like 1)	FALSE	FALSE	1.51916	FALSE	1.59962	FALSE
ARL2BP	ADP-ribosylation factor-like protein 2-binding protein (ARF-like 2-binding protein) (ARL2-binding protein) (Binder of ARF2 protein 1)	FALSE	FALSE	1.51907	TRUE	1.59946	TRUE
FHL1	Four and a half LIM domains protein 1 (FHL-1) (Skeletal muscle LIM-protein 1) (SLIM) (SLIM-1)	FALSE	FALSE	1.51789	TRUE	1.50615	FALSE
PFKP	ATP-dependent 6-phosphofructokinase, platelet type (ATP-PFK) (PFK-P) (EC 2.7.1.11) (6-phosphofructokinase type C) (Phosphofructo-1-kinase isozyme C) (PFK-C) (Phosphohexokinase)	FALSE	FALSE	1.51771	TRUE	1.32936	TRUE
PRMT9	Putative protein arginine N-methyltransferase 9 (Putative protein arginine N-methyltransferase 10) (EC 2.1.1.-)	FALSE	FALSE	1.51511	TRUE	1.52588	FALSE
MRI1	Methylthioribose-1-phosphate isomerase (M1Pi) (MTR-1-P isomerase) (EC 5.3.1.23) (Mediator of RhoA-dependent invasion) (S-methyl-5-thioribose-1-phosphate isomerase) (Translation initiation factor eIF-2B subunit alpha/beta/delta-like protein)	FALSE	FALSE	1.50752	TRUE	1.2075	FALSE
SRA1	Steroid receptor RNA activator 1 (Steroid receptor RNA activator protein) (SRAP)	FALSE	FALSE	1.50638	TRUE	1.17555	FALSE
LMAN1	Protein ERGIC-53 (ER-Golgi intermediate compartment 53 kDa protein) (Gp58) (Intracellular mannose-specific lectin MR60) (Lectin mannose-binding 1)	FALSE	FALSE	1.50617	TRUE	1.31633	TRUE
SLC37A1	Glucose-6-phosphate exchanger SLC37A1 (Glycerol-3-phosphate permease) (G-3-P permease) (Solute carrier family 37 member 1)	FALSE	FALSE	1.50404	FALSE	1.78386	FALSE
ASNS	Asparagine synthetase [glutamine-hydrolyzing] (EC 6.3.5.4) (Cell cycle control protein TS11) (Glutamine-dependent asparagine synthetase)	FALSE	FALSE	1.50324	TRUE	1.35616	TRUE
GSDMD	Gasdermin-D (Gasdermin domain-containing protein 1) [Cleaved into: Gasdermin-D, N-terminal (GSDMD-NT); Gasdermin-D, C-terminal (GSDMD-CT)]	FALSE	FALSE	1.50221	FALSE	1.57581	FALSE
LHX5	LIM/homeobox protein Lhx5 (LIM homeobox protein 5)	FALSE	FALSE	1.5005	FALSE	1.05915	FALSE
HDDC2	HD domain-containing protein 2 (Hepatitis C virus NS5A-transactivated protein 2) (HCV NS5A-transactivated protein 2)	FALSE	FALSE	1.49889	TRUE	1.23102	FALSE
CSRP1	Cysteine and glycine-rich protein 1 (Cysteine-rich protein 1) (CRP) (CRP1) (Epididymis luminal protein 141) (HEL-141)	FALSE	FALSE	1.4958	TRUE	1.90669	TRUE
SGO2	Shugoshin 2 (Shugoshin-2) (Shugoshin-like 2) (Tripin)	FALSE	FALSE	1.49214	FALSE	1.57316	FALSE
HIKESHI	Protein Hikeshi	FALSE	FALSE	1.49063	TRUE	1.14314	FALSE
NQO1	NAD(P)H dehydrogenase [quinone] 1 (EC 1.6.5.2) (Azoreductase) (DT-diaphorase) (DTD) (Menadione reductase) (NAD(P)H:quinone oxidoreductase 1) (Phylloquinone reductase) (Quinone reductase 1) (QR1)	FALSE	FALSE	1.49007	TRUE	1.55518	FALSE
TTC5	Tetratricopeptide repeat protein 5 (TPR repeat protein 5) (Stress-responsive activator of p300) (Strap)	FALSE	FALSE	1.48977	FALSE	0.903509	FALSE
CORO1A	Coronin-1A (Coronin-like protein A) (Clipin-A) (Coronin-like protein p57) (Tryptophan aspartate-containing coat protein) (TACO)	FALSE	FALSE	1.48839	FALSE	1.0688	FALSE
NAV2	Neuron navigator 2 (EC 3.6.4.12) (Helicase APC down-regulated 1) (Pore membrane and/or filament-interacting-like protein 2) (Retinoic acid inducible in neuroblastoma 1) (Steerin-2) (Unc-53 homolog 2) (unc53H2)	FALSE	FALSE	1.48785	TRUE	1.49954	TRUE
ZFHX2	Zinc finger homeobox protein 2 (Zinc finger homeodomain protein 2) (ZFH-2)	FALSE	FALSE	1.48764	FALSE	1.29438	FALSE
E2F4	Transcription factor E2F4 (E2F-4)	FALSE	FALSE	1.48708	FALSE	1.13121	FALSE
JMJD6	Bifunctional arginine demethylase and lysyl-hydroxylase JMJD6 (EC 1.14.11.-) (Histone arginine demethylase JMJD6) (JmjC domain-containing protein 6) (Jumonji domain-containing protein 6) (Lysyl-hydroxylase JMJD6) (Peptide-lysine 5-dioxygenase JMJD6) (Phosphatidylserine receptor) (Protein PTDSR)	FALSE	FALSE	1.48537	FALSE	1.44084	FALSE
UBE2S	Ubiquitin-conjugating enzyme E2 S (EC 2.3.2.23) (E2 ubiquitin-conjugating enzyme S) (E2-EPF) (Ubiquitin carrier protein S) (Ubiquitin-conjugating enzyme E2-24 kDa) (Ubiquitin-conjugating enzyme E2-EPF5) (Ubiquitin-protein ligase S)	FALSE	FALSE	1.48307	TRUE	1.36093	TRUE
FLYWCH2	FLYWCH family member 2	FALSE	FALSE	1.48171	TRUE	1.10145	FALSE
TXNDC9	Thioredoxin domain-containing protein 9 (ATP-binding protein associated with cell differentiation) (Protein 1-4)	FALSE	FALSE	1.48124	FALSE	1.12325	FALSE
SIRPA	Tyrosine-protein phosphatase non-receptor type substrate 1 (SHP substrate 1) (SHPS-1) (Brain Ig-like molecule with tyrosine-based activation motifs) (Bit) (CD172 antigen-like family member A) (Inhibitory receptor SHPS-1) (Macrophage fusion receptor) (MyD-1 antigen) (Signal-regulatory protein alpha-1) (Sirp-alpha-1) (Signal-regulatory protein alpha-2) (Sirp-alpha-2) (Signal-regulatory protein alph…	FALSE	FALSE	1.48102	FALSE	1.38879	FALSE
SLC26A10	Solute carrier family 26 member 10	FALSE	FALSE	1.4791	FALSE	1.16244	FALSE
FIGNL1	Fidgetin-like protein 1 (EC 3.6.4.-)	FALSE	FALSE	1.4767	TRUE	1.1771	FALSE
BLMH	Bleomycin hydrolase (BH) (BLM hydrolase) (BMH) (EC 3.4.22.40)	FALSE	FALSE	1.47617	TRUE	1.25955	FALSE
AGFG2	Arf-GAP domain and FG repeat-containing protein 2 (HIV-1 Rev-binding protein-like protein) (Rev/Rex activation domain-binding protein related) (RAB-R)	FALSE	FALSE	1.47581	FALSE	1.89718	FALSE
SYNRG	Synergin gamma (AP1 subunit gamma-binding protein 1) (Gamma-synergin)	FALSE	FALSE	1.4752	TRUE	1.2144	FALSE
ITGA6	Integrin alpha-6 (CD49 antigen-like family member F) (VLA-6) (CD antigen CD49f) [Cleaved into: Integrin alpha-6 heavy chain; Integrin alpha-6 light chain; Processed integrin alpha-6 (Alpha6p)]	FALSE	FALSE	1.47446	TRUE	1.88044	TRUE
AKR1B1	Aldose reductase (AR) (EC 1.1.1.21) (Aldehyde reductase) (Aldo-keto reductase family 1 member B1)	FALSE	FALSE	1.4717	TRUE	1.16703	FALSE
TP53I3	Quinone oxidoreductase PIG3 (EC 1.-.-.-) (Tumor protein p53-inducible protein 3) (p53-induced gene 3 protein)	FALSE	FALSE	1.47006	TRUE	1.28324	FALSE
SORBS1	Sorbin and SH3 domain-containing protein 1 (Ponsin) (SH3 domain protein 5) (SH3P12) (c-Cbl-associated protein) (CAP)	FALSE	FALSE	1.46722	FALSE	1.75232	FALSE
PLIN3	Perilipin-3 (47 kDa mannose 6-phosphate receptor-binding protein) (47 kDa MPR-binding protein) (Cargo selection protein TIP47) (Mannose-6-phosphate receptor-binding protein 1) (Placental protein 17) (PP17)	FALSE	FALSE	1.46052	TRUE	1.31871	TRUE
FST	Follistatin (FS) (Activin-binding protein)	FALSE	FALSE	1.45975	FALSE	1.5063	FALSE
CDCP1	CUB domain-containing protein 1 (Membrane glycoprotein gp140) (Subtractive immunization M plus HEp3-associated 135 kDa protein) (SIMA135) (Transmembrane and associated with src kinases) (CD antigen CD318)	FALSE	FALSE	1.45778	TRUE	4.98747	FALSE
ZNF691	Zinc finger protein 691	FALSE	FALSE	1.45591	FALSE	1.21131	FALSE
POGK	Pogo transposable element with KRAB domain	FALSE	FALSE	1.4549	FALSE	1.52483	TRUE
AIF1L	Allograft inflammatory factor 1-like (Ionized calcium-binding adapter molecule 2)	FALSE	FALSE	1.45403	TRUE	1.26362	TRUE
GRB7	Growth factor receptor-bound protein 7 (B47) (Epidermal growth factor receptor GRB-7) (GRB7 adapter protein)	FALSE	FALSE	1.45324	FALSE	2.38332	FALSE
TMSB15B	Thymosin beta-15B	FALSE	FALSE	1.44843	FALSE	1.05228	FALSE
ACYP1	Acylphosphatase-1 (EC 3.6.1.7) (Acylphosphatase, erythrocyte isozyme) (Acylphosphatase, organ-common type isozyme) (Acylphosphate phosphohydrolase 1)	FALSE	FALSE	1.44614	FALSE	1.04396	FALSE
WDR20	WD repeat-containing protein 20 (Protein DMR)	FALSE	FALSE	1.44595	FALSE	1.44745	FALSE
FAF1	FAS-associated factor 1 (hFAF1) (UBX domain-containing protein 12) (UBX domain-containing protein 3A)	FALSE	FALSE	1.44201	FALSE	1.10208	FALSE
IKBIP	Inhibitor of nuclear factor kappa-B kinase-interacting protein (I kappa-B kinase-interacting protein) (IKBKB-interacting protein) (IKK-interacting protein)	FALSE	FALSE	1.44061	TRUE	1.38092	TRUE
BCOR	BCL-6 corepressor (BCoR)	FALSE	FALSE	1.44049	TRUE	1.72147	TRUE
SFT2D2	Vesicle transport protein SFT2B (SFT2 domain-containing protein 2)	FALSE	FALSE	1.43452	FALSE	1.23044	FALSE
KIF5A	Kinesin heavy chain isoform 5A (Kinesin heavy chain neuron-specific 1) (Neuronal kinesin heavy chain) (NKHC)	FALSE	FALSE	1.43441	TRUE	1.4051	FALSE
ARNT	Aryl hydrocarbon receptor nuclear translocator (ARNT protein) (Class E basic helix-loop-helix protein 2) (bHLHe2) (Dioxin receptor, nuclear translocator) (Hypoxia-inducible factor 1-beta) (HIF-1-beta) (HIF1-beta)	FALSE	FALSE	1.43437	FALSE	0.836559	FALSE
AARS	Alanine--tRNA ligase, cytoplasmic (EC 6.1.1.7) (Alanyl-tRNA synthetase) (AlaRS) (Renal carcinoma antigen NY-REN-42)	FALSE	FALSE	1.43378	TRUE	1.38827	TRUE
TCAF1	TRPM8 channel-associated factor 1 (TRP channel-associated factor 1)	FALSE	FALSE	1.43295	TRUE	1.53553	TRUE
PSMB8	Proteasome subunit beta type-8 (EC 3.4.25.1) (Low molecular mass protein 7) (Macropain subunit C13) (Multicatalytic endopeptidase complex subunit C13) (Proteasome component C13) (Proteasome subunit beta-5i) (Really interesting new gene 10 protein)	FALSE	FALSE	1.43201	FALSE	1.33102	FALSE
SAAL1	Protein SAAL1	FALSE	FALSE	1.42925	TRUE	1.308	TRUE
PLEKHG3	Pleckstrin homology domain-containing family G member 3 (PH domain-containing family G member 3)	FALSE	FALSE	1.42831	FALSE	1.93627	FALSE
RBBP8	DNA endonuclease RBBP8 (EC 3.1.-.-) (CtBP-interacting protein) (CtIP) (Retinoblastoma-binding protein 8) (RBBP-8) (Retinoblastoma-interacting protein and myosin-like) (RIM) (Sporulation in the absence of SPO11 protein 2 homolog) (SAE2)	FALSE	FALSE	1.42637	FALSE	1.55479	FALSE
MMP2	72 kDa type IV collagenase (EC 3.4.24.24) (72 kDa gelatinase) (Gelatinase A) (Matrix metalloproteinase-2) (MMP-2) (TBE-1) [Cleaved into: PEX]	FALSE	FALSE	1.4263	FALSE	0.986395	FALSE
CDK5R2	Cyclin-dependent kinase 5 activator 2 (CDK5 activator 2) (Cyclin-dependent kinase 5 regulatory subunit 2) (p39) (p39I)	FALSE	FALSE	1.4262	FALSE	17.7454	TRUE
ELP4	Elongator complex protein 4 (hELP4) (PAX6 neighbor gene protein)	FALSE	FALSE	1.42485	TRUE	1.32968	TRUE
TSPYL5	Testis-specific Y-encoded-like protein 5 (TSPY-like protein 5)	FALSE	FALSE	1.42378	TRUE	1.50956	FALSE
PTGIS	Prostacyclin synthase (EC 5.3.99.4) (Prostaglandin I2 synthase)	FALSE	FALSE	1.42297	TRUE	1.47723	TRUE
ALDH1B1	Aldehyde dehydrogenase X, mitochondrial (EC 1.2.1.3) (Aldehyde dehydrogenase 5) (Aldehyde dehydrogenase family 1 member B1)	FALSE	TRUE	1.4226	TRUE	1.31726	FALSE
KYAT3	Kynurenine--oxoglutarate transaminase 3 (EC 2.6.1.7) (Cysteine-S-conjugate beta-lyase 2) (EC 4.4.1.13) (Kynurenine aminotransferase 3) (Kynurenine aminotransferase III) (KATIII) (Kynurenine--glyoxylate transaminase) (EC 2.6.1.63) (Kynurenine--oxoglutarate transaminase III)	FALSE	FALSE	1.42043	TRUE	0.946766	FALSE
PPP1R2	Protein phosphatase inhibitor 2 (IPP-2)	FALSE	FALSE	1.41979	TRUE	1.38059	TRUE
UGT3A2	UDP-glucuronosyltransferase 3A2 (UDPGT 3A2) (EC 2.4.1.17)	FALSE	FALSE	1.41905	FALSE	1.83624	FALSE
BCAR1	Breast cancer anti-estrogen resistance protein 1 (CRK-associated substrate) (Cas scaffolding protein family member 1) (p130cas)	FALSE	FALSE	1.41831	TRUE	1.33313	TRUE
TELO2	Telomere length regulation protein TEL2 homolog (Protein clk-2 homolog) (hCLK2)	FALSE	FALSE	1.41808	TRUE	1.26937	FALSE
BCAT2	Branched-chain-amino-acid aminotransferase, mitochondrial (BCAT(m)) (EC 2.6.1.42) (Placental protein 18) (PP18)	FALSE	TRUE	1.41765	TRUE	1.17411	FALSE
KMT2A	Histone-lysine N-methyltransferase 2A (Lysine N-methyltransferase 2A) (EC 2.1.1.43) (ALL-1) (CXXC-type zinc finger protein 7) (Myeloid/lymphoid or mixed-lineage leukemia) (Myeloid/lymphoid or mixed-lineage leukemia protein 1) (Trithorax-like protein) (Zinc finger protein HRX) [Cleaved into: MLL cleavage product N320 (N-terminal cleavage product of 320 kDa) (p320); MLL cleavage product C180 (C-ter…	FALSE	FALSE	1.4163	FALSE	1.4972	FALSE
PSAT1	Phosphoserine aminotransferase (EC 2.6.1.52) (Phosphohydroxythreonine aminotransferase) (PSAT)	FALSE	FALSE	1.41548	TRUE	1.36675	TRUE
ERI3	ERI1 exoribonuclease 3 (EC 3.1.-.-) (Prion interactor 1) (Prion protein-interacting protein)	FALSE	FALSE	1.41511	TRUE	1.23154	FALSE
CDC7	Cell division cycle 7-related protein kinase (CDC7-related kinase) (HsCdc7) (huCdc7) (EC 2.7.11.1)	FALSE	FALSE	1.41433	FALSE	1.32949	FALSE
PCK2	Phosphoenolpyruvate carboxykinase [GTP], mitochondrial (PEPCK-M) (EC 4.1.1.32)	FALSE	TRUE	1.41334	TRUE	1.72466	TRUE
PIK3C2B	Phosphatidylinositol 4-phosphate 3-kinase C2 domain-containing subunit beta (PI3K-C2-beta) (PtdIns-3-kinase C2 subunit beta) (EC 2.7.1.154) (C2-PI3K) (Phosphoinositide 3-kinase-C2-beta)	FALSE	FALSE	1.41145	FALSE	1.39237	FALSE
PPFIBP1	Liprin-beta-1 (Protein tyrosine phosphatase receptor type f polypeptide-interacting protein-binding protein 1) (PTPRF-interacting protein-binding protein 1) (hSGT2)	FALSE	FALSE	1.4111	TRUE	1.35328	TRUE
ECD	Protein ecdysoneless homolog (Human suppressor of GCR two) (hSGT1)	FALSE	FALSE	1.41108	TRUE	1.29534	FALSE
RASA1	Ras GTPase-activating protein 1 (GAP) (GTPase-activating protein) (RasGAP) (Ras p21 protein activator) (p120GAP)	FALSE	FALSE	1.40898	TRUE	1.30629	FALSE
CHMP2B	Charged multivesicular body protein 2b (CHMP2.5) (Chromatin-modifying protein 2b) (CHMP2b) (Vacuolar protein sorting-associated protein 2-2) (Vps2-2) (hVps2-2)	FALSE	FALSE	1.40832	TRUE	1.14242	FALSE
TK1	Thymidine kinase, cytosolic (EC 2.7.1.21)	FALSE	FALSE	1.4083	TRUE	1.38736	FALSE
MFGE8	Lactadherin (Breast epithelial antigen BA46) (HMFG) (MFGM) (Milk fat globule-EGF factor 8) (MFG-E8) (SED1) [Cleaved into: Lactadherin short form; Medin]	FALSE	FALSE	1.40592	TRUE	1.52828	TRUE
BIN1	Myc box-dependent-interacting protein 1 (Amphiphysin II) (Amphiphysin-like protein) (Box-dependent myc-interacting protein 1) (Bridging integrator 1)	FALSE	FALSE	1.40461	TRUE	1.24342	FALSE
SLC38A5	Sodium-coupled neutral amino acid transporter 5 (Solute carrier family 38 member 5) (System N transporter 2)	FALSE	FALSE	1.40419	TRUE	1.79292	TRUE
DERL2	Derlin-2 (Degradation in endoplasmic reticulum protein 2) (DERtrin-2) (Der1-like protein 2) (F-LAN-1) (F-LANa)	FALSE	FALSE	1.4015	FALSE	1.19867	FALSE
TNRC6B	Trinucleotide repeat-containing gene 6B protein	FALSE	FALSE	1.40129	TRUE	1.32249	TRUE
GRIPAP1	GRIP1-associated protein 1 (GRASP-1)	FALSE	FALSE	1.4012	TRUE	1.279	FALSE
CLIC1	Chloride intracellular channel protein 1 (Chloride channel ABP) (Nuclear chloride ion channel 27) (NCC27) (Regulatory nuclear chloride ion channel protein) (hRNCC)	FALSE	FALSE	1.40113	TRUE	1.28829	TRUE
DZIP3	E3 ubiquitin-protein ligase DZIP3 (EC 2.3.2.27) (DAZ-interacting protein 3) (RING-type E3 ubiquitin transferase DZIP3) (RNA-binding ubiquitin ligase of 138 kDa) (hRUL138)	FALSE	FALSE	1.40034	FALSE	1.25643	FALSE
PAN2	PAB-dependent poly(A)-specific ribonuclease subunit PAN2 (hPan2) (EC 3.1.13.4) (Inactive ubiquitin carboxyl-terminal hydrolase 52) (PAB1P-dependent poly(A)-nuclease) (PAN deadenylation complex catalytic subunit 2)	FALSE	FALSE	1.39625	FALSE	1.13576	FALSE
ACBD6	Acyl-CoA-binding domain-containing protein 6	FALSE	FALSE	1.39425	TRUE	1.52887	TRUE
OSBPL9	Oxysterol-binding protein-related protein 9 (ORP-9) (OSBP-related protein 9)	FALSE	FALSE	1.39367	TRUE	1.22511	FALSE
GFPT1	Glutamine--fructose-6-phosphate aminotransferase [isomerizing] 1 (EC 2.6.1.16) (D-fructose-6-phosphate amidotransferase 1) (Glutamine:fructose-6-phosphate amidotransferase 1) (GFAT 1) (GFAT1) (Hexosephosphate aminotransferase 1)	FALSE	FALSE	1.39348	TRUE	1.27472	TRUE
CDC25C	M-phase inducer phosphatase 3 (EC 3.1.3.48) (Dual specificity phosphatase Cdc25C)	FALSE	FALSE	1.39069	TRUE	1.21204	FALSE
GNPDA1	Glucosamine-6-phosphate isomerase 1 (EC 3.5.99.6) (Glucosamine-6-phosphate deaminase 1) (GNPDA 1) (GlcN6P deaminase 1) (Oscillin)	FALSE	FALSE	1.39009	TRUE	1.17219	FALSE
RNF41	E3 ubiquitin-protein ligase NRDP1 (EC 2.3.2.27) (RING finger protein 41) (RING-type E3 ubiquitin transferase NRDP1)	FALSE	FALSE	1.38863	TRUE	1.42496	FALSE
COBL	Protein cordon-bleu	FALSE	FALSE	1.38576	FALSE	0.892909	FALSE
CHMP7	Charged multivesicular body protein 7 (Chromatin-modifying protein 7)	FALSE	FALSE	1.3855	TRUE	1.14557	FALSE
PPIL1	Peptidyl-prolyl cis-trans isomerase-like 1 (PPIase) (EC 5.2.1.8) (Rotamase PPIL1)	FALSE	FALSE	1.38528	TRUE	1.26274	TRUE
PNMAL1	PNMA-like protein 1	FALSE	FALSE	1.38496	FALSE	1.4528	TRUE
GMDS	GDP-mannose 4,6 dehydratase (EC 4.2.1.47) (GDP-D-mannose dehydratase) (GMD)	FALSE	FALSE	1.38429	TRUE	1.05977	FALSE
WARS	Tryptophan--tRNA ligase, cytoplasmic (EC 6.1.1.2) (Interferon-induced protein 53) (IFP53) (Tryptophanyl-tRNA synthetase) (TrpRS) (hWRS) [Cleaved into: T1-TrpRS; T2-TrpRS]	FALSE	FALSE	1.38381	TRUE	1.20764	TRUE
NHLRC2	NHL repeat-containing protein 2	FALSE	FALSE	1.38298	FALSE	1.92435	TRUE
DLGAP5	Disks large-associated protein 5 (DAP-5) (Discs large homolog 7) (Disks large-associated protein DLG7) (Hepatoma up-regulated protein) (HURP)	FALSE	FALSE	1.38252	TRUE	1.21823	TRUE
SORD	Sorbitol dehydrogenase (EC 1.1.1.14) (L-iditol 2-dehydrogenase)	FALSE	FALSE	1.38114	TRUE	1.59433	TRUE
C12orf57	Protein C10	FALSE	FALSE	1.3806	TRUE	1.20294	FALSE
GLIPR2	Golgi-associated plant pathogenesis-related protein 1 (GAPR-1) (Golgi-associated PR-1 protein) (Glioma pathogenesis-related protein 2) (GliPR 2)	FALSE	FALSE	1.38003	TRUE	1.077	FALSE
CUEDC2	CUE domain-containing protein 2	FALSE	FALSE	1.37869	FALSE	1.47666	TRUE
AMD1	S-adenosylmethionine decarboxylase proenzyme (AdoMetDC) (SAMDC) (EC 4.1.1.50) [Cleaved into: S-adenosylmethionine decarboxylase alpha chain; S-adenosylmethionine decarboxylase beta chain]	FALSE	FALSE	1.37768	TRUE	1.29037	FALSE
FAM64A	Protein FAM64A (CALM-interactor expressed in thymus and spleen) (Regulator of chromosome segregation protein 1)	FALSE	FALSE	1.37689	TRUE	1.43272	TRUE
NUDT4	Diphosphoinositol polyphosphate phosphohydrolase 2 (DIPP-2) (EC 3.6.1.52) (Diadenosine 5',5'''-P1,P6-hexaphosphate hydrolase 2) (EC 3.6.1.-) (Nucleoside diphosphate-linked moiety X motif 4) (Nudix motif 4)	FALSE	FALSE	1.3768	FALSE	1.06844	FALSE
CRTC1	CREB-regulated transcription coactivator 1 (Mucoepidermoid carcinoma translocated protein 1) (Transducer of regulated cAMP response element-binding protein 1) (TORC-1) (Transducer of CREB protein 1)	FALSE	FALSE	1.37569	FALSE	1.37845	FALSE
KLHDC4	Kelch domain-containing protein 4	FALSE	FALSE	1.37554	TRUE	1.34898	FALSE
KIRREL	Kin of IRRE-like protein 1 (Kin of irregular chiasm-like protein 1) (Nephrin-like protein 1)	FALSE	FALSE	1.3738	FALSE	1.46514	FALSE
RNASEH2A	Ribonuclease H2 subunit A (RNase H2 subunit A) (EC 3.1.26.4) (Aicardi-Goutieres syndrome 4 protein) (AGS4) (RNase H(35)) (Ribonuclease HI large subunit) (RNase HI large subunit) (Ribonuclease HI subunit A)	FALSE	FALSE	1.37372	TRUE	1.35823	TRUE
PTRHD1	Putative peptidyl-tRNA hydrolase PTRHD1 (EC 3.1.1.29) (Peptidyl-tRNA hydrolase domain-containing protein 1)	FALSE	FALSE	1.3732	TRUE	1.24226	FALSE
PPP4R3B	Serine/threonine-protein phosphatase 4 regulatory subunit 3B (SMEK homolog 2)	FALSE	FALSE	1.37202	TRUE	1.20714	TRUE
MND1	Meiotic nuclear division protein 1 homolog	FALSE	FALSE	1.37142	TRUE	1.17908	TRUE
PSPH	Phosphoserine phosphatase (PSP) (PSPase) (EC 3.1.3.3) (L-3-phosphoserine phosphatase) (O-phosphoserine phosphohydrolase)	FALSE	FALSE	1.37067	TRUE	1.23836	TRUE
IRF2BP2	Interferon regulatory factor 2-binding protein 2 (IRF-2-binding protein 2) (IRF-2BP2)	FALSE	FALSE	1.37007	TRUE	1.51255	FALSE
TIGAR	Fructose-2,6-bisphosphatase TIGAR (EC 3.1.3.46) (TP53-induced glycolysis and apoptosis regulator) (TP53-induced glycolysis regulatory phosphatase)	FALSE	FALSE	1.36973	TRUE	1.04646	FALSE
AP3S2	AP-3 complex subunit sigma-2 (AP-3 complex subunit sigma-3B) (Adaptor-related protein complex 3 subunit sigma-2) (Sigma-3B-adaptin) (Sigma3B-adaptin) (Sigma-adaptin 3b)	FALSE	FALSE	1.36941	TRUE	1.24643	FALSE
TTF2	Transcription termination factor 2 (EC 3.6.4.-) (Lodestar homolog) (RNA polymerase II termination factor) (Transcription release factor 2) (F2) (HuF2)	FALSE	FALSE	1.36901	FALSE	1.09547	FALSE
TLK1	Serine/threonine-protein kinase tousled-like 1 (EC 2.7.11.1) (PKU-beta) (Tousled-like kinase 1)	FALSE	FALSE	1.36724	FALSE	1.41415	FALSE
NFU1	NFU1 iron-sulfur cluster scaffold homolog, mitochondrial (HIRA-interacting protein 5)	FALSE	TRUE	1.36711	TRUE	1.64208	TRUE
NAP1L1	Nucleosome assembly protein 1-like 1 (NAP-1-related protein) (hNRP)	FALSE	FALSE	1.36631	TRUE	1.43137	FALSE
ARG2	Arginase-2, mitochondrial (EC 3.5.3.1) (Kidney-type arginase) (Non-hepatic arginase) (Type II arginase)	FALSE	TRUE	1.36518	TRUE	1.1431	FALSE
SEC24D	Protein transport protein Sec24D (SEC24-related protein D)	FALSE	FALSE	1.36471	TRUE	1.35572	TRUE
SMPDL3B	Acid sphingomyelinase-like phosphodiesterase 3b (ASM-like phosphodiesterase 3b) (EC 3.1.4.-)	FALSE	FALSE	1.36438	TRUE	1.33396	TRUE
GMFB	Glia maturation factor beta (GMF-beta)	FALSE	FALSE	1.36312	TRUE	1.19404	TRUE
CDC20	Cell division cycle protein 20 homolog (p55CDC)	FALSE	FALSE	1.36181	TRUE	1.29428	TRUE
CDK6	Cyclin-dependent kinase 6 (EC 2.7.11.22) (Cell division protein kinase 6) (Serine/threonine-protein kinase PLSTIRE)	FALSE	FALSE	1.36147	FALSE	1.27928	FALSE
RIOK1	Serine/threonine-protein kinase RIO1 (EC 2.7.11.1) (EC 3.6.3.-) (RIO kinase 1)	FALSE	FALSE	1.36044	TRUE	1.14165	FALSE
TNRC6B	Trinucleotide repeat-containing gene 6B protein	FALSE	FALSE	1.36012	TRUE	1.28461	TRUE
KIF1B	Kinesin-like protein KIF1B (Klp)	FALSE	FALSE	1.35985	FALSE	1.08973	FALSE
GLTP	Glycolipid transfer protein (GLTP)	FALSE	FALSE	1.35898	TRUE	1.29088	FALSE
HLA-A	HLA class I histocompatibility antigen, A-2 alpha chain (MHC class I antigen A*2)	FALSE	FALSE	1.35893	FALSE	0.897266	FALSE
ZFP36L1	mRNA decay activator protein ZFP36L1 (Butyrate response factor 1) (EGF-response factor 1) (ERF-1) (TPA-induced sequence 11b) (Zinc finger protein 36, C3H1 type-like 1) (ZFP36-like 1)	FALSE	FALSE	1.35823	FALSE	1.29268	FALSE
PCYOX1L	Prenylcysteine oxidase-like (EC 1.8.3.-)	FALSE	FALSE	1.35685	TRUE	1.44894	FALSE
PPME1	Protein phosphatase methylesterase 1 (PME-1) (EC 3.1.1.89)	FALSE	FALSE	1.35667	TRUE	1.22287	FALSE
CAMKMT	Calmodulin-lysine N-methyltransferase (CLNMT) (CaM KMT) (EC 2.1.1.60)	FALSE	FALSE	1.3563	TRUE	1.24153	FALSE
EHBP1	EH domain-binding protein 1	FALSE	FALSE	1.35531	TRUE	1.40617	FALSE
MAPRE2	Microtubule-associated protein RP/EB family member 2 (APC-binding protein EB2) (End-binding protein 2) (EB2)	FALSE	FALSE	1.3545	TRUE	1.13343	FALSE
DNPEP	Aspartyl aminopeptidase (EC 3.4.11.21)	FALSE	FALSE	1.35447	TRUE	1.20399	FALSE
ACSL1	Long-chain-fatty-acid--CoA ligase 1 (EC 6.2.1.3) (Acyl-CoA synthetase 1) (ACS1) (Long-chain acyl-CoA synthetase 1) (LACS 1) (Long-chain acyl-CoA synthetase 2) (LACS 2) (Long-chain fatty acid-CoA ligase 2) (Palmitoyl-CoA ligase 1) (Palmitoyl-CoA ligase 2)	FALSE	FALSE	1.35377	FALSE	1.32312	FALSE
THUMPD3	THUMP domain-containing protein 3	FALSE	FALSE	1.35353	TRUE	1.23112	FALSE
FBXO22	F-box only protein 22 (F-box protein FBX22p44)	FALSE	FALSE	1.35278	FALSE	1.27923	FALSE
SFRP1	Secreted frizzled-related protein 1 (FRP-1) (sFRP-1) (Secreted apoptosis-related protein 2) (SARP-2)	FALSE	FALSE	1.35253	TRUE	1.33339	TRUE
ITGA5	Integrin alpha-5 (CD49 antigen-like family member E) (Fibronectin receptor subunit alpha) (Integrin alpha-F) (VLA-5) (CD antigen CD49e) [Cleaved into: Integrin alpha-5 heavy chain; Integrin alpha-5 light chain]	FALSE	FALSE	1.35226	FALSE	1.52504	TRUE
TPRG1L	Tumor protein p63-regulated gene 1-like protein (Mossy fiber terminal-associated vertebrate-specific presynaptic protein) (Protein FAM79A)	FALSE	FALSE	1.35208	TRUE	1.23959	FALSE
SOD1	Superoxide dismutase [Cu-Zn] (EC 1.15.1.1) (Superoxide dismutase 1) (hSod1)	FALSE	FALSE	1.35133	TRUE	1.25854	TRUE
MSRA	Mitochondrial peptide methionine sulfoxide reductase (EC 1.8.4.11) (Peptide-methionine (S)-S-oxide reductase) (Peptide Met(O) reductase) (Protein-methionine-S-oxide reductase) (PMSR)	FALSE	FALSE	1.35087	TRUE	1.04448	FALSE
PPM1H	Protein phosphatase 1H (EC 3.1.3.16)	FALSE	FALSE	1.35067	FALSE	1.90834	TRUE
LAGE3	EKC/KEOPS complex subunit LAGE3 (L antigen family member 3) (Protein ESO-3) (Protein ITBA2)	FALSE	FALSE	1.35039	TRUE	1.17748	FALSE
SMG1	Serine/threonine-protein kinase SMG1 (SMG-1) (hSMG-1) (EC 2.7.11.1) (61E3.4) (Lambda/iota protein kinase C-interacting protein) (Lambda-interacting protein)	FALSE	FALSE	1.35006	TRUE	1.26307	FALSE
PCIF1	Phosphorylated CTD-interacting factor 1	FALSE	FALSE	1.34854	FALSE	1.15225	FALSE
CACUL1	CDK2-associated and cullin domain-containing protein 1 (Cdk-associated cullin1)	FALSE	FALSE	1.34794	FALSE	1.15474	FALSE
UCK2	Uridine-cytidine kinase 2 (UCK 2) (EC 2.7.1.48) (Cytidine monophosphokinase 2) (Testis-specific protein TSA903) (Uridine monophosphokinase 2)	FALSE	FALSE	1.34674	TRUE	1.32399	FALSE
TASP1	Threonine aspartase 1 (Taspase-1) (EC 3.4.25.-) [Cleaved into: Threonine aspartase subunit alpha; Threonine aspartase subunit beta]	FALSE	FALSE	1.34648	TRUE	1.19083	FALSE
ATOX1	Copper transport protein ATOX1 (Metal transport protein ATX1)	FALSE	FALSE	1.34607	TRUE	1.27644	FALSE
VCAN	Versican core protein (Chondroitin sulfate proteoglycan core protein 2) (Chondroitin sulfate proteoglycan 2) (Glial hyaluronate-binding protein) (GHAP) (Large fibroblast proteoglycan) (PG-M)	FALSE	FALSE	1.3457	TRUE	1.43367	FALSE
CDC42EP1	Cdc42 effector protein 1 (Binder of Rho GTPases 5) (Serum protein MSE55)	FALSE	FALSE	1.34566	FALSE	1.61368	FALSE
SPARC	SPARC (Basement-membrane protein 40) (BM-40) (Osteonectin) (ON) (Secreted protein acidic and rich in cysteine)	FALSE	FALSE	1.34459	TRUE	1.36092	TRUE
COX16	Cytochrome c oxidase assembly protein COX16 homolog, mitochondrial	FALSE	TRUE	1.34382	FALSE	1.29979	TRUE
ENO1	Alpha-enolase (EC 4.2.1.11) (2-phospho-D-glycerate hydro-lyase) (C-myc promoter-binding protein) (Enolase 1) (MBP-1) (MPB-1) (Non-neural enolase) (NNE) (Phosphopyruvate hydratase) (Plasminogen-binding protein)	FALSE	FALSE	1.34377	TRUE	1.2057	TRUE
CYBA	Cytochrome b-245 light chain (Cytochrome b(558) alpha chain) (Cytochrome b558 subunit alpha) (Neutrophil cytochrome b 22 kDa polypeptide) (Superoxide-generating NADPH oxidase light chain subunit) (p22 phagocyte B-cytochrome) (p22-phox) (p22phox)	FALSE	FALSE	1.3435	FALSE	1.54735	TRUE
PHGDH	D-3-phosphoglycerate dehydrogenase (3-PGDH) (EC 1.1.1.95) (2-oxoglutarate reductase) (EC 1.1.1.399) (Malate dehydrogenase) (EC 1.1.1.37)	FALSE	FALSE	1.34311	TRUE	1.10957	FALSE
PUS3	tRNA pseudouridine(38/39) synthase (EC 5.4.99.45) (tRNA pseudouridine synthase 3) (tRNA pseudouridylate synthase 3) (tRNA-uridine isomerase 3)	FALSE	FALSE	1.34282	TRUE	1.50793	TRUE
ADSL	Adenylosuccinate lyase (ADSL) (ASL) (EC 4.3.2.2) (Adenylosuccinase) (ASase)	FALSE	FALSE	1.34273	TRUE	1.18304	TRUE
LDAH	Lipid droplet-associated hydrolase (EC 3.1.1.-) (Lipid droplet-associated serine hydrolase) (hLDAH)	FALSE	FALSE	1.34235	TRUE	1.52105	TRUE
RYR3	Ryanodine receptor 3 (RYR-3) (RyR3) (Brain ryanodine receptor-calcium release channel) (Brain-type ryanodine receptor) (Type 3 ryanodine receptor)	FALSE	FALSE	1.34185	TRUE	0.999394	FALSE
CYP27C1	Cytochrome P450 27C1 (EC 1.14.-.-)	FALSE	FALSE	1.34112	TRUE	1.22722	FALSE
CCDC6	Coiled-coil domain-containing protein 6 (Papillary thyroid carcinoma-encoded protein) (Protein H4)	FALSE	FALSE	1.33944	TRUE	1.16602	TRUE
COMT	Catechol O-methyltransferase (EC 2.1.1.6)	FALSE	FALSE	1.33865	FALSE	1.5011	TRUE
YIF1B	Protein YIF1B (YIP1-interacting factor homolog B)	FALSE	FALSE	1.3386	TRUE	1.28957	FALSE
THADA	Thyroid adenoma-associated protein (Gene inducing thyroid adenomas protein)	FALSE	FALSE	1.33842	TRUE	1.45672	FALSE
TARS	Threonine--tRNA ligase, cytoplasmic (EC 6.1.1.3) (Threonyl-tRNA synthetase) (ThrRS)	FALSE	FALSE	1.33833	TRUE	1.21059	TRUE
HLCS	Biotin--protein ligase (EC 6.3.4.-) (Biotin apo-protein ligase) [Includes: Biotin--[methylmalonyl-CoA-carboxytransferase] ligase (EC 6.3.4.9); Biotin--[propionyl-CoA-carboxylase [ATP-hydrolyzing]] ligase (EC 6.3.4.10) (Holocarboxylase synthetase) (HCS); Biotin--[methylcrotonoyl-CoA-carboxylase] ligase (EC 6.3.4.11); Biotin--[acetyl-CoA-carboxylase] ligase (EC 6.3.4.15)]	FALSE	FALSE	1.33776	FALSE	1.5102	TRUE
NUDCD2	NudC domain-containing protein 2	FALSE	FALSE	1.33771	TRUE	1.08752	FALSE
PSMB4	Proteasome subunit beta type-4 (EC 3.4.25.1) (26 kDa prosomal protein) (HsBPROS26) (PROS-26) (Macropain beta chain) (Multicatalytic endopeptidase complex beta chain) (Proteasome beta chain) (Proteasome chain 3) (HsN3)	FALSE	FALSE	1.33673	TRUE	1.06845	FALSE
TYRO3	Tyrosine-protein kinase receptor TYRO3 (EC 2.7.10.1) (Tyrosine-protein kinase BYK) (Tyrosine-protein kinase DTK) (Tyrosine-protein kinase RSE) (Tyrosine-protein kinase SKY) (Tyrosine-protein kinase TIF)	FALSE	FALSE	1.3356	TRUE	1.57124	TRUE
MTMR9	Myotubularin-related protein 9	FALSE	FALSE	1.33537	FALSE	0.982724	FALSE
CCT6B	T-complex protein 1 subunit zeta-2 (TCP-1-zeta-2) (CCT-zeta-2) (CCT-zeta-like) (TCP-1-zeta-like) (Testis-specific Tcp20) (Testis-specific protein TSA303)	FALSE	FALSE	1.33533	FALSE	1.8374	FALSE
CRK	Adapter molecule crk (Proto-oncogene c-Crk) (p38)	FALSE	FALSE	1.33504	TRUE	1.12105	FALSE
CDC45	Cell division control protein 45 homolog (PORC-PI-1)	FALSE	FALSE	1.33465	TRUE	1.15459	FALSE
WDR62	WD repeat-containing protein 62	FALSE	FALSE	1.33252	TRUE	1.28324	TRUE
TMEM184C	Transmembrane protein 184C (Transmembrane protein 34)	FALSE	FALSE	1.33246	FALSE	3.27763	FALSE
PDXP	Pyridoxal phosphate phosphatase (PLP phosphatase) (EC 3.1.3.3) (EC 3.1.3.74) (Chronophin)	FALSE	FALSE	1.33132	TRUE	1.20132	FALSE
PPIP5K2	Inositol hexakisphosphate and diphosphoinositol-pentakisphosphate kinase 2 (EC 2.7.4.21) (EC 2.7.4.24) (Diphosphoinositol pentakisphosphate kinase 2) (Histidine acid phosphatase domain-containing protein 1) (InsP6 and PP-IP5 kinase 2) (VIP1 homolog 2) (hsVIP2)	FALSE	FALSE	1.3312	TRUE	1.39247	TRUE
CTPS1	CTP synthase 1 (EC 6.3.4.2) (CTP synthetase 1) (UTP--ammonia ligase 1)	FALSE	FALSE	1.33031	TRUE	1.15258	FALSE
SZRD1	SUZ domain-containing protein 1 (Putative MAPK-activating protein PM18/PM20/PM22)	FALSE	FALSE	1.32923	TRUE	1.24412	FALSE
SH3BGRL3	SH3 domain-binding glutamic acid-rich-like protein 3 (SH3 domain-binding protein 1) (SH3BP-1)	FALSE	FALSE	1.32807	TRUE	1.30613	TRUE
GNB1L	Guanine nucleotide-binding protein subunit beta-like protein 1 (G protein subunit beta-like protein 1) (DGCRK3) (WD repeat-containing protein 14) (WD40 repeat-containing protein deleted in VCFS) (WDVCF)	FALSE	FALSE	1.32782	FALSE	1.05513	FALSE
UBE2Z	Ubiquitin-conjugating enzyme E2 Z (EC 2.3.2.23) (E2 ubiquitin-conjugating enzyme Z) (Uba6-specific E2 conjugating enzyme 1) (Use1) (Ubiquitin carrier protein Z) (Ubiquitin-protein ligase Z)	FALSE	FALSE	1.32778	TRUE	1.0381	FALSE
PDK1	[Pyruvate dehydrogenase (acetyl-transferring)] kinase isozyme 1, mitochondrial (EC 2.7.11.2) (Pyruvate dehydrogenase kinase isoform 1) (PDH kinase 1)	FALSE	TRUE	1.32712	FALSE	0.915391	FALSE
PIH1D1	PIH1 domain-containing protein 1 (Nucleolar protein 17 homolog)	FALSE	FALSE	1.32703	TRUE	1.23194	TRUE
KCTD14	BTB/POZ domain-containing protein KCTD14	FALSE	FALSE	1.32578	TRUE	1.66533	TRUE
MTR	Methionine synthase (EC 2.1.1.13) (5-methyltetrahydrofolate--homocysteine methyltransferase) (Vitamin-B12 dependent methionine synthase) (MS)	FALSE	FALSE	1.32534	TRUE	1.30303	TRUE
UBL7	Ubiquitin-like protein 7 (Bone marrow stromal cell ubiquitin-like protein) (BMSC-UbP) (Ubiquitin-like protein SB132)	FALSE	FALSE	1.32328	FALSE	1.37891	FALSE
TTC21B	Tetratricopeptide repeat protein 21B (TPR repeat protein 21B) (Intraflagellar transport 139 homolog)	FALSE	FALSE	1.32272	TRUE	1.2263	TRUE
IRF3	Interferon regulatory factor 3 (IRF-3)	FALSE	FALSE	1.3227	TRUE	1.2357	FALSE
MAP2K2	Dual specificity mitogen-activated protein kinase kinase 2 (MAP kinase kinase 2) (MAPKK 2) (EC 2.7.12.2) (ERK activator kinase 2) (MAPK/ERK kinase 2) (MEK 2)	FALSE	FALSE	1.32229	TRUE	1.19711	TRUE
COL14A1	Collagen alpha-1(XIV) chain (Undulin)	FALSE	FALSE	1.32215	FALSE	0.80453	FALSE
NT5DC1	5'-nucleotidase domain-containing protein 1 (EC 3.1.3.-)	FALSE	FALSE	1.32162	TRUE	1.1812	TRUE
MZT2B	Mitotic-spindle organizing protein 2B (Mitotic-spindle organizing protein associated with a ring of gamma-tubulin 2B)	FALSE	FALSE	1.32156	TRUE	1.0693	FALSE
PIK3C3	Phosphatidylinositol 3-kinase catalytic subunit type 3 (PI3-kinase type 3) (PI3K type 3) (PtdIns-3-kinase type 3) (EC 2.7.1.137) (Phosphatidylinositol 3-kinase p100 subunit) (Phosphoinositide-3-kinase class 3) (hVps34)	FALSE	FALSE	1.32118	FALSE	1.63369	FALSE
ADI1	1,2-dihydroxy-3-keto-5-methylthiopentene dioxygenase (EC 1.13.11.54) (Acireductone dioxygenase (Fe(2+)-requiring)) (ARD) (Fe-ARD) (Membrane-type 1 matrix metalloproteinase cytoplasmic tail-binding protein 1) (MTCBP-1) (Submergence-induced protein-like factor) (Sip-L)	FALSE	FALSE	1.32094	TRUE	1.19871	FALSE
TXNDC17	Thioredoxin domain-containing protein 17 (14 kDa thioredoxin-related protein) (TRP14) (Protein 42-9-9) (Thioredoxin-like protein 5)	FALSE	FALSE	1.32026	TRUE	1.17832	FALSE
RBM45	RNA-binding protein 45 (Developmentally-regulated RNA-binding protein 1) (RB-1) (RNA-binding motif protein 45)	FALSE	FALSE	1.3194	FALSE	1.32404	FALSE
CDC37L1	Hsp90 co-chaperone Cdc37-like 1 (Hsp90-associating relative of Cdc37)	FALSE	FALSE	1.31834	TRUE	1.14776	FALSE
METTL5	Methyltransferase-like protein 5 (EC 2.1.1.-)	FALSE	FALSE	1.31817	TRUE	1.27796	TRUE
RNF114	E3 ubiquitin-protein ligase RNF114 (EC 2.3.2.27) (RING finger protein 114) (RING-type E3 ubiquitin transferase RNF114) (Zinc finger protein 228) (Zinc finger protein 313)	FALSE	FALSE	1.31775	TRUE	1.23273	TRUE
PROSC	Proline synthase co-transcribed bacterial homolog protein	FALSE	FALSE	1.31736	TRUE	1.18947	FALSE
EMC10	ER membrane protein complex subunit 10 (Hematopoietic signal peptide-containing membrane domain-containing protein 1)	FALSE	FALSE	1.3171	FALSE	1.1578	FALSE
CD63	CD63 antigen (Granulophysin) (Lysosomal-associated membrane protein 3) (LAMP-3) (Melanoma-associated antigen ME491) (OMA81H) (Ocular melanoma-associated antigen) (Tetraspanin-30) (Tspan-30) (CD antigen CD63)	FALSE	FALSE	1.31709	TRUE	1.20945	FALSE
ZWINT	ZW10 interactor (ZW10-interacting protein 1) (Zwint-1)	FALSE	FALSE	1.31668	TRUE	1.36461	FALSE
CCDC96	Coiled-coil domain-containing protein 96	FALSE	FALSE	1.31651	TRUE	1.06968	FALSE
FIZ1	Flt3-interacting zinc finger protein 1 (Zinc finger protein 798)	FALSE	FALSE	1.31646	FALSE	1.22025	FALSE
THOP1	Thimet oligopeptidase (EC 3.4.24.15) (Endopeptidase 24.15) (MP78)	FALSE	FALSE	1.31638	TRUE	1.22463	TRUE
BCAS3	Breast carcinoma-amplified sequence 3 (GAOB1)	FALSE	FALSE	1.3163	FALSE	1.12636	FALSE
PKN1	Serine/threonine-protein kinase N1 (EC 2.7.11.13) (Protease-activated kinase 1) (PAK-1) (Protein kinase C-like 1) (Protein kinase C-like PKN) (Protein kinase PKN-alpha) (Protein-kinase C-related kinase 1) (Serine-threonine protein kinase N)	FALSE	FALSE	1.31605	FALSE	1.02502	FALSE
MAGED1	Melanoma-associated antigen D1 (MAGE tumor antigen CCF) (MAGE-D1 antigen) (Neurotrophin receptor-interacting MAGE homolog)	FALSE	FALSE	1.31561	TRUE	1.24532	TRUE
DPAGT1	UDP-N-acetylglucosamine--dolichyl-phosphate N-acetylglucosaminephosphotransferase (EC 2.7.8.15) (GlcNAc-1-P transferase) (G1PT) (GPT) (N-acetylglucosamine-1-phosphate transferase)	FALSE	FALSE	1.31545	FALSE	1.31324	FALSE
DCBLD2	Discoidin, CUB and LCCL domain-containing protein 2 (CUB, LCCL and coagulation factor V/VIII-homology domains protein 1) (Endothelial and smooth muscle cell-derived neuropilin-like protein)	FALSE	FALSE	1.31536	FALSE	1.25434	TRUE
MAP7D3	MAP7 domain-containing protein 3	FALSE	FALSE	1.3153	TRUE	1.05502	FALSE
KIAA1524	Protein CIP2A (Cancerous inhibitor of PP2A) (p90 autoantigen)	FALSE	FALSE	1.31486	TRUE	1.12388	FALSE
YARS	Tyrosine--tRNA ligase, cytoplasmic (EC 6.1.1.1) (Tyrosyl-tRNA synthetase) (TyrRS) [Cleaved into: Tyrosine--tRNA ligase, cytoplasmic, N-terminally processed]	FALSE	FALSE	1.31483	TRUE	1.12689	FALSE
EIF2AK3	Eukaryotic translation initiation factor 2-alpha kinase 3 (EC 2.7.11.1) (PRKR-like endoplasmic reticulum kinase) (Pancreatic eIF2-alpha kinase) (HsPEK)	FALSE	FALSE	1.31426	FALSE	1.46839	FALSE
WDFY1	WD repeat and FYVE domain-containing protein 1 (FENS-1) (Phosphoinositide-binding protein 1) (WD40- and FYVE domain-containing protein 1) (Zinc finger FYVE domain-containing protein 17)	FALSE	FALSE	1.31373	TRUE	1.1208	FALSE
CEP170	Centrosomal protein of 170 kDa (Cep170) (KARP-1-binding protein) (KARP1-binding protein)	FALSE	FALSE	1.31353	FALSE	1.49469	TRUE
RRM2B	Ribonucleoside-diphosphate reductase subunit M2 B (EC 1.17.4.1) (TP53-inducible ribonucleotide reductase M2 B) (p53-inducible ribonucleotide reductase small subunit 2-like protein) (p53R2)	FALSE	FALSE	1.31277	TRUE	1.04808	FALSE
VPS33B	Vacuolar protein sorting-associated protein 33B (hVPS33B)	FALSE	FALSE	1.31209	TRUE	1.14084	FALSE
ZBTB24	Zinc finger and BTB domain-containing protein 24 (Zinc finger protein 450)	FALSE	FALSE	1.31158	FALSE	0.995074	FALSE
TP53RK	TP53-regulating kinase (EC 2.7.11.1) (Atypical serine/threonine protein kinase TP53RK) (EKC/KEOPS complex subunit TP53RK) (EC 3.6.-.-) (Nori-2) (p53-related protein kinase)	FALSE	FALSE	1.31143	TRUE	1.09857	FALSE
NECAP2	Adaptin ear-binding coat-associated protein 2 (NECAP endocytosis-associated protein 2) (NECAP-2)	FALSE	FALSE	1.31129	TRUE	1.2085	FALSE
IMPA1	Inositol monophosphatase 1 (IMP 1) (IMPase 1) (EC 3.1.3.25) (D-galactose 1-phosphate phosphatase) (EC 3.1.3.94) (Inositol-1(or 4)-monophosphatase 1) (Lithium-sensitive myo-inositol monophosphatase A1)	FALSE	FALSE	1.31129	TRUE	1.13465	FALSE
TPST2	Protein-tyrosine sulfotransferase 2 (EC 2.8.2.20) (Tyrosylprotein sulfotransferase 2) (TPST-2)	FALSE	FALSE	1.31122	TRUE	1.3443	FALSE
AK1	Adenylate kinase isoenzyme 1 (AK 1) (EC 2.7.4.3) (EC 2.7.4.6) (ATP-AMP transphosphorylase 1) (ATP:AMP phosphotransferase) (Adenylate monophosphate kinase) (Myokinase)	FALSE	FALSE	1.31076	FALSE	1.34565	FALSE
MICALL1	MICAL-like protein 1 (Molecule interacting with Rab13) (MIRab13)	FALSE	FALSE	1.31011	TRUE	1.49519	TRUE
FBXO30	F-box only protein 30	FALSE	FALSE	1.30975	FALSE	1.24215	TRUE
BID	BH3-interacting domain death agonist (p22 BID) (BID) [Cleaved into: BH3-interacting domain death agonist p15 (p15 BID); BH3-interacting domain death agonist p13 (p13 BID); BH3-interacting domain death agonist p11 (p11 BID)]	FALSE	FALSE	1.3097	TRUE	1.22622	FALSE
MYBPC2	Myosin-binding protein C, fast-type (Fast MyBP-C) (C-protein, skeletal muscle fast isoform)	FALSE	FALSE	1.30876	FALSE	1.10363	FALSE
CCNL1	Cyclin-L1 (Cyclin-L)	FALSE	FALSE	1.30825	FALSE	1.32792	FALSE
FHL3	Four and a half LIM domains protein 3 (FHL-3) (Skeletal muscle LIM-protein 2) (SLIM-2)	FALSE	FALSE	1.30823	TRUE	1.13256	FALSE
ALMS1	Alstrom syndrome protein 1	FALSE	FALSE	1.30796	FALSE	0.964805	FALSE
UCHL3	Ubiquitin carboxyl-terminal hydrolase isozyme L3 (UCH-L3) (EC 3.4.19.12) (Ubiquitin thioesterase L3)	FALSE	FALSE	1.30765	TRUE	1.23858	TRUE
HLA-B	HLA class I histocompatibility antigen, B-73 alpha chain (MHC class I antigen B*73)	FALSE	FALSE	1.30747	FALSE	1.36228	FALSE
BAIAP2L1	Brain-specific angiogenesis inhibitor 1-associated protein 2-like protein 1 (BAI1-associated protein 2-like protein 1) (Insulin receptor tyrosine kinase substrate)	FALSE	FALSE	1.30714	TRUE	1.34917	FALSE
ENO2	Gamma-enolase (EC 4.2.1.11) (2-phospho-D-glycerate hydro-lyase) (Enolase 2) (Neural enolase) (Neuron-specific enolase) (NSE)	FALSE	FALSE	1.3066	TRUE	1.07318	FALSE
GARS	Glycine--tRNA ligase (EC 3.6.1.17) (EC 6.1.1.14) (Diadenosine tetraphosphate synthetase) (AP-4-A synthetase) (Glycyl-tRNA synthetase) (GlyRS)	FALSE	FALSE	1.30457	TRUE	1.15066	FALSE
PPP4C	Serine/threonine-protein phosphatase 4 catalytic subunit (PP4C) (Pp4) (EC 3.1.3.16) (Protein phosphatase X) (PP-X)	FALSE	FALSE	1.30452	TRUE	1.25494	FALSE
ARHGAP28	Rho GTPase-activating protein 28 (Rho-type GTPase-activating protein 28)	FALSE	FALSE	1.30392	TRUE	1.2555	FALSE
TCN2	Transcobalamin-2 (TC-2) (Transcobalamin II) (TC II) (TCII)	FALSE	FALSE	1.30329	FALSE	1.27747	FALSE
AARSD1	Alanyl-tRNA editing protein Aarsd1 (Alanyl-tRNA synthetase domain-containing protein 1)	FALSE	FALSE	1.30317	TRUE	1.57353	FALSE
RDX	Radixin	FALSE	FALSE	1.30276	TRUE	1.19278	TRUE
RAB11A	Ras-related protein Rab-11A (Rab-11) (YL8)	FALSE	FALSE	1.30266	FALSE	1.37646	FALSE
NAA20	N-alpha-acetyltransferase 20 (EC 2.3.1.254) (Methionine N-acetyltransferase) (N-acetyltransferase 5) (N-terminal acetyltransferase B complex catalytic subunit NAA20) (N-terminal acetyltransferase B complex catalytic subunit NAT5) (NatB complex subunit NAT5) (NatB catalytic subunit)	FALSE	FALSE	1.30248	FALSE	1.20991	FALSE
UBE2F	NEDD8-conjugating enzyme UBE2F (EC 2.3.2.-) (NEDD8 carrier protein UBE2F) (NEDD8 protein ligase UBE2F) (NEDD8-conjugating enzyme 2) (RING-type E3 NEDD8 transferase UBE2F) (Ubiquitin-conjugating enzyme E2 F)	FALSE	FALSE	1.30206	FALSE	1.2167	FALSE
MVK	Mevalonate kinase (MK) (EC 2.7.1.36)	FALSE	FALSE	1.30187	TRUE	1.14833	FALSE
SSU72	RNA polymerase II subunit A C-terminal domain phosphatase SSU72 (CTD phosphatase SSU72) (EC 3.1.3.16)	FALSE	FALSE	1.30184	TRUE	1.32444	TRUE
SUB1	Activated RNA polymerase II transcriptional coactivator p15 (Positive cofactor 4) (PC4) (SUB1 homolog) (p14)	FALSE	FALSE	1.30169	TRUE	1.1731	TRUE
CDCA5	Sororin (Cell division cycle-associated protein 5) (p35)	FALSE	FALSE	1.30166	FALSE	1.55559	FALSE
PREPL	Prolyl endopeptidase-like (EC 3.4.21.-) (Prolylendopeptidase-like)	FALSE	FALSE	1.30153	FALSE	1.28292	FALSE
TIMELESS	Protein timeless homolog (hTIM)	FALSE	FALSE	1.29993	TRUE	1.24616	FALSE
XXYLT1	Xyloside xylosyltransferase 1 (EC 2.4.2.n3) (UDP-xylose:alpha-xyloside alpha-1,3-xylosyltransferase)	FALSE	FALSE	1.29986	TRUE	1.36941	TRUE
CBS	Cystathionine beta-synthase (EC 4.2.1.22) (Beta-thionase) (Serine sulfhydrase)	FALSE	FALSE	1.29857	TRUE	1.25405	TRUE
IMPACT	Protein IMPACT (Imprinted and ancient gene protein homolog)	FALSE	FALSE	1.29831	TRUE	1.28973	TRUE
CENPH	Centromere protein H (CENP-H) (Interphase centromere complex protein 35)	FALSE	FALSE	1.29808	FALSE	1.44354	FALSE
LIG1	DNA ligase 1 (EC 6.5.1.1) (DNA ligase I) (Polydeoxyribonucleotide synthase [ATP] 1)	FALSE	FALSE	1.29792	TRUE	1.20145	FALSE
HMMR	Hyaluronan mediated motility receptor (Intracellular hyaluronic acid-binding protein) (Receptor for hyaluronan-mediated motility) (CD antigen CD168)	FALSE	FALSE	1.29786	TRUE	1.33194	TRUE
MSTO1	Protein misato homolog 1	FALSE	FALSE	1.29696	FALSE	2	FALSE
C1D	Nuclear nucleic acid-binding protein C1D (hC1D)	FALSE	FALSE	1.29678	TRUE	1.16722	FALSE
AK6	Adenylate kinase isoenzyme 6 (AK6) (EC 2.7.4.3) (Adrenal gland protein AD-004) (Coilin-interacting nuclear ATPase protein) (hCINAP) (Dual activity adenylate kinase/ATPase) (AK/ATPase)	FALSE	FALSE	1.29661	TRUE	1.09969	FALSE
DAXX	Death domain-associated protein 6 (Daxx) (hDaxx) (ETS1-associated protein 1) (EAP1) (Fas death domain-associated protein)	FALSE	FALSE	1.29584	TRUE	1.346	FALSE
CDC123	Cell division cycle protein 123 homolog (Protein D123) (HT-1080) (PZ32)	FALSE	FALSE	1.29364	FALSE	1.13924	FALSE
DUSP3	Dual specificity protein phosphatase 3 (EC 3.1.3.16) (EC 3.1.3.48) (Dual specificity protein phosphatase VHR) (Vaccinia H1-related phosphatase) (VHR)	FALSE	FALSE	1.29338	TRUE	1.00625	FALSE
IQSEC1	IQ motif and SEC7 domain-containing protein 1 (ADP-ribosylation factors guanine nucleotide-exchange protein 100) (ADP-ribosylation factors guanine nucleotide-exchange protein 2) (Brefeldin-resistant Arf-GEF 2 protein) (BRAG2)	FALSE	FALSE	1.29255	FALSE	1.46099	FALSE
PPP6R1	Serine/threonine-protein phosphatase 6 regulatory subunit 1 (SAPS domain family member 1)	FALSE	FALSE	1.29253	TRUE	1.14995	FALSE
COPS8	COP9 signalosome complex subunit 8 (SGN8) (Signalosome subunit 8) (COP9 homolog) (hCOP9) (JAB1-containing signalosome subunit 8)	FALSE	FALSE	1.29252	TRUE	1.19741	TRUE
RASA2	Ras GTPase-activating protein 2 (GTPase-activating protein 1m) (GAP1m)	FALSE	FALSE	1.29247	FALSE	1.3095	FALSE
SMG6	Telomerase-binding protein EST1A (EC 3.1.-.-) (EST1-like protein A) (Ever shorter telomeres 1A) (Smg-6 homolog) (Telomerase subunit EST1A) (hSmg5/7a)	FALSE	FALSE	1.29196	FALSE	1.1973	FALSE
PPM1B	Protein phosphatase 1B (EC 3.1.3.16) (Protein phosphatase 2C isoform beta) (PP2C-beta)	FALSE	FALSE	1.29192	TRUE	1.0747	FALSE
NECTIN3	Nectin-3 (CDw113) (Nectin cell adhesion molecule 3) (Poliovirus receptor-related protein 3) (CD antigen CD113)	FALSE	FALSE	1.2919	TRUE	1.23446	FALSE
SERF2	Small EDRK-rich factor 2 (Gastric cancer-related protein VRG107) (Protein 4F5-related) (4F5rel) (h4F5rel)	FALSE	FALSE	1.29181	TRUE	1.16895	FALSE
INPP4A	Type I inositol 3,4-bisphosphate 4-phosphatase (EC 3.1.3.66) (Inositol polyphosphate 4-phosphatase type I)	FALSE	FALSE	1.29164	FALSE	0.936547	FALSE
ANLN	Anillin	FALSE	FALSE	1.29163	TRUE	1.29777	FALSE
S100A4	Protein S100-A4 (Calvasculin) (Metastasin) (Placental calcium-binding protein) (Protein Mts1) (S100 calcium-binding protein A4)	FALSE	FALSE	1.29109	FALSE	2.40087	TRUE
ZYX	Zyxin (Zyxin-2)	FALSE	FALSE	1.29106	TRUE	1.16607	TRUE
EMB	Embigin	FALSE	FALSE	1.29087	FALSE	1.16284	FALSE
CPSF3L	Integrator complex subunit 11 (Int11) (EC 3.1.27.-) (Cleavage and polyadenylation-specific factor 3-like protein) (CPSF3-like protein) (Protein related to CPSF subunits of 68 kDa) (RC-68)	FALSE	FALSE	1.28987	TRUE	1.17616	FALSE
AHCY	Adenosylhomocysteinase (AdoHcyase) (EC 3.3.1.1) (S-adenosyl-L-homocysteine hydrolase)	FALSE	FALSE	1.28976	TRUE	1.12446	FALSE
WDR45B	WD repeat domain phosphoinositide-interacting protein 3 (WIPI-3) (WD repeat-containing protein 45-like) (WDR45-like protein) (WD repeat-containing protein 45B) (WIPI49-like protein)	FALSE	FALSE	1.2895	TRUE	0.999798	FALSE
YIF1A	Protein YIF1A (54TMp) (YIP1-interacting factor homolog A)	FALSE	FALSE	1.28949	FALSE	1.03664	FALSE
RHPN2	Rhophilin-2 (76 kDa RhoB effector protein) (GTP-Rho-binding protein 2) (p76RBE)	FALSE	FALSE	1.28946	TRUE	1.13929	FALSE
SMG9	Protein SMG9 (Protein SMG-9)	FALSE	FALSE	1.2894	TRUE	1.21125	TRUE
HDAC7	Histone deacetylase 7 (HD7) (EC 3.5.1.98) (Histone deacetylase 7A) (HD7a)	FALSE	FALSE	1.2892	FALSE	1.33198	FALSE
TMEM205	Transmembrane protein 205	FALSE	FALSE	1.28876	TRUE	1.37958	TRUE
CARS	Cysteine--tRNA ligase, cytoplasmic (EC 6.1.1.16) (Cysteinyl-tRNA synthetase) (CysRS)	FALSE	FALSE	1.28853	TRUE	1.17151	TRUE
ASCC2	Activating signal cointegrator 1 complex subunit 2 (ASC-1 complex subunit p100) (Trip4 complex subunit p100)	FALSE	FALSE	1.28828	FALSE	1.02551	FALSE
SEMA3A	Semaphorin-3A (Semaphorin III) (Sema III)	FALSE	FALSE	1.28811	TRUE	1.20722	FALSE
SLC12A9	Solute carrier family 12 member 9 (Cation-chloride cotransporter 6) (hCCC6) (Cation-chloride cotransporter-interacting protein 1) (CCC-interacting protein 1) (hCIP1) (Potassium-chloride transporter 9) (WO3.3)	FALSE	FALSE	1.2881	FALSE	1.4361	FALSE
GPRASP1	G-protein coupled receptor-associated sorting protein 1 (GASP-1)	FALSE	FALSE	1.28762	FALSE	0.724515	FALSE
DIAPH3	Protein diaphanous homolog 3 (Diaphanous-related formin-3) (DRF3) (MDia2)	FALSE	FALSE	1.28751	TRUE	0.973614	FALSE
FSD1	Fibronectin type III and SPRY domain-containing protein 1 (MID1-related protein 1) (Microtubule-associated protein GLFND)	FALSE	FALSE	1.28702	FALSE	1.49886	TRUE
TUT1	Speckle targeted PIP5K1A-regulated poly(A) polymerase (Star-PAP) (EC 2.7.7.19) (RNA-binding motif protein 21) (RNA-binding protein 21) (U6 snRNA-specific terminal uridylyltransferase 1) (U6-TUTase) (EC 2.7.7.52)	FALSE	FALSE	1.28555	FALSE	1.37071	FALSE
SERPINB5	Serpin B5 (Maspin) (Peptidase inhibitor 5) (PI-5)	FALSE	FALSE	1.28541	FALSE	1.46748	FALSE
IFT81	Intraflagellar transport protein 81 homolog (Carnitine deficiency-associated protein expressed in ventricle 1) (CDV-1)	FALSE	FALSE	1.28538	FALSE	1.07207	FALSE
YBX2	Y-box-binding protein 2 (Contrin) (DNA-binding protein C) (Dbpc) (Germ cell-specific Y-box-binding protein) (MSY2 homolog)	FALSE	FALSE	1.28508	FALSE	1.65776	FALSE
CARNMT1	Carnosine N-methyltransferase (EC 2.1.1.22)	FALSE	FALSE	1.28482	FALSE	1.03628	FALSE
SHMT1	Serine hydroxymethyltransferase, cytosolic (SHMT) (EC 2.1.2.1) (Glycine hydroxymethyltransferase) (Serine methylase)	FALSE	FALSE	1.28444	TRUE	1.17259	FALSE
DHRS11	Dehydrogenase/reductase SDR family member 11 (EC 1.1.-.-) (Short-chain dehydrogenase/reductase family 24C member 1)	FALSE	FALSE	1.2827	FALSE	1.04329	FALSE
DNPH1	2'-deoxynucleoside 5'-phosphate N-hydrolase 1 (EC 3.2.2.-) (c-Myc-responsive protein RCL)	FALSE	FALSE	1.28263	TRUE	1.37031	TRUE
LIMD2	LIM domain-containing protein 2	FALSE	FALSE	1.28245	TRUE	1.45666	TRUE
TPM2	Tropomyosin beta chain (Beta-tropomyosin) (Tropomyosin-2)	FALSE	FALSE	1.28065	TRUE	1.36629	TRUE
KIF3B	Kinesin-like protein KIF3B (HH0048) (Microtubule plus end-directed kinesin motor 3B) [Cleaved into: Kinesin-like protein KIF3B, N-terminally processed]	FALSE	FALSE	1.2803	FALSE	1.26667	FALSE
OSBPL1A	Oxysterol-binding protein-related protein 1 (ORP-1) (OSBP-related protein 1)	FALSE	FALSE	1.27984	FALSE	1.24028	FALSE
BRE	BRCA1-A complex subunit BRE (BRCA1/BRCA2-containing complex subunit 45) (Brain and reproductive organ-expressed protein)	FALSE	FALSE	1.27959	TRUE	1.34435	TRUE
CXXC1	CXXC-type zinc finger protein 1 (CpG-binding protein) (PHD finger and CXXC domain-containing protein 1)	FALSE	FALSE	1.27885	FALSE	1.33477	FALSE
YTHDC2	Probable ATP-dependent RNA helicase YTHDC2 (EC 3.6.4.13) (YTH domain-containing protein 2)	FALSE	FALSE	1.27868	TRUE	1.22544	TRUE
GCA	Grancalcin	FALSE	FALSE	1.27842	TRUE	1.01279	FALSE
USP15	Ubiquitin carboxyl-terminal hydrolase 15 (EC 3.4.19.12) (Deubiquitinating enzyme 15) (Ubiquitin thioesterase 15) (Ubiquitin-specific-processing protease 15) (Unph-2) (Unph4)	FALSE	FALSE	1.27838	TRUE	1.15521	FALSE
MAGI1	Membrane-associated guanylate kinase, WW and PDZ domain-containing protein 1 (Atrophin-1-interacting protein 3) (AIP-3) (BAI1-associated protein 1) (BAP-1) (Membrane-associated guanylate kinase inverted 1) (MAGI-1) (Trinucleotide repeat-containing gene 19 protein) (WW domain-containing protein 3) (WWP3)	FALSE	FALSE	1.27816	TRUE	1.31896	TRUE
NGRN	Neugrin (Mesenchymal stem cell protein DSC92) (Neurite outgrowth-associated protein) (Spinal cord-derived protein FI58G)	FALSE	FALSE	1.27763	FALSE	1.293	FALSE
SCAMP5	Secretory carrier-associated membrane protein 5 (Secretory carrier membrane protein 5) (hSCAMP5)	FALSE	FALSE	1.27649	FALSE	1.65064	FALSE
EI24	Etoposide-induced protein 2.4 homolog (p53-induced gene 8 protein)	FALSE	FALSE	1.27648	FALSE	1.00561	FALSE
RAB39A	Ras-related protein Rab-39A (Rab-39)	FALSE	FALSE	1.27615	FALSE	1.37459	FALSE
GLMN	Glomulin (FK506-binding protein-associated protein) (FAP) (FKBP-associated protein)	FALSE	FALSE	1.2761	TRUE	1.23111	TRUE
ZCRB1	Zinc finger CCHC-type and RNA-binding motif-containing protein 1 (U11/U12 small nuclear ribonucleoprotein 31 kDa protein) (U11/U12 snRNP 31 kDa protein) (U11/U12-31K)	FALSE	FALSE	1.27568	TRUE	1.1578	FALSE
AAMDC	Mth938 domain-containing protein (Adipogenesis associated Mth938 domain-containing protein)	FALSE	FALSE	1.27537	FALSE	1.17715	FALSE
LTA4H	Leukotriene A-4 hydrolase (LTA-4 hydrolase) (EC 3.3.2.6) (Leukotriene A(4) hydrolase)	FALSE	FALSE	1.2745	TRUE	1.21606	FALSE
CCDC88A	Girdin (Akt phosphorylation enhancer) (APE) (Coiled-coil domain-containing protein 88A) (G alpha-interacting vesicle-associated protein) (GIV) (Girders of actin filament) (Hook-related protein 1) (HkRP1)	FALSE	FALSE	1.27415	TRUE	1.20895	FALSE
TSR1	Pre-rRNA-processing protein TSR1 homolog	FALSE	FALSE	1.2739	TRUE	1.30802	TRUE
PDCD4	Programmed cell death protein 4 (Neoplastic transformation inhibitor protein) (Nuclear antigen H731-like) (Protein 197/15a)	FALSE	FALSE	1.2739	FALSE	1.05572	FALSE
GSTM2	Glutathione S-transferase Mu 2 (EC 2.5.1.18) (GST class-mu 2) (GSTM2-2)	FALSE	FALSE	1.27353	TRUE	1.12087	FALSE
PARK7	Protein DJ-1 (DJ-1) (Oncogene DJ1) (Parkinson disease protein 7) (Parkinsonism-associated deglycase) (Protein deglycase DJ-1) (EC 3.1.2.-) (EC 3.5.1.124)	FALSE	FALSE	1.27288	TRUE	1.13755	TRUE
CYB5R2	NADH-cytochrome b5 reductase 2 (b5R.2) (EC 1.6.2.2)	FALSE	FALSE	1.27219	TRUE	1.42664	FALSE
PDLIM5	PDZ and LIM domain protein 5 (Enigma homolog) (Enigma-like PDZ and LIM domains protein)	FALSE	FALSE	1.27196	TRUE	1.18491	FALSE
SIX5	Homeobox protein SIX5 (DM locus-associated homeodomain protein) (Sine oculis homeobox homolog 5)	FALSE	FALSE	1.27165	TRUE	1.40534	FALSE
LCK	Tyrosine-protein kinase Lck (EC 2.7.10.2) (Leukocyte C-terminal Src kinase) (LSK) (Lymphocyte cell-specific protein-tyrosine kinase) (Protein YT16) (Proto-oncogene Lck) (T cell-specific protein-tyrosine kinase) (p56-LCK)	FALSE	FALSE	1.27118	FALSE	1.06634	FALSE
MICAL3	[F-actin]-methionine sulfoxide oxidase MICAL3 (EC 1.14.13.225) (Molecule interacting with CasL protein 3) (MICAL-3)	FALSE	FALSE	1.27043	FALSE	1.1098	FALSE
TWF2	Twinfilin-2 (A6-related protein) (hA6RP) (Protein tyrosine kinase 9-like) (Twinfilin-1-like protein)	FALSE	FALSE	1.27031	TRUE	1.17736	TRUE
KIF15	Kinesin-like protein KIF15 (Kinesin-like protein 2) (hKLP2) (Kinesin-like protein 7) (Serologically defined breast cancer antigen NY-BR-62)	FALSE	FALSE	1.27024	TRUE	1.18074	FALSE
ARL3	ADP-ribosylation factor-like protein 3	FALSE	FALSE	1.26996	TRUE	1.10744	FALSE
LRRC42	Leucine-rich repeat-containing protein 42	FALSE	FALSE	1.26994	FALSE	1.18475	FALSE
HEBP1	Heme-binding protein 1 (p22HBP)	FALSE	FALSE	1.26888	TRUE	1.52465	TRUE
FKBP5	Peptidyl-prolyl cis-trans isomerase FKBP5 (PPIase FKBP5) (EC 5.2.1.8) (51 kDa FK506-binding protein) (51 kDa FKBP) (FKBP-51) (54 kDa progesterone receptor-associated immunophilin) (Androgen-regulated protein 6) (FF1 antigen) (FK506-binding protein 5) (FKBP-5) (FKBP54) (p54) (HSP90-binding immunophilin) (Rotamase)	FALSE	FALSE	1.26853	TRUE	1.22328	TRUE
MDM4	Protein Mdm4 (Double minute 4 protein) (Mdm2-like p53-binding protein) (Protein Mdmx) (p53-binding protein Mdm4)	FALSE	FALSE	1.26825	FALSE	1.64204	FALSE
ANP32A	Acidic leucine-rich nuclear phosphoprotein 32 family member A (Acidic nuclear phosphoprotein pp32) (pp32) (Leucine-rich acidic nuclear protein) (LANP) (Mapmodulin) (Potent heat-stable protein phosphatase 2A inhibitor I1PP2A) (Putative HLA-DR-associated protein I) (PHAPI)	FALSE	FALSE	1.26816	TRUE	1.13507	FALSE
EDF1	Endothelial differentiation-related factor 1 (EDF-1) (Multiprotein-bridging factor 1) (MBF1)	FALSE	FALSE	1.26772	TRUE	1.15589	TRUE
ASL	Argininosuccinate lyase (ASAL) (EC 4.3.2.1) (Arginosuccinase)	FALSE	FALSE	1.26745	TRUE	0.914012	FALSE
PDCD2L	Programmed cell death protein 2-like	FALSE	FALSE	1.26708	FALSE	1.27812	FALSE
NDRG2	Protein NDRG2 (N-myc downstream-regulated gene 2 protein) (Protein Syld709613)	FALSE	FALSE	1.26695	FALSE	1.12166	FALSE
WDFY2	WD repeat and FYVE domain-containing protein 2 (Propeller-FYVE protein) (Prof) (WD40- and FYVE domain-containing protein 2) (Zinc finger FYVE domain-containing protein 22)	FALSE	FALSE	1.26673	TRUE	1.15285	FALSE
DERA	Deoxyribose-phosphate aldolase (DERA) (EC 4.1.2.4) (2-deoxy-D-ribose 5-phosphate aldolase) (Phosphodeoxyriboaldolase) (Deoxyriboaldolase)	FALSE	FALSE	1.26667	TRUE	0.967631	FALSE
CBL	E3 ubiquitin-protein ligase CBL (EC 2.3.2.27) (Casitas B-lineage lymphoma proto-oncogene) (Proto-oncogene c-Cbl) (RING finger protein 55) (RING-type E3 ubiquitin transferase CBL) (Signal transduction protein CBL)	FALSE	FALSE	1.26665	TRUE	1.15524	TRUE
KIF11	Kinesin-like protein KIF11 (Kinesin-like protein 1) (Kinesin-like spindle protein HKSP) (Kinesin-related motor protein Eg5) (Thyroid receptor-interacting protein 5) (TR-interacting protein 5) (TRIP-5)	FALSE	FALSE	1.26644	TRUE	1.23335	TRUE
AP1S1	AP-1 complex subunit sigma-1A (Adaptor protein complex AP-1 subunit sigma-1A) (Adaptor-related protein complex 1 subunit sigma-1A) (Clathrin assembly protein complex 1 sigma-1A small chain) (Clathrin coat assembly protein AP19) (Golgi adaptor HA1/AP1 adaptin sigma-1A subunit) (HA1 19 kDa subunit) (Sigma 1a subunit of AP-1 clathrin) (Sigma-adaptin 1A) (Sigma1A-adaptin)	FALSE	FALSE	1.26615	FALSE	1.84069	FALSE
ZNF451	E3 SUMO-protein ligase ZNF451 (EC 6.3.2.-) (Coactivator for steroid receptors) (Zinc finger protein 451)	FALSE	FALSE	1.26613	TRUE	1.25691	FALSE
SLC7A5	Large neutral amino acids transporter small subunit 1 (4F2 light chain) (4F2 LC) (4F2LC) (CD98 light chain) (Integral membrane protein E16) (L-type amino acid transporter 1) (hLAT1) (Solute carrier family 7 member 5) (y+ system cationic amino acid transporter)	FALSE	FALSE	1.26591	FALSE	1.42471	FALSE
GREB1L	GREB1-like protein	FALSE	FALSE	1.26583	FALSE	1.24023	FALSE
WBP2	WW domain-binding protein 2 (WBP-2)	FALSE	FALSE	1.26547	TRUE	1.16564	FALSE
PCBD2	Pterin-4-alpha-carbinolamine dehydratase 2 (PHS 2) (EC 4.2.1.96) (4-alpha-hydroxy-tetrahydropterin dehydratase 2) (DcoH-like protein DCoHm) (Dimerization cofactor of hepatocyte nuclear factor 1 from muscle) (HNF-1-alpha dimerization cofactor)	FALSE	FALSE	1.26446	TRUE	0.946786	FALSE
MAGED4	Melanoma-associated antigen D4 (MAGE-D4 antigen) (MAGE-E1 antigen)	FALSE	FALSE	1.26407	FALSE	1.24478	FALSE
NME2	Nucleoside diphosphate kinase B (NDK B) (NDP kinase B) (EC 2.7.4.6) (C-myc purine-binding transcription factor PUF) (Histidine protein kinase NDKB) (EC 2.7.13.3) (nm23-H2)	FALSE	FALSE	1.26403	TRUE	1.13366	TRUE
SRF	Serum response factor (SRF)	FALSE	FALSE	1.26329	FALSE	1.12237	FALSE
CSRP2	Cysteine and glycine-rich protein 2 (Cysteine-rich protein 2) (CRP2) (LIM domain only protein 5) (LMO-5) (Smooth muscle cell LIM protein) (SmLIM)	FALSE	FALSE	1.26255	TRUE	1.19854	TRUE
ALG1	Chitobiosyldiphosphodolichol beta-mannosyltransferase (EC 2.4.1.142) (Asparagine-linked glycosylation protein 1 homolog) (Beta-1,4-mannosyltransferase) (GDP-Man:GlcNAc2-PP-dolichol mannosyltransferase) (GDP-mannose-dolichol diphosphochitobiose mannosyltransferase) (Mannosyltransferase-1) (MT-1) (hMat-1)	FALSE	FALSE	1.26254	FALSE	1.3564	FALSE
TAF12	Transcription initiation factor TFIID subunit 12 (Transcription initiation factor TFIID 20/15 kDa subunits) (TAFII-20/TAFII-15) (TAFII20/TAFII15)	FALSE	FALSE	1.26205	FALSE	1.05346	FALSE
LPCAT3	Lysophospholipid acyltransferase 5 (LPLAT 5) (EC 2.3.1.-) (1-acylglycerophosphocholine O-acyltransferase) (EC 2.3.1.23) (1-acylglycerophosphoserine O-acyltransferase) (EC 2.3.1.n6) (Lysophosphatidylcholine acyltransferase) (LPCAT) (Lyso-PC acyltransferase) (Lysophosphatidylcholine acyltransferase 3) (Lyso-PC acyltransferase 3) (Lysophosphatidylserine acyltransferase) (LPSAT) (Lyso-PS acyltransfer…	FALSE	FALSE	1.26138	TRUE	1.29147	TRUE
NKTR	NK-tumor recognition protein (NK-TR protein) (Natural-killer cells cyclophilin-related protein) [Includes: Putative peptidyl-prolyl cis-trans isomerase (PPIase) (EC 5.2.1.8) (Rotamase)]	FALSE	FALSE	1.26127	FALSE	1.54451	FALSE
UBE2V2	Ubiquitin-conjugating enzyme E2 variant 2 (DDVit 1) (Enterocyte differentiation-associated factor 1) (EDAF-1) (Enterocyte differentiation-promoting factor 1) (EDPF-1) (MMS2 homolog) (Vitamin D3-inducible protein)	FALSE	FALSE	1.26102	TRUE	1.09418	FALSE
PSMD9	26S proteasome non-ATPase regulatory subunit 9 (26S proteasome regulatory subunit p27)	FALSE	FALSE	1.26055	TRUE	1.07715	FALSE
DNAJC2	DnaJ homolog subfamily C member 2 (M-phase phosphoprotein 11) (Zuotin-related factor 1) [Cleaved into: DnaJ homolog subfamily C member 2, N-terminally processed]	FALSE	FALSE	1.2605	TRUE	1.20561	TRUE
MTHFD1	C-1-tetrahydrofolate synthase, cytoplasmic (C1-THF synthase) [Cleaved into: C-1-tetrahydrofolate synthase, cytoplasmic, N-terminally processed] [Includes: Methylenetetrahydrofolate dehydrogenase (EC 1.5.1.5); Methenyltetrahydrofolate cyclohydrolase (EC 3.5.4.9); Formyltetrahydrofolate synthetase (EC 6.3.4.3)]	FALSE	FALSE	1.25994	TRUE	1.21004	TRUE
NME1	Nucleoside diphosphate kinase A (NDK A) (NDP kinase A) (EC 2.7.4.6) (Granzyme A-activated DNase) (GAAD) (Metastasis inhibition factor nm23) (NM23-H1) (Tumor metastatic process-associated protein)	FALSE	FALSE	1.25993	TRUE	1.20468	TRUE
AGPAT2	1-acyl-sn-glycerol-3-phosphate acyltransferase beta (EC 2.3.1.51) (1-acylglycerol-3-phosphate O-acyltransferase 2) (1-AGP acyltransferase 2) (1-AGPAT 2) (Lysophosphatidic acid acyltransferase beta) (LPAAT-beta)	FALSE	FALSE	1.25987	FALSE	1.58355	FALSE
XIAP	E3 ubiquitin-protein ligase XIAP (EC 2.3.2.27) (Baculoviral IAP repeat-containing protein 4) (IAP-like protein) (ILP) (hILP) (Inhibitor of apoptosis protein 3) (IAP-3) (hIAP-3) (hIAP3) (RING-type E3 ubiquitin transferase XIAP) (X-linked inhibitor of apoptosis protein) (X-linked IAP)	FALSE	FALSE	1.25927	FALSE	1.21371	TRUE
P3H2	Prolyl 3-hydroxylase 2 (EC 1.14.11.7) (Leprecan-like protein 1) (Myxoid liposarcoma-associated protein 4)	FALSE	FALSE	1.25906	TRUE	1.80936	TRUE
TRAF2	TNF receptor-associated factor 2 (EC 2.3.2.27) (E3 ubiquitin-protein ligase TRAF2) (RING-type E3 ubiquitin transferase TRAF2) (Tumor necrosis factor type 2 receptor-associated protein 3)	FALSE	FALSE	1.25894	FALSE	1.27257	FALSE
NUDC	Nuclear migration protein nudC (Nuclear distribution protein C homolog)	FALSE	FALSE	1.25877	TRUE	1.11577	FALSE
PDCL	Phosducin-like protein (PHLP)	FALSE	FALSE	1.25846	FALSE	1.20613	FALSE
TTC27	Tetratricopeptide repeat protein 27 (TPR repeat protein 27)	FALSE	FALSE	1.25792	TRUE	1.21388	FALSE
CDYL	Chromodomain Y-like protein (CDY-like) (EC 2.3.1.48)	FALSE	FALSE	1.2579	FALSE	1.30311	FALSE
TGS1	Trimethylguanosine synthase (EC 2.1.1.-) (CLL-associated antigen KW-2) (Cap-specific guanine-N2 methyltransferase) (Hepatocellular carcinoma-associated antigen 137) (Nuclear receptor coactivator 6-interacting protein) (PRIP-interacting protein with methyltransferase motif) (PIMT) (PIPMT)	FALSE	FALSE	1.25674	FALSE	1.23224	FALSE
BAG4	BAG family molecular chaperone regulator 4 (BAG-4) (Bcl-2-associated athanogene 4) (Silencer of death domains)	FALSE	FALSE	1.2566	FALSE	1.21811	FALSE
BAG2	BAG family molecular chaperone regulator 2 (BAG-2) (Bcl-2-associated athanogene 2)	FALSE	FALSE	1.25626	TRUE	1.41048	TRUE
ELMO2	Engulfment and cell motility protein 2 (Protein ced-12 homolog A) (hCed-12A)	FALSE	FALSE	1.2562	TRUE	0.783353	FALSE
MAP2K1	Dual specificity mitogen-activated protein kinase kinase 1 (MAP kinase kinase 1) (MAPKK 1) (MKK1) (EC 2.7.12.2) (ERK activator kinase 1) (MAPK/ERK kinase 1) (MEK 1)	FALSE	FALSE	1.25618	TRUE	1.13638	FALSE
PRIM2	DNA primase large subunit (EC 2.7.7.-) (DNA primase 58 kDa subunit) (p58)	FALSE	FALSE	1.25593	TRUE	1.2593	TRUE
RABGAP1L	Rab GTPase-activating protein 1-like	FALSE	FALSE	1.25577	FALSE	1.47641	FALSE
STAT1	Signal transducer and activator of transcription 1-alpha/beta (Transcription factor ISGF-3 components p91/p84)	FALSE	FALSE	1.25554	TRUE	1.10316	FALSE
NCOA2	Nuclear receptor coactivator 2 (NCoA-2) (Class E basic helix-loop-helix protein 75) (bHLHe75) (Transcriptional intermediary factor 2) (hTIF2)	FALSE	FALSE	1.2547	TRUE	1.40943	TRUE
GTF2A2	Transcription initiation factor IIA subunit 2 (General transcription factor IIA subunit 2) (TFIIA p12 subunit) (TFIIA-12) (TFIIAS) (Transcription initiation factor IIA gamma chain) (TFIIA-gamma)	FALSE	FALSE	1.25451	TRUE	1.25527	TRUE
ITM2C	Integral membrane protein 2C (Cerebral protein 14) (Transmembrane protein BRI3) [Cleaved into: CT-BRI3]	FALSE	FALSE	1.25432	TRUE	1.37992	FALSE
ELF2	ETS-related transcription factor Elf-2 (E74-like factor 2) (New ETS-related factor)	FALSE	FALSE	1.25426	FALSE	1.57536	FALSE
IPO5	Importin-5 (Imp5) (Importin subunit beta-3) (Karyopherin beta-3) (Ran-binding protein 5) (RanBP5)	FALSE	FALSE	1.25407	TRUE	1.138	FALSE
SARDH	Sarcosine dehydrogenase, mitochondrial (SarDH) (EC 1.5.8.3) (BPR-2)	FALSE	TRUE	1.25406	FALSE	1.30332	FALSE
SIK3	Serine/threonine-protein kinase SIK3 (EC 2.7.11.1) (Salt-inducible kinase 3) (SIK-3) (Serine/threonine-protein kinase QSK)	FALSE	FALSE	1.25382	FALSE	1.41031	FALSE
NAB2	NGFI-A-binding protein 2 (EGR-1-binding protein 2) (Melanoma-associated delayed early response protein) (Protein MADER)	FALSE	FALSE	1.2538	FALSE	0.937398	FALSE
SELENBP1	Selenium-binding protein 1 (56 kDa selenium-binding protein) (SBP56) (SP56)	FALSE	FALSE	1.25379	FALSE	1.38348	TRUE
YAP1	Transcriptional coactivator YAP1 (Yes-associated protein 1) (Protein yorkie homolog) (Yes-associated protein YAP65 homolog)	FALSE	FALSE	1.25341	TRUE	1.13325	FALSE
SIRT1	NAD-dependent protein deacetylase sirtuin-1 (hSIRT1) (EC 3.5.1.-) (Regulatory protein SIR2 homolog 1) (SIR2-like protein 1) (hSIR2) [Cleaved into: SirtT1 75 kDa fragment (75SirT1)]	FALSE	FALSE	1.25303	TRUE	1.32366	FALSE
PGAM1	Phosphoglycerate mutase 1 (EC 5.4.2.11) (EC 5.4.2.4) (BPG-dependent PGAM 1) (Phosphoglycerate mutase isozyme B) (PGAM-B)	FALSE	FALSE	1.25224	TRUE	1.0331	FALSE
ATG2B	Autophagy-related protein 2 homolog B	FALSE	FALSE	1.25187	FALSE	1.55472	FALSE
SRM	Spermidine synthase (SPDSY) (EC 2.5.1.16) (Putrescine aminopropyltransferase)	FALSE	FALSE	1.25174	TRUE	1.04982	FALSE
ZNF787	Zinc finger protein 787 (TTF-I-interacting peptide 20)	FALSE	FALSE	1.2515	FALSE	1.23461	FALSE
IFT46	Intraflagellar transport protein 46 homolog	FALSE	FALSE	1.2513	FALSE	1.39913	FALSE
HSP90AA4P	Putative heat shock protein HSP 90-alpha A4 (Heat shock 90 kDa protein 1 alpha-like 2) (Heat shock protein 90-alpha D) (Heat shock protein 90Ad)	FALSE	FALSE	1.25118	FALSE	1.13292	FALSE
FAM193B	Protein FAM193B	FALSE	FALSE	1.25109	FALSE	1.23915	FALSE
EFL1	Elongation factor-like GTPase 1 (Elongation factor Tu GTP-binding domain-containing protein 1) (Elongation factor-like 1) (Protein FAM42A)	FALSE	FALSE	1.25091	TRUE	1.04436	FALSE
STK24	Serine/threonine-protein kinase 24 (EC 2.7.11.1) (Mammalian STE20-like protein kinase 3) (MST-3) (STE20-like kinase MST3) [Cleaved into: Serine/threonine-protein kinase 24 36 kDa subunit (Mammalian STE20-like protein kinase 3 N-terminal) (MST3/N); Serine/threonine-protein kinase 24 12 kDa subunit (Mammalian STE20-like protein kinase 3 C-terminal) (MST3/C)]	FALSE	FALSE	1.25091	TRUE	1.14876	TRUE
TMA7	Translation machinery-associated protein 7 (Coiled-coil domain-containing protein 72)	FALSE	FALSE	1.25041	TRUE	1.1106	FALSE
SUGT1	Protein SGT1 homolog (Protein 40-6-3) (Sgt1) (Suppressor of G2 allele of SKP1 homolog)	FALSE	FALSE	1.25038	TRUE	1.15447	FALSE
ZC3H3	Zinc finger CCCH domain-containing protein 3 (Smad-interacting CPSF-like factor)	FALSE	FALSE	1.25022	TRUE	0.99825	FALSE
NAA25	N-alpha-acetyltransferase 25, NatB auxiliary subunit (Mitochondrial distribution and morphology protein 20) (N-terminal acetyltransferase B complex subunit MDM20) (NatB complex subunit MDM20) (N-terminal acetyltransferase B complex subunit NAA25) (p120)	FALSE	FALSE	1.25018	TRUE	1.14193	FALSE
CHMP1A	Charged multivesicular body protein 1a (Chromatin-modifying protein 1a) (CHMP1a) (Vacuolar protein sorting-associated protein 46-1) (Vps46-1) (hVps46-1)	FALSE	FALSE	1.2498	TRUE	1.15943	FALSE
LSM8	U6 snRNA-associated Sm-like protein LSm8	FALSE	FALSE	1.24934	FALSE	0.9739	FALSE
SBNO1	Protein strawberry notch homolog 1 (Monocyte protein 3) (MOP-3)	FALSE	FALSE	1.2493	TRUE	1.061	FALSE
MEST	Mesoderm-specific transcript homolog protein (EC 3.-.-.-) (Paternally-expressed gene 1 protein)	FALSE	FALSE	1.24907	FALSE	1.2296	FALSE
VAT1	Synaptic vesicle membrane protein VAT-1 homolog (EC 1.-.-.-)	FALSE	FALSE	1.24892	TRUE	1.16423	FALSE
PPIL3	Peptidyl-prolyl cis-trans isomerase-like 3 (PPIase) (EC 5.2.1.8) (Cyclophilin J) (CyPJ) (Cyclophilin-like protein PPIL3) (Rotamase PPIL3)	FALSE	FALSE	1.24886	TRUE	1.08039	FALSE
GNL1	Guanine nucleotide-binding protein-like 1 (GTP-binding protein HSR1)	FALSE	FALSE	1.24874	TRUE	1.12402	FALSE
ACTN1	Alpha-actinin-1 (Alpha-actinin cytoskeletal isoform) (F-actin cross-linking protein) (Non-muscle alpha-actinin-1)	FALSE	FALSE	1.24844	TRUE	1.17437	TRUE
RWDD4	RWD domain-containing protein 4 (Protein FAM28A)	FALSE	FALSE	1.24843	TRUE	1.12678	FALSE
TCF3	Transcription factor E2-alpha (Class B basic helix-loop-helix protein 21) (bHLHb21) (Immunoglobulin enhancer-binding factor E12/E47) (Immunoglobulin transcription factor 1) (Kappa-E2-binding factor) (Transcription factor 3) (TCF-3) (Transcription factor ITF-1)	FALSE	FALSE	1.2484	TRUE	1.22275	TRUE
CNTNAP3B	Contactin-associated protein-like 3B (Cell recognition molecule Caspr3b)	FALSE	FALSE	1.24819	FALSE	0.961957	FALSE
HN1L	Hematological and neurological expressed 1-like protein (HN1-like protein)	FALSE	FALSE	1.24755	TRUE	1.37114	FALSE
DYRK1A	Dual specificity tyrosine-phosphorylation-regulated kinase 1A (EC 2.7.12.1) (Dual specificity YAK1-related kinase) (HP86) (Protein kinase minibrain homolog) (MNBH) (hMNB)	FALSE	FALSE	1.2467	TRUE	1.23327	FALSE
FAM118B	Protein FAM118B	FALSE	FALSE	1.24598	FALSE	1.15384	FALSE
DEPDC1B	DEP domain-containing protein 1B (HBV X-transactivated gene 8 protein) (HBV XAg-transactivated protein 8)	FALSE	FALSE	1.24589	FALSE	1.44036	FALSE
MTPN	Myotrophin (Protein V-1)	FALSE	FALSE	1.24578	TRUE	1.0991	FALSE
BASP1	Brain acid soluble protein 1 (22 kDa neuronal tissue-enriched acidic protein) (Neuronal axonal membrane protein NAP-22)	FALSE	FALSE	1.24563	TRUE	1.47011	TRUE
CD2AP	CD2-associated protein (Adapter protein CMS) (Cas ligand with multiple SH3 domains)	FALSE	FALSE	1.24542	TRUE	1.14468	FALSE
UBE2K	Ubiquitin-conjugating enzyme E2 K (EC 2.3.2.23) (E2 ubiquitin-conjugating enzyme K) (Huntingtin-interacting protein 2) (HIP-2) (Ubiquitin carrier protein) (Ubiquitin-conjugating enzyme E2-25 kDa) (Ubiquitin-conjugating enzyme E2(25K)) (Ubiquitin-conjugating enzyme E2-25K) (Ubiquitin-protein ligase)	FALSE	FALSE	1.24489	TRUE	1.16011	TRUE
CCS	Copper chaperone for superoxide dismutase (Superoxide dismutase copper chaperone)	FALSE	FALSE	1.24478	TRUE	1.09496	FALSE
DFFA	DNA fragmentation factor subunit alpha (DNA fragmentation factor 45 kDa subunit) (DFF-45) (Inhibitor of CAD) (ICAD)	FALSE	FALSE	1.24475	TRUE	1.19417	FALSE
ATF6	Cyclic AMP-dependent transcription factor ATF-6 alpha (cAMP-dependent transcription factor ATF-6 alpha) (Activating transcription factor 6 alpha) (ATF6-alpha) [Cleaved into: Processed cyclic AMP-dependent transcription factor ATF-6 alpha]	FALSE	FALSE	1.24471	FALSE	1.85901	FALSE
ERBB2	Receptor tyrosine-protein kinase erbB-2 (EC 2.7.10.1) (Metastatic lymph node gene 19 protein) (MLN 19) (Proto-oncogene Neu) (Proto-oncogene c-ErbB-2) (Tyrosine kinase-type cell surface receptor HER2) (p185erbB2) (CD antigen CD340)	FALSE	FALSE	1.24449	TRUE	1.79322	TRUE
GGCT	Gamma-glutamylcyclotransferase (EC 2.3.2.4) (Cytochrome c-releasing factor 21)	FALSE	FALSE	1.24441	TRUE	1.17171	TRUE
RPAP3	RNA polymerase II-associated protein 3	FALSE	FALSE	1.24439	TRUE	1.21313	TRUE
RRAGB	Ras-related GTP-binding protein B (Rag B) (RagB)	FALSE	FALSE	1.24428	FALSE	3.23904	FALSE
TMEM97	Transmembrane protein 97 (Meningioma-associated protein 30)	FALSE	FALSE	1.24424	TRUE	1.2211	FALSE
TRNAU1AP	tRNA selenocysteine 1-associated protein 1 (SECp43) (tRNA selenocysteine-associated protein 1)	FALSE	FALSE	1.24387	FALSE	2.94968	FALSE
SLC44A1	Choline transporter-like protein 1 (CDw92) (Solute carrier family 44 member 1) (CD antigen CD92)	FALSE	FALSE	1.24374	FALSE	1.62814	FALSE
PPAT	Amidophosphoribosyltransferase (ATase) (EC 2.4.2.14) (Glutamine phosphoribosylpyrophosphate amidotransferase) (GPAT)	FALSE	FALSE	1.24372	TRUE	1.077	FALSE
PPP2R2A	Serine/threonine-protein phosphatase 2A 55 kDa regulatory subunit B alpha isoform (PP2A subunit B isoform B55-alpha) (PP2A subunit B isoform PR55-alpha) (PP2A subunit B isoform R2-alpha) (PP2A subunit B isoform alpha)	FALSE	FALSE	1.24327	TRUE	1.1678	TRUE
YKT6	Synaptobrevin homolog YKT6 (EC 2.3.1.-)	FALSE	FALSE	1.24274	TRUE	1.08335	FALSE
OSGEP	Probable tRNA N6-adenosine threonylcarbamoyltransferase (EC 2.3.1.234) (N6-L-threonylcarbamoyladenine synthase) (t(6)A synthase) (O-sialoglycoprotein endopeptidase) (hOSGEP) (t(6)A37 threonylcarbamoyladenosine biosynthesis protein OSGEP) (tRNA threonylcarbamoyladenosine biosynthesis protein OSGEP)	FALSE	FALSE	1.24245	TRUE	1.0558	FALSE
ATXN10	Ataxin-10 (Brain protein E46 homolog) (Spinocerebellar ataxia type 10 protein)	FALSE	FALSE	1.24238	TRUE	1.15683	FALSE
CHMP4A	Charged multivesicular body protein 4a (Chromatin-modifying protein 4a) (CHMP4a) (SNF7 homolog associated with Alix-2) (SNF7-1) (hSnf-1) (Vacuolar protein sorting-associated protein 32-1) (Vps32-1) (hVps32-1)	FALSE	FALSE	1.24208	TRUE	1.19991	FALSE
BTF3	Transcription factor BTF3 (Nascent polypeptide-associated complex subunit beta) (NAC-beta) (RNA polymerase B transcription factor 3)	FALSE	FALSE	1.24178	TRUE	1.18303	TRUE
GOLT1B	Vesicle transport protein GOT1B (Germ cell tumor 2) (Golgi transport 1 homolog B) (Putative NF-kappa-B-activating protein 470) (hGOT1a)	FALSE	FALSE	1.2414	FALSE	1.70391	FALSE
UBA3	NEDD8-activating enzyme E1 catalytic subunit (EC 6.3.2.-) (NEDD8-activating enzyme E1C) (Ubiquitin-activating enzyme E1C) (Ubiquitin-like modifier-activating enzyme 3) (Ubiquitin-activating enzyme 3)	FALSE	FALSE	1.24102	TRUE	1.39674	TRUE
GART	Trifunctional purine biosynthetic protein adenosine-3 [Includes: Phosphoribosylamine--glycine ligase (EC 6.3.4.13) (Glycinamide ribonucleotide synthetase) (GARS) (Phosphoribosylglycinamide synthetase); Phosphoribosylformylglycinamidine cyclo-ligase (EC 6.3.3.1) (AIR synthase) (AIRS) (Phosphoribosyl-aminoimidazole synthetase); Phosphoribosylglycinamide formyltransferase (EC 2.1.2.2) (5'-phosphorib…	FALSE	FALSE	1.24023	TRUE	1.11721	FALSE
ENO1	Alpha-enolase (EC 4.2.1.11) (2-phospho-D-glycerate hydro-lyase) (C-myc promoter-binding protein) (Enolase 1) (MBP-1) (MPB-1) (Non-neural enolase) (NNE) (Phosphopyruvate hydratase) (Plasminogen-binding protein)	FALSE	FALSE	1.23974	TRUE	0.908042	TRUE
UBE2V1	Ubiquitin-conjugating enzyme E2 variant 1 (UEV-1) (CROC-1) (TRAF6-regulated IKK activator 1 beta Uev1A)	FALSE	FALSE	1.23967	TRUE	1.03328	FALSE
YWHAH	14-3-3 protein eta (Protein AS1)	FALSE	FALSE	1.23965	TRUE	1.10756	TRUE
VASP	Vasodilator-stimulated phosphoprotein (VASP)	FALSE	FALSE	1.23949	TRUE	1.22437	TRUE
CDCA3	Cell division cycle-associated protein 3 (Gene-rich cluster protein C8) (Trigger of mitotic entry protein 1) (TOME-1)	FALSE	FALSE	1.23937	FALSE	1.37775	FALSE
TRAPPC3	Trafficking protein particle complex subunit 3 (BET3 homolog)	FALSE	FALSE	1.23913	TRUE	1.0925	FALSE
NAE1	NEDD8-activating enzyme E1 regulatory subunit (Amyloid beta precursor protein-binding protein 1, 59 kDa) (APP-BP1) (Amyloid protein-binding protein 1) (Proto-oncogene protein 1)	FALSE	FALSE	1.2389	TRUE	1.29413	TRUE
POLA2	DNA polymerase alpha subunit B (DNA polymerase alpha 70 kDa subunit)	FALSE	FALSE	1.23856	FALSE	1.25964	FALSE
FXR1	Fragile X mental retardation syndrome-related protein 1 (hFXR1p)	FALSE	FALSE	1.23855	TRUE	1.2801	TRUE
ADK	Adenosine kinase (AK) (EC 2.7.1.20) (Adenosine 5'-phosphotransferase)	FALSE	FALSE	1.23837	TRUE	1.10851	FALSE
SNX12	Sorting nexin-12	FALSE	FALSE	1.23824	TRUE	1.08441	FALSE
VRTN	Vertnin	FALSE	FALSE	1.23791	TRUE	1.32132	TRUE
C5orf22	UPF0489 protein C5orf22	FALSE	FALSE	1.23766	FALSE	1.07092	FALSE
LAD1	Ladinin-1 (Lad-1) (Linear IgA disease antigen) (LADA)	FALSE	FALSE	1.23757	TRUE	1.84488	FALSE
RPAP2	Putative RNA polymerase II subunit B1 CTD phosphatase RPAP2 (EC 3.1.3.16) (RNA polymerase II-associated protein 2)	FALSE	FALSE	1.23746	FALSE	1.00152	FALSE
SSB	Lupus La protein (La autoantigen) (La ribonucleoprotein) (Sjoegren syndrome type B antigen) (SS-B)	FALSE	FALSE	1.23718	TRUE	1.19982	TRUE
MRPL32	39S ribosomal protein L32, mitochondrial (L32mt) (MRP-L32) (Mitochondrial large ribosomal subunit protein bL32m)	TRUE	TRUE	1.23674	FALSE	1.57439	FALSE
CPNE1	Copine-1 (Chromobindin 17) (Copine I)	FALSE	FALSE	1.23605	FALSE	1.28664	FALSE
KDM3A	Lysine-specific demethylase 3A (EC 1.14.11.-) (JmjC domain-containing histone demethylation protein 2A) (Jumonji domain-containing protein 1A)	FALSE	FALSE	1.23581	FALSE	0.961538	FALSE
CSE1L	Exportin-2 (Exp2) (Cellular apoptosis susceptibility protein) (Chromosome segregation 1-like protein) (Importin-alpha re-exporter)	FALSE	FALSE	1.23541	TRUE	1.15294	TRUE
ZNF675	Zinc finger protein 675 (TRAF6-binding zinc finger protein) (TRAF6-inhibitory zinc finger protein)	FALSE	FALSE	1.23514	FALSE	1.17636	FALSE
PDDC1	Parkinson disease 7 domain-containing protein 1	FALSE	FALSE	1.23508	FALSE	0.880991	FALSE
SLC3A2	4F2 cell-surface antigen heavy chain (4F2hc) (4F2 heavy chain antigen) (Lymphocyte activation antigen 4F2 large subunit) (Solute carrier family 3 member 2) (CD antigen CD98)	FALSE	FALSE	1.23417	FALSE	1.47864	FALSE
TXNL1	Thioredoxin-like protein 1 (32 kDa thioredoxin-related protein)	FALSE	FALSE	1.23416	TRUE	1.13281	TRUE
FABP5	Fatty acid-binding protein, epidermal (Epidermal-type fatty acid-binding protein) (E-FABP) (Fatty acid-binding protein 5) (Psoriasis-associated fatty acid-binding protein homolog) (PA-FABP)	FALSE	FALSE	1.23397	TRUE	1.15996	TRUE
MOB3A	MOB kinase activator 3A (MOB-LAK) (Mob1 homolog 2A) (Mps one binder kinase activator-like 2A)	FALSE	FALSE	1.23344	FALSE	1.16187	FALSE
POLD3	DNA polymerase delta subunit 3 (DNA polymerase delta subunit C) (DNA polymerase delta subunit p66) (DNA polymerase delta subunit p68)	FALSE	FALSE	1.23317	TRUE	1.15072	FALSE
TBPL1	TATA box-binding protein-like protein 1 (TBP-like protein 1) (21 kDa TBP-like protein) (Second TBP of unique DNA protein) (STUD) (TATA box-binding protein-related factor 2) (TBP-related factor 2) (TBP-like factor) (TBP-related protein)	FALSE	FALSE	1.23314	FALSE	1.21258	FALSE
PRPF39	Pre-mRNA-processing factor 39 (PRP39 homolog)	FALSE	FALSE	1.23261	TRUE	1.09873	FALSE
WDR77	Methylosome protein 50 (MEP-50) (Androgen receptor cofactor p44) (WD repeat-containing protein 77) (p44/Mep50)	FALSE	FALSE	1.2325	TRUE	1.15513	TRUE
QSER1	Glutamine and serine-rich protein 1	FALSE	FALSE	1.23235	TRUE	1.30804	TRUE
HSPBP1	Hsp70-binding protein 1 (HspBP1) (Heat shock protein-binding protein 1) (Hsp70-binding protein 2) (HspBP2) (Hsp70-interacting protein 1) (Hsp70-interacting protein 2)	FALSE	FALSE	1.23232	TRUE	1.03948	FALSE
DCPS	m7GpppX diphosphatase (EC 3.6.1.59) (DCS-1) (Decapping scavenger enzyme) (Hint-related 7meGMP-directed hydrolase) (Histidine triad nucleotide-binding protein 5) (Histidine triad protein member 5) (HINT-5) (Scavenger mRNA-decapping enzyme DcpS)	FALSE	FALSE	1.23228	TRUE	1.09162	FALSE
RNF220	E3 ubiquitin-protein ligase RNF220 (EC 2.3.2.27) (RING finger protein 220) (RING-type E3 ubiquitin transferase RNF220)	FALSE	FALSE	1.23195	FALSE	1.06798	FALSE
UBE2M	NEDD8-conjugating enzyme Ubc12 (EC 6.3.2.-) (NEDD8 carrier protein) (NEDD8 protein ligase) (Ubiquitin-conjugating enzyme E2 M)	FALSE	FALSE	1.23189	TRUE	1.01877	FALSE
STX16	Syntaxin-16 (Syn16)	FALSE	FALSE	1.23168	FALSE	1.58058	TRUE
INTS8	Integrator complex subunit 8 (Int8) (Protein kaonashi-1)	FALSE	FALSE	1.23158	FALSE	1.22118	FALSE
COPRS	Coordinator of PRMT5 and differentiation stimulator (Cooperator of PRMT5) (Protein TTP1)	FALSE	FALSE	1.23129	TRUE	1.12655	TRUE
DDX19B	ATP-dependent RNA helicase DDX19B (EC 3.6.4.13) (DEAD box RNA helicase DEAD5) (DEAD box protein 19B)	FALSE	FALSE	1.23078	FALSE	1.23272	FALSE
NIP7	60S ribosome subunit biogenesis protein NIP7 homolog (KD93)	TRUE	FALSE	1.23073	FALSE	1.42865	FALSE
PTPN12	Tyrosine-protein phosphatase non-receptor type 12 (EC 3.1.3.48) (PTP-PEST) (Protein-tyrosine phosphatase G1) (PTPG1)	FALSE	FALSE	1.22991	TRUE	1.24905	TRUE
FDPS	Farnesyl pyrophosphate synthase (FPP synthase) (FPS) (EC 2.5.1.10) ((2E,6E)-farnesyl diphosphate synthase) (Dimethylallyltranstransferase) (EC 2.5.1.1) (Farnesyl diphosphate synthase) (Geranyltranstransferase)	FALSE	FALSE	1.22979	TRUE	1.4195	TRUE
MED28	Mediator of RNA polymerase II transcription subunit 28 (Endothelial-derived protein 1) (Mediator complex subunit 28) (Merlin and Grb2-interacting cytoskeletal protein) (Magicin) (Tumor angiogenesis marker EG-1)	FALSE	FALSE	1.22973	TRUE	1.08199	FALSE
BUB1B	Mitotic checkpoint serine/threonine-protein kinase BUB1 beta (EC 2.7.11.1) (MAD3/BUB1-related protein kinase) (hBUBR1) (Mitotic checkpoint kinase MAD3L) (Protein SSK1)	FALSE	FALSE	1.22953	TRUE	1.1165	FALSE
ANKS1A	Ankyrin repeat and SAM domain-containing protein 1A (Odin)	FALSE	FALSE	1.22891	FALSE	1.19437	FALSE
ATG101	Autophagy-related protein 101	FALSE	FALSE	1.2284	FALSE	1.24644	FALSE
ARPC5L	Actin-related protein 2/3 complex subunit 5-like protein (Arp2/3 complex 16 kDa subunit 2) (ARC16-2)	FALSE	FALSE	1.22829	TRUE	1.10347	FALSE
CAST	Calpastatin (Calpain inhibitor) (Sperm BS-17 component)	FALSE	FALSE	1.22807	FALSE	1.11518	FALSE
QPCTL	Glutaminyl-peptide cyclotransferase-like protein (EC 2.3.2.5) (Golgi-resident glutaminyl-peptide cyclotransferase) (isoQC) (gQC)	FALSE	FALSE	1.22807	FALSE	1.21784	FALSE
NTMT1	N-terminal Xaa-Pro-Lys N-methyltransferase 1 (EC 2.1.1.244) (Alpha N-terminal protein methyltransferase 1A) (Methyltransferase-like protein 11A) (N-terminal RCC1 methyltransferase) (X-Pro-Lys N-terminal protein methyltransferase 1A) (NTM1A) [Cleaved into: N-terminal Xaa-Pro-Lys N-methyltransferase 1, N-terminally processed]	FALSE	FALSE	1.22736	FALSE	1.15465	FALSE
DNAJC15	DnaJ homolog subfamily C member 15 (Cell growth-inhibiting gene 22 protein) (Methylation-controlled J protein) (MCJ)	FALSE	FALSE	1.22725	FALSE	0.66507	FALSE
KPNA2	Importin subunit alpha-1 (Karyopherin subunit alpha-2) (RAG cohort protein 1) (SRP1-alpha)	FALSE	FALSE	1.22713	TRUE	1.22048	TRUE
CIDEA	Cell death activator CIDE-A (Cell death-inducing DFFA-like effector A)	FALSE	FALSE	1.22713	FALSE	0.98817	FALSE
MYL6B	Myosin light chain 6B (Myosin light chain 1 slow-twitch muscle A isoform) (MLC1sa) (Smooth muscle and nonmuscle myosin light chain alkali 6B)	FALSE	FALSE	1.22709	TRUE	1.14088	FALSE
LRRN1	Leucine-rich repeat neuronal protein 1 (Neuronal leucine-rich repeat protein 1) (NLRR-1)	FALSE	FALSE	1.22669	TRUE	1.26739	TRUE
COPS7B	COP9 signalosome complex subunit 7b (SGN7b) (Signalosome subunit 7b) (JAB1-containing signalosome subunit 7b)	FALSE	FALSE	1.22668	TRUE	1.04995	FALSE
PTMS	Parathymosin	FALSE	FALSE	1.2266	FALSE	1.36491	TRUE
BTF3	Transcription factor BTF3 (Nascent polypeptide-associated complex subunit beta) (NAC-beta) (RNA polymerase B transcription factor 3)	FALSE	FALSE	1.22659	TRUE	1.1621	TRUE
NUCB2	Nucleobindin-2 (DNA-binding protein NEFA) (Gastric cancer antigen Zg4) (Prepronesfatin) [Cleaved into: Nesfatin-1]	FALSE	FALSE	1.22626	TRUE	1.27429	TRUE
WDR41	WD repeat-containing protein 41	FALSE	FALSE	1.22601	FALSE	1.38699	TRUE
DHFR	Dihydrofolate reductase (EC 1.5.1.3)	FALSE	FALSE	1.22561	TRUE	1.21218	TRUE
LZIC	Protein LZIC (Leucine zipper and CTNNBIP1 domain-containing protein) (Leucine zipper and ICAT homologous domain-containing protein)	FALSE	FALSE	1.2256	TRUE	1.10682	FALSE
XPOT	Exportin-T (Exportin(tRNA)) (tRNA exportin)	FALSE	FALSE	1.22528	TRUE	1.17746	TRUE
MAP1S	Microtubule-associated protein 1S (MAP-1S) (BPY2-interacting protein 1) (Microtubule-associated protein 8) (Variable charge Y chromosome 2-interacting protein 1) (VCY2-interacting protein 1) (VCY2IP-1) [Cleaved into: MAP1S heavy chain; MAP1S light chain]	FALSE	FALSE	1.22506	TRUE	1.11861	TRUE
HRSP12	Ribonuclease UK114 (EC 3.1.-.-) (14.5 kDa translational inhibitor protein) (p14.5) (Heat-responsive protein 12) (UK114 antigen homolog)	FALSE	FALSE	1.22474	TRUE	1.39441	TRUE
NMD3	60S ribosomal export protein NMD3 (hNMD3)	TRUE	FALSE	1.22455	TRUE	1.20106	FALSE
POLD1	DNA polymerase delta catalytic subunit (EC 2.7.7.7) (EC 3.1.11.-) (DNA polymerase subunit delta p125)	FALSE	FALSE	1.22453	TRUE	1.12926	FALSE
C1orf123	UPF0587 protein C1orf123	FALSE	FALSE	1.22442	TRUE	1.00543	FALSE
PDE4DIP	Myomegalin (Cardiomyopathy-associated protein 2) (Phosphodiesterase 4D-interacting protein)	FALSE	FALSE	1.22439	TRUE	1.17259	FALSE
INPP5B	Type II inositol 1,4,5-trisphosphate 5-phosphatase (EC 3.1.3.36) (75 kDa inositol polyphosphate-5-phosphatase) (Phosphoinositide 5-phosphatase) (5PTase)	FALSE	FALSE	1.22415	FALSE	1.05842	FALSE
MAOA	Amine oxidase [flavin-containing] A (EC 1.4.3.4) (Monoamine oxidase type A) (MAO-A)	FALSE	FALSE	1.22386	FALSE	1.09414	FALSE
HN1L	Hematological and neurological expressed 1-like protein (HN1-like protein)	FALSE	FALSE	1.22367	TRUE	1.13707	FALSE
RWDD1	RWD domain-containing protein 1 (DRG family-regulatory protein 2)	FALSE	FALSE	1.22349	FALSE	1.13346	FALSE
ISOC1	Isochorismatase domain-containing protein 1	FALSE	FALSE	1.223	TRUE	1.04193	FALSE
WDR1	WD repeat-containing protein 1 (Actin-interacting protein 1) (AIP1) (NORI-1)	FALSE	FALSE	1.2229	TRUE	1.15473	TRUE
SNRPGP15	Putative small nuclear ribonucleoprotein G-like protein 15	FALSE	FALSE	1.22256	FALSE	0.946933	FALSE
GGA2	ADP-ribosylation factor-binding protein GGA2 (Gamma-adaptin-related protein 2) (Golgi-localized, gamma ear-containing, ARF-binding protein 2) (VHS domain and ear domain of gamma-adaptin) (Vear)	FALSE	FALSE	1.22254	TRUE	1.06548	FALSE
MFN1	Mitofusin-1 (EC 3.6.5.-) (Fzo homolog) (Transmembrane GTPase MFN1)	FALSE	FALSE	1.22244	FALSE	1.12437	FALSE
KIF1C	Kinesin-like protein KIF1C	FALSE	FALSE	1.22235	FALSE	1.02953	FALSE
SPIRE1	Protein spire homolog 1 (Spir-1)	FALSE	FALSE	1.22216	FALSE	1.74078	TRUE
LRP6	Low-density lipoprotein receptor-related protein 6 (LRP-6)	FALSE	FALSE	1.22194	FALSE	1.15578	FALSE
PRMT5	Protein arginine N-methyltransferase 5 (EC 2.1.1.320) (72 kDa ICln-binding protein) (Histone-arginine N-methyltransferase PRMT5) (Jak-binding protein 1) (Shk1 kinase-binding protein 1 homolog) (SKB1 homolog) (SKB1Hs) [Cleaved into: Protein arginine N-methyltransferase 5, N-terminally processed]	FALSE	FALSE	1.22183	TRUE	1.10566	FALSE
AGO1	Protein argonaute-1 (Argonaute1) (hAgo1) (Argonaute RISC catalytic component 1) (Eukaryotic translation initiation factor 2C 1) (eIF-2C 1) (eIF2C 1) (Putative RNA-binding protein Q99)	FALSE	FALSE	1.22164	FALSE	1.184	FALSE
RTN4IP1	Reticulon-4-interacting protein 1, mitochondrial (NOGO-interacting mitochondrial protein)	FALSE	TRUE	1.22133	FALSE	1.53629	FALSE
CTH	Cystathionine gamma-lyase (EC 4.4.1.1) (Cysteine-protein sulfhydrase) (Gamma-cystathionase)	FALSE	FALSE	1.22083	FALSE	1.03556	FALSE
TRIP10	Cdc42-interacting protein 4 (Protein Felic) (Salt tolerant protein) (hSTP) (Thyroid receptor-interacting protein 10) (TR-interacting protein 10) (TRIP-10)	FALSE	FALSE	1.22048	FALSE	1.043	FALSE
NAA40	N-alpha-acetyltransferase 40 (EC 2.3.1.257) (N-acetyltransferase 11) (N-alpha-acetyltransferase D) (NatD) (hNatD) (Protein acetyltransferase 1)	FALSE	FALSE	1.21998	FALSE	0.861044	FALSE
FLT1	Vascular endothelial growth factor receptor 1 (VEGFR-1) (EC 2.7.10.1) (Fms-like tyrosine kinase 1) (FLT-1) (Tyrosine-protein kinase FRT) (Tyrosine-protein kinase receptor FLT) (FLT) (Vascular permeability factor receptor)	FALSE	FALSE	1.2198	FALSE	1.07159	FALSE
ZFP37	Zinc finger protein 37 homolog (Zfp-37)	FALSE	FALSE	1.21943	FALSE	1.53631	FALSE
PBXIP1	Pre-B-cell leukemia transcription factor-interacting protein 1 (Hematopoietic PBX-interacting protein)	FALSE	FALSE	1.21925	TRUE	1.39088	FALSE
SH3BP1	SH3 domain-binding protein 1 (3BP-1)	FALSE	FALSE	1.21853	TRUE	1.07663	FALSE
GSE1	Genetic suppressor element 1	FALSE	FALSE	1.21849	FALSE	1.04953	FALSE
USP8	Ubiquitin carboxyl-terminal hydrolase 8 (EC 3.4.19.12) (Deubiquitinating enzyme 8) (Ubiquitin isopeptidase Y) (hUBPy) (Ubiquitin thioesterase 8) (Ubiquitin-specific-processing protease 8)	FALSE	FALSE	1.21813	FALSE	1.1719	FALSE
ZKSCAN8	Zinc finger protein with KRAB and SCAN domains 8 (LD5-1) (Zinc finger protein 192)	FALSE	FALSE	1.21788	FALSE	1.33627	FALSE
SHPK	Sedoheptulokinase (SHK) (EC 2.7.1.14) (Carbohydrate kinase-like protein)	FALSE	FALSE	1.21787	TRUE	0.882201	FALSE
POMP	Proteasome maturation protein (Proteassemblin) (Protein UMP1 homolog) (hUMP1) (Voltage-gated K channel beta subunit 4.1)	FALSE	FALSE	1.21786	FALSE	1.11146	FALSE
GPN3	GPN-loop GTPase 3 (ATP-binding domain 1 family member C)	FALSE	FALSE	1.21778	TRUE	1.07839	FALSE
PLXDC2	Plexin domain-containing protein 2 (Tumor endothelial marker 7-related protein)	FALSE	FALSE	1.21752	FALSE	1.40591	FALSE
TANGO6	Transport and Golgi organization protein 6 homolog (Transmembrane and coiled-coil domain-containing protein 7)	FALSE	FALSE	1.21739	FALSE	1.19368	FALSE
MON2	Protein MON2 homolog (Protein SF21)	FALSE	FALSE	1.21736	FALSE	1.06701	FALSE
GSTCD	Glutathione S-transferase C-terminal domain-containing protein	FALSE	FALSE	1.21706	FALSE	1.31744	FALSE
MICAL1	[F-actin]-methionine sulfoxide oxidase MICAL1 (EC 1.14.13.225) (Molecule interacting with CasL protein 1) (MICAL-1) (NEDD9-interacting protein with calponin homology and LIM domains)	FALSE	FALSE	1.21682	TRUE	0.933734	FALSE
EIF4H	Eukaryotic translation initiation factor 4H (eIF-4H) (Williams-Beuren syndrome chromosomal region 1 protein)	FALSE	FALSE	1.21663	TRUE	1.13416	FALSE
ARMC6	Armadillo repeat-containing protein 6	FALSE	FALSE	1.21662	TRUE	1.10792	FALSE
CLNS1A	Methylosome subunit pICln (Chloride channel, nucleotide sensitive 1A) (Chloride conductance regulatory protein ICln) (I(Cln)) (Chloride ion current inducer protein) (ClCI) (Reticulocyte pICln)	FALSE	FALSE	1.21605	TRUE	1.18986	FALSE
NME2P1	Putative nucleoside diphosphate kinase (NDK) (NDP kinase) (EC 2.7.4.6)	FALSE	FALSE	1.21595	FALSE	1.35317	FALSE
CKAP2L	Cytoskeleton-associated protein 2-like (Radial fiber and mitotic spindle protein) (Radmis)	FALSE	FALSE	1.21583	FALSE	1.07693	FALSE
TBCC	Tubulin-specific chaperone C (Tubulin-folding cofactor C) (CFC)	FALSE	FALSE	1.21579	FALSE	1.14724	FALSE
LASP1	LIM and SH3 domain protein 1 (LASP-1) (Metastatic lymph node gene 50 protein) (MLN 50)	FALSE	FALSE	1.21567	TRUE	1.13206	TRUE
TUBA4A	Tubulin alpha-4A chain (Alpha-tubulin 1) (Testis-specific alpha-tubulin) (Tubulin H2-alpha) (Tubulin alpha-1 chain)	FALSE	FALSE	1.21558	TRUE	1.03219	FALSE
ATG9A	Autophagy-related protein 9A (APG9-like 1) (mATG9)	FALSE	FALSE	1.21519	FALSE	1.24051	FALSE
WLS	Protein wntless homolog (Integral membrane protein GPR177) (Protein evenness interrupted homolog) (EVI) (Putative NF-kappa-B-activating protein 373)	FALSE	FALSE	1.21499	FALSE	1.45478	TRUE
GFPT2	Glutamine--fructose-6-phosphate aminotransferase [isomerizing] 2 (EC 2.6.1.16) (D-fructose-6-phosphate amidotransferase 2) (Glutamine:fructose-6-phosphate amidotransferase 2) (GFAT 2) (GFAT2) (Hexosephosphate aminotransferase 2)	FALSE	FALSE	1.21486	TRUE	1.07661	FALSE
RANBP1	Ran-specific GTPase-activating protein (Ran-binding protein 1) (RanBP1)	FALSE	FALSE	1.21452	TRUE	1.02408	FALSE
OLA1	Obg-like ATPase 1 (DNA damage-regulated overexpressed in cancer 45) (DOC45) (GTP-binding protein 9)	FALSE	FALSE	1.21429	TRUE	1.12548	FALSE
PCYT1B	Choline-phosphate cytidylyltransferase B (EC 2.7.7.15) (CCT-beta) (CTP:phosphocholine cytidylyltransferase B) (CCT B) (CT B) (Phosphorylcholine transferase B)	FALSE	FALSE	1.21425	FALSE	1.08638	FALSE
NA	NA	NA	NA	1.21392	NA	1.10606	NA
PPP2CB	Serine/threonine-protein phosphatase 2A catalytic subunit beta isoform (PP2A-beta) (EC 3.1.3.16)	FALSE	FALSE	1.21383	FALSE	1.03551	FALSE
CC2D1B	Coiled-coil and C2 domain-containing protein 1B (Five prime repressor element under dual repression-binding protein 2) (FRE under dual repression-binding protein 2) (Freud-2)	FALSE	FALSE	1.21365	TRUE	1.18311	FALSE
FAM76B	Protein FAM76B	FALSE	FALSE	1.21349	FALSE	1.2739	FALSE
MEX3C	RNA-binding E3 ubiquitin-protein ligase MEX3C (EC 2.3.2.27) (RING finger and KH domain-containing protein 2) (RING finger protein 194) (RING-type E3 ubiquitin transferase MEX3C)	FALSE	FALSE	1.2134	FALSE	1.2947	FALSE
HSF1	Heat shock factor protein 1 (HSF 1) (Heat shock transcription factor 1) (HSTF 1)	FALSE	FALSE	1.21337	TRUE	1.16155	FALSE
EIF5A	Eukaryotic translation initiation factor 5A-1 (eIF-5A-1) (eIF-5A1) (Eukaryotic initiation factor 5A isoform 1) (eIF-5A) (Rev-binding factor) (eIF-4D)	FALSE	FALSE	1.2132	TRUE	1.12032	FALSE
TRAPPC5	Trafficking protein particle complex subunit 5	FALSE	FALSE	1.21275	TRUE	1.00067	FALSE
ZNF616	Zinc finger protein 616	FALSE	FALSE	1.21252	FALSE	1.1944	FALSE
ARMCX2	Armadillo repeat-containing X-linked protein 2 (ARM protein lost in epithelial cancers on chromosome X 2) (Protein ALEX2)	FALSE	FALSE	1.21247	TRUE	1.22199	TRUE
TATDN1	Putative deoxyribonuclease TATDN1 (EC 3.1.21.-) (Hepatocarcinoma high expression protein)	FALSE	FALSE	1.21235	TRUE	1.24143	TRUE
IDO1	Indoleamine 2,3-dioxygenase 1 (IDO-1) (EC 1.13.11.52) (Indoleamine-pyrrole 2,3-dioxygenase)	FALSE	FALSE	1.21198	FALSE	2.57488	TRUE
PXN	Paxillin	FALSE	FALSE	1.2118	TRUE	1.11793	FALSE
TTLL12	Tubulin--tyrosine ligase-like protein 12	FALSE	FALSE	1.21177	TRUE	1.08017	FALSE
FKBP3	Peptidyl-prolyl cis-trans isomerase FKBP3 (PPIase FKBP3) (EC 5.2.1.8) (25 kDa FK506-binding protein) (25 kDa FKBP) (FKBP-25) (FK506-binding protein 3) (FKBP-3) (Immunophilin FKBP25) (Rapamycin-selective 25 kDa immunophilin) (Rotamase)	FALSE	FALSE	1.21162	TRUE	1.09998	FALSE
CCNB2	G2/mitotic-specific cyclin-B2	FALSE	FALSE	1.21155	TRUE	1.18688	FALSE
COMMD1	COMM domain-containing protein 1 (Protein Murr1)	FALSE	FALSE	1.21146	FALSE	1.34841	TRUE
NAPG	Gamma-soluble NSF attachment protein (SNAP-gamma) (N-ethylmaleimide-sensitive factor attachment protein gamma)	FALSE	FALSE	1.21095	TRUE	0.981189	FALSE
STAT3	Signal transducer and activator of transcription 3 (Acute-phase response factor)	FALSE	FALSE	1.21095	TRUE	1.07034	FALSE
GDI1	Rab GDP dissociation inhibitor alpha (Rab GDI alpha) (Guanosine diphosphate dissociation inhibitor 1) (GDI-1) (Oligophrenin-2) (Protein XAP-4)	FALSE	FALSE	1.21075	TRUE	0.956756	FALSE
LSM6	U6 snRNA-associated Sm-like protein LSm6	FALSE	FALSE	1.21068	TRUE	1.21022	TRUE
TPI1	Triosephosphate isomerase (TIM) (EC 5.3.1.1) (Triose-phosphate isomerase)	FALSE	FALSE	1.21029	TRUE	1.03616	FALSE
MAPK14	Mitogen-activated protein kinase 14 (MAP kinase 14) (MAPK 14) (EC 2.7.11.24) (Cytokine suppressive anti-inflammatory drug-binding protein) (CSAID-binding protein) (CSBP) (MAP kinase MXI2) (MAX-interacting protein 2) (Mitogen-activated protein kinase p38 alpha) (MAP kinase p38 alpha) (Stress-activated protein kinase 2a) (SAPK2a)	FALSE	FALSE	1.20996	FALSE	0.928595	FALSE
TKFC	Triokinase/FMN cyclase (Bifunctional ATP-dependent dihydroxyacetone kinase/FAD-AMP lyase (cyclizing)) [Includes: ATP-dependent dihydroxyacetone kinase (DHA kinase) (EC 2.7.1.28) (EC 2.7.1.29) (Glycerone kinase) (Triokinase) (Triose kinase); FAD-AMP lyase (cyclizing) (EC 4.6.1.15) (FAD-AMP lyase (cyclic FMN forming)) (FMN cyclase)]	FALSE	FALSE	1.20994	FALSE	0.9864	FALSE
RSU1	Ras suppressor protein 1 (RSP-1) (Rsu-1)	FALSE	FALSE	1.20909	TRUE	1.05175	FALSE
B2M	Beta-2-microglobulin [Cleaved into: Beta-2-microglobulin form pI 5.3]	FALSE	FALSE	1.20894	FALSE	1.908	FALSE
PSMF1	Proteasome inhibitor PI31 subunit (hPI31)	FALSE	FALSE	1.20848	TRUE	1.19948	FALSE
HYPK	Huntingtin-interacting protein K (Huntingtin yeast partner K)	FALSE	FALSE	1.20805	TRUE	1.08391	FALSE
MSH3	DNA mismatch repair protein Msh3 (hMSH3) (Divergent upstream protein) (DUP) (Mismatch repair protein 1) (MRP1)	FALSE	FALSE	1.20798	TRUE	1.08027	FALSE
UBLCP1	Ubiquitin-like domain-containing CTD phosphatase 1 (EC 3.1.3.16) (Nuclear proteasome inhibitor UBLCP1)	FALSE	FALSE	1.20797	TRUE	1.17832	FALSE
PPM1G	Protein phosphatase 1G (EC 3.1.3.16) (Protein phosphatase 1C) (Protein phosphatase 2C isoform gamma) (PP2C-gamma) (Protein phosphatase magnesium-dependent 1 gamma)	FALSE	FALSE	1.2079	TRUE	1.08318	FALSE
PPP1R7	Protein phosphatase 1 regulatory subunit 7 (Protein phosphatase 1 regulatory subunit 22)	FALSE	FALSE	1.20787	TRUE	1.08007	FALSE
NANS	Sialic acid synthase (N-acetylneuraminate synthase) (EC 2.5.1.56) (N-acetylneuraminate-9-phosphate synthase) (EC 2.5.1.57) (N-acetylneuraminic acid phosphate synthase) (N-acetylneuraminic acid synthase)	FALSE	FALSE	1.20763	TRUE	1.04027	FALSE
ARPP19	cAMP-regulated phosphoprotein 19 (ARPP-19)	FALSE	FALSE	1.2076	TRUE	1.08033	FALSE
TOPBP1	DNA topoisomerase 2-binding protein 1 (DNA topoisomerase II-beta-binding protein 1) (TopBP1) (DNA topoisomerase II-binding protein 1)	FALSE	FALSE	1.2074	FALSE	1.48839	FALSE
AKT3	RAC-gamma serine/threonine-protein kinase (EC 2.7.11.1) (Protein kinase Akt-3) (Protein kinase B gamma) (PKB gamma) (RAC-PK-gamma) (STK-2)	FALSE	FALSE	1.20739	FALSE	1.1123	FALSE
0	Uncharacterized protein FLJ45252	FALSE	FALSE	1.20725	TRUE	1.22111	TRUE
SHANK2	SH3 and multiple ankyrin repeat domains protein 2 (Shank2) (Cortactin-binding protein 1) (CortBP1) (Proline-rich synapse-associated protein 1)	FALSE	FALSE	1.20719	TRUE	1.66792	TRUE
PRCP	Lysosomal Pro-X carboxypeptidase (EC 3.4.16.2) (Angiotensinase C) (Lysosomal carboxypeptidase C) (Proline carboxypeptidase) (Prolylcarboxypeptidase) (PRCP)	FALSE	FALSE	1.20716	TRUE	1.12467	FALSE
BRK1	Protein BRICK1 (BRK1)	FALSE	FALSE	1.20679	FALSE	1.0442	FALSE
RAB25	Ras-related protein Rab-25 (CATX-8)	FALSE	FALSE	1.20662	FALSE	1.17782	FALSE
CACYBP	Calcyclin-binding protein (CacyBP) (hCacyBP) (S100A6-binding protein) (Siah-interacting protein)	FALSE	FALSE	1.20661	TRUE	1.29567	TRUE
PFDN4	Prefoldin subunit 4 (Protein C-1)	FALSE	FALSE	1.2066	TRUE	1.09564	FALSE
UBE2D3	Ubiquitin-conjugating enzyme E2 D3 (EC 2.3.2.23) ((E3-independent) E2 ubiquitin-conjugating enzyme D3) (EC 2.3.2.24) (E2 ubiquitin-conjugating enzyme D3) (Ubiquitin carrier protein D3) (Ubiquitin-conjugating enzyme E2(17)KB 3) (Ubiquitin-conjugating enzyme E2-17 kDa 3) (Ubiquitin-protein ligase D3)	FALSE	FALSE	1.2066	TRUE	1.10131	FALSE
TLN1	Talin-1	FALSE	FALSE	1.20634	TRUE	1.07251	FALSE
RPS27L	40S ribosomal protein S27-like (Small ribosomal subunit protein eS27-like)	TRUE	FALSE	1.20634	FALSE	1.03124	FALSE
UBE2E1	Ubiquitin-conjugating enzyme E2 E1 (EC 2.3.2.23) ((E3-independent) E2 ubiquitin-conjugating enzyme E1) (EC 2.3.2.24) (E2 ubiquitin-conjugating enzyme E1) (UbcH6) (Ubiquitin carrier protein E1) (Ubiquitin-protein ligase E1)	FALSE	FALSE	1.20613	TRUE	1.09176	FALSE
AASS	Alpha-aminoadipic semialdehyde synthase, mitochondrial (LKR/SDH) [Includes: Lysine ketoglutarate reductase (LKR) (LOR) (EC 1.5.1.8); Saccharopine dehydrogenase (SDH) (EC 1.5.1.9)]	FALSE	TRUE	1.20582	FALSE	0.854371	FALSE
HPCAL1	Hippocalcin-like protein 1 (Calcium-binding protein BDR-1) (HLP2) (Visinin-like protein 3) (VILIP-3)	FALSE	FALSE	1.20569	FALSE	0.823851	FALSE
KNTC1	Kinetochore-associated protein 1 (Rough deal homolog) (HsROD) (Rod) (hRod)	FALSE	FALSE	1.20568	TRUE	1.13275	FALSE
HN1	Hematological and neurological expressed 1 protein (Androgen-regulated protein 2) [Cleaved into: Hematological and neurological expressed 1 protein, N-terminally processed]	FALSE	FALSE	1.20565	TRUE	1.11587	FALSE
TACC3	Transforming acidic coiled-coil-containing protein 3 (ERIC-1)	FALSE	FALSE	1.20558	TRUE	1.14655	FALSE
ATP1A3	Sodium/potassium-transporting ATPase subunit alpha-3 (Na(+)/K(+) ATPase alpha-3 subunit) (EC 3.6.3.9) (Na(+)/K(+) ATPase alpha(III) subunit) (Sodium pump subunit alpha-3)	FALSE	FALSE	1.20529	FALSE	2.34968	TRUE
PHPT1	14 kDa phosphohistidine phosphatase (EC 3.9.1.3) (Phosphohistidine phosphatase 1) (PHPT1) (Protein histidine phosphatase) (PHP) (Protein janus-A homolog)	FALSE	FALSE	1.20522	TRUE	1.08332	FALSE
TTC1	Tetratricopeptide repeat protein 1 (TPR repeat protein 1)	FALSE	FALSE	1.20519	TRUE	1.12021	TRUE
EEF1E1	Eukaryotic translation elongation factor 1 epsilon-1 (Aminoacyl tRNA synthetase complex-interacting multifunctional protein 3) (Elongation factor p18) (Multisynthase complex auxiliary component p18)	FALSE	FALSE	1.20461	TRUE	1.15062	FALSE
DCUN1D5	DCN1-like protein 5 (DCUN1 domain-containing protein 5) (Defective in cullin neddylation protein 1-like protein 5)	FALSE	FALSE	1.20456	FALSE	1.08502	FALSE
XPO1	Exportin-1 (Exp1) (Chromosome region maintenance 1 protein homolog)	FALSE	FALSE	1.20439	TRUE	1.07203	FALSE
C5orf51	UPF0600 protein C5orf51	FALSE	FALSE	1.2042	TRUE	1.01937	FALSE
FKBP11	Peptidyl-prolyl cis-trans isomerase FKBP11 (PPIase FKBP11) (EC 5.2.1.8) (19 kDa FK506-binding protein) (19 kDa FKBP) (FKBP-19) (FK506-binding protein 11) (FKBP-11) (Rotamase)	FALSE	FALSE	1.20391	TRUE	0.532123	TRUE
TMC1	Transmembrane channel-like protein 1 (Transmembrane cochlear-expressed protein 1)	FALSE	FALSE	1.20387	FALSE	1.06593	FALSE
PTGES3	Prostaglandin E synthase 3 (EC 5.3.99.3) (Cytosolic prostaglandin E2 synthase) (cPGES) (Hsp90 co-chaperone) (Progesterone receptor complex p23) (Telomerase-binding protein p23)	FALSE	FALSE	1.2038	TRUE	1.04877	FALSE
RHBDD3	Rhomboid domain-containing protein 3	FALSE	FALSE	1.20378	FALSE	1.2933	FALSE
DCP1A	mRNA-decapping enzyme 1A (EC 3.-.-.-) (Smad4-interacting transcriptional co-activator) (Transcription factor SMIF)	FALSE	FALSE	1.20376	TRUE	1.17576	FALSE
RB1	Retinoblastoma-associated protein (p105-Rb) (pRb) (Rb) (pp110)	FALSE	FALSE	1.20371	TRUE	1.15465	FALSE
HECTD1	E3 ubiquitin-protein ligase HECTD1 (EC 2.3.2.26) (E3 ligase for inhibin receptor) (EULIR) (HECT domain-containing protein 1) (HECT-type E3 ubiquitin transferase HECTD1)	FALSE	FALSE	1.2037	TRUE	1.05219	FALSE
DLGAP4	Disks large-associated protein 4 (DAP-4) (PSD-95/SAP90-binding protein 4) (SAP90/PSD-95-associated protein 4) (SAPAP-4)	FALSE	FALSE	1.20369	FALSE	1.02117	FALSE
GPX4	Phospholipid hydroperoxide glutathione peroxidase, mitochondrial (PHGPx) (EC 1.11.1.12) (Glutathione peroxidase 4) (GPx-4) (GSHPx-4)	FALSE	TRUE	1.20355	TRUE	1.04247	FALSE
CDC6	Cell division control protein 6 homolog (CDC6-related protein) (Cdc18-related protein) (HsCdc18) (p62(cdc6)) (HsCDC6)	FALSE	FALSE	1.20336	FALSE	1.46144	TRUE
TSN	Translin (EC 3.1.-.-) (Component 3 of promoter of RISC) (C3PO)	FALSE	FALSE	1.20319	TRUE	1.20329	FALSE
DDAH1	N(G),N(G)-dimethylarginine dimethylaminohydrolase 1 (DDAH-1) (Dimethylarginine dimethylaminohydrolase 1) (EC 3.5.3.18) (DDAHI) (Dimethylargininase-1)	FALSE	FALSE	1.20296	TRUE	1.36536	FALSE
KCMF1	E3 ubiquitin-protein ligase KCMF1 (EC 2.3.2.27) (FGF-induced in gastric cancer) (Potassium channel modulatory factor) (PCMF) (RING-type E3 ubiquitin transferase KCMF1) (ZZ-type zinc finger-containing protein 1)	FALSE	FALSE	1.20269	FALSE	1.14041	FALSE
AIP	AH receptor-interacting protein (AIP) (Aryl-hydrocarbon receptor-interacting protein) (HBV X-associated protein 2) (XAP-2) (Immunophilin homolog ARA9)	FALSE	FALSE	1.20263	FALSE	1.06331	FALSE
NCDN	Neurochondrin	FALSE	FALSE	1.20242	FALSE	1.12627	FALSE
PPP4R2	Serine/threonine-protein phosphatase 4 regulatory subunit 2	FALSE	FALSE	1.2024	TRUE	1.11049	FALSE
IVNS1ABP	Influenza virus NS1A-binding protein (NS1-BP) (NS1-binding protein) (Aryl hydrocarbon receptor-associated protein 3)	FALSE	FALSE	1.20238	TRUE	1.21367	FALSE
RNASEH2B	Ribonuclease H2 subunit B (RNase H2 subunit B) (Aicardi-Goutieres syndrome 2 protein) (AGS2) (Deleted in lymphocytic leukemia 8) (Ribonuclease HI subunit B)	FALSE	FALSE	1.20172	TRUE	1.28384	TRUE
TDP1	Tyrosyl-DNA phosphodiesterase 1 (Tyr-DNA phosphodiesterase 1) (EC 3.1.4.-)	FALSE	FALSE	1.20166	TRUE	1.15113	FALSE
ESPN	Espin (Autosomal recessive deafness type 36 protein) (Ectoplasmic specialization protein)	FALSE	FALSE	1.20114	FALSE	0.843137	FALSE
PDLIM4	PDZ and LIM domain protein 4 (LIM protein RIL) (Reversion-induced LIM protein)	FALSE	FALSE	1.20099	FALSE	0.92734	FALSE
MAP4K4	Mitogen-activated protein kinase kinase kinase kinase 4 (EC 2.7.11.1) (HPK/GCK-like kinase HGK) (MAPK/ERK kinase kinase kinase 4) (MEK kinase kinase 4) (MEKKK 4) (Nck-interacting kinase)	FALSE	FALSE	1.20097	TRUE	1.17914	TRUE
PSRC1	Proline/serine-rich coiled-coil protein 1	FALSE	FALSE	1.20047	FALSE	1.15293	FALSE
LAMP2	Lysosome-associated membrane glycoprotein 2 (LAMP-2) (Lysosome-associated membrane protein 2) (CD107 antigen-like family member B) (LGP-96) (CD antigen CD107b)	FALSE	FALSE	1.2004	FALSE	1.13082	FALSE
AIMP2	Aminoacyl tRNA synthase complex-interacting multifunctional protein 2 (Multisynthase complex auxiliary component p38) (Protein JTV-1)	FALSE	FALSE	1.19986	TRUE	1.13318	TRUE
SYT2	Synaptotagmin-2 (Synaptotagmin II) (SytII)	FALSE	FALSE	1.19921	FALSE	1.85138	TRUE
GINS3	DNA replication complex GINS protein PSF3 (GINS complex subunit 3)	FALSE	FALSE	1.19874	TRUE	1.16419	FALSE
IMPDH2	Inosine-5'-monophosphate dehydrogenase 2 (IMP dehydrogenase 2) (IMPD 2) (IMPDH 2) (EC 1.1.1.205) (IMPDH-II)	FALSE	FALSE	1.19855	TRUE	1.0987	TRUE
UAP1	UDP-N-acetylhexosamine pyrophosphorylase (Antigen X) (AGX) (Sperm-associated antigen 2) [Includes: UDP-N-acetylgalactosamine pyrophosphorylase (EC 2.7.7.83) (AGX-1); UDP-N-acetylglucosamine pyrophosphorylase (EC 2.7.7.23) (AGX-2)]	FALSE	FALSE	1.19838	FALSE	1.18066	FALSE
ATG4B	Cysteine protease ATG4B (EC 3.4.22.-) (AUT-like 1 cysteine endopeptidase) (Autophagin-1) (Autophagy-related cysteine endopeptidase 1) (Autophagy-related protein 4 homolog B) (hAPG4B)	FALSE	FALSE	1.19797	FALSE	0.781425	FALSE
ATXN2L	Ataxin-2-like protein (Ataxin-2 domain protein) (Ataxin-2-related protein)	FALSE	FALSE	1.1979	TRUE	1.12293	TRUE
POLE3	DNA polymerase epsilon subunit 3 (EC 2.7.7.7) (Arsenic-transactivated protein) (AsTP) (Chromatin accessibility complex 17 kDa protein) (CHRAC-17) (HuCHRAC17) (DNA polymerase II subunit 3) (DNA polymerase epsilon subunit p17)	FALSE	FALSE	1.19767	TRUE	1.08749	FALSE
BTF3L4	Transcription factor BTF3 homolog 4 (Basic transcription factor 3-like 4)	FALSE	FALSE	1.19764	TRUE	1.04423	FALSE
KIAA1143	Uncharacterized protein KIAA1143	FALSE	FALSE	1.19764	TRUE	1.11093	FALSE
POLR2M	DNA-directed RNA polymerase II subunit GRINL1A, isoforms 4/5 (DNA-directed RNA polymerase II subunit M, isoforms 4/5)	FALSE	FALSE	1.19759	TRUE	1.22421	FALSE
USP28	Ubiquitin carboxyl-terminal hydrolase 28 (EC 3.4.19.12) (Deubiquitinating enzyme 28) (Ubiquitin thioesterase 28) (Ubiquitin-specific-processing protease 28)	FALSE	FALSE	1.19708	FALSE	0.908862	FALSE
PLK1	Serine/threonine-protein kinase PLK1 (EC 2.7.11.21) (Polo-like kinase 1) (PLK-1) (Serine/threonine-protein kinase 13) (STPK13)	FALSE	FALSE	1.197	TRUE	1.22365	FALSE
POLG	DNA polymerase subunit gamma-1 (EC 2.7.7.7) (Mitochondrial DNA polymerase catalytic subunit) (PolG-alpha)	FALSE	FALSE	1.19679	TRUE	1.07321	FALSE
MAPRE1	Microtubule-associated protein RP/EB family member 1 (APC-binding protein EB1) (End-binding protein 1) (EB1)	FALSE	FALSE	1.19678	TRUE	1.03682	FALSE
BAX	Apoptosis regulator BAX (Bcl-2-like protein 4) (Bcl2-L-4)	FALSE	FALSE	1.19675	TRUE	0.99931	FALSE
NCK1	Cytoplasmic protein NCK1 (NCK adaptor protein 1) (Nck-1) (SH2/SH3 adaptor protein NCK-alpha)	FALSE	FALSE	1.19656	TRUE	1.18352	FALSE
NAA16	N-alpha-acetyltransferase 16, NatA auxiliary subunit (NMDA receptor-regulated 1-like protein) (NARG1-like protein)	FALSE	FALSE	1.19641	FALSE	1.09308	FALSE
RPS6KA1	Ribosomal protein S6 kinase alpha-1 (S6K-alpha-1) (EC 2.7.11.1) (90 kDa ribosomal protein S6 kinase 1) (p90-RSK 1) (p90RSK1) (p90S6K) (MAP kinase-activated protein kinase 1a) (MAPK-activated protein kinase 1a) (MAPKAP kinase 1a) (MAPKAPK-1a) (Ribosomal S6 kinase 1) (RSK-1)	TRUE	FALSE	1.19641	TRUE	1.05499	FALSE
FBN2	Fibrillin-2 [Cleaved into: Fibrillin-2 C-terminal peptide]	FALSE	FALSE	1.19612	FALSE	0.734066	FALSE
PSMD10	26S proteasome non-ATPase regulatory subunit 10 (26S proteasome regulatory subunit p28) (Gankyrin) (p28(GANK))	FALSE	FALSE	1.19611	FALSE	1.39745	FALSE
SMIM7	Small integral membrane protein 7	FALSE	FALSE	1.1961	FALSE	1.37269	FALSE
REXO2	Oligoribonuclease, mitochondrial (EC 3.1.-.-) (RNA exonuclease 2 homolog) (Small fragment nuclease)	FALSE	TRUE	1.19556	TRUE	1.18748	FALSE
ASB3	Ankyrin repeat and SOCS box protein 3 (ASB-3)	FALSE	FALSE	1.19553	TRUE	1.18749	FALSE
KEAP1	Kelch-like ECH-associated protein 1 (Cytosolic inhibitor of Nrf2) (INrf2) (Kelch-like protein 19)	FALSE	FALSE	1.19545	FALSE	1.19527	TRUE
DR1	Protein Dr1 (Down-regulator of transcription 1) (Negative cofactor 2-beta) (NC2-beta) (TATA-binding protein-associated phosphoprotein)	FALSE	FALSE	1.1954	FALSE	1.08669	FALSE
EYA3	Eyes absent homolog 3 (EC 3.1.3.48)	FALSE	FALSE	1.19539	TRUE	1.06831	FALSE
NUCKS1	Nuclear ubiquitous casein and cyclin-dependent kinase substrate 1 (P1)	FALSE	FALSE	1.19529	TRUE	1.23748	FALSE
TOB2	Protein Tob2 (Protein Tob4) (Transducer of erbB-2 2)	FALSE	FALSE	1.19527	FALSE	1.55917	FALSE
EEF2	Elongation factor 2 (EF-2)	FALSE	FALSE	1.19516	TRUE	1.07342	FALSE
NAF1	H/ACA ribonucleoprotein complex non-core subunit NAF1 (hNAF1)	FALSE	FALSE	1.1951	FALSE	1.28757	FALSE
BOD1	Biorientation of chromosomes in cell division protein 1 (Biorientation defective protein 1) (Protein FAM44B)	FALSE	FALSE	1.19488	TRUE	0.943991	FALSE
TTI2	TELO2-interacting protein 2	FALSE	FALSE	1.19471	TRUE	1.21182	FALSE
CRKL	Crk-like protein	FALSE	FALSE	1.19425	TRUE	1.147	FALSE
BRCA2	Breast cancer type 2 susceptibility protein (Fanconi anemia group D1 protein)	FALSE	FALSE	1.19424	TRUE	1.25058	FALSE
URM1	Ubiquitin-related modifier 1	FALSE	FALSE	1.19372	FALSE	1.4854	FALSE
UBXN7	UBX domain-containing protein 7	FALSE	FALSE	1.19369	TRUE	1.06164	FALSE
BTAF1	TATA-binding protein-associated factor 172 (EC 3.6.4.-) (ATP-dependent helicase BTAF1) (B-TFIID transcription factor-associated 170 kDa subunit) (TAF(II)170) (TBP-associated factor 172) (TAF-172)	FALSE	FALSE	1.19346	TRUE	1.10022	FALSE
PHF23	PHD finger protein 23 (PDH-containing protein JUNE-1)	FALSE	FALSE	1.19345	FALSE	1.36469	FALSE
TRMT112	Multifunctional methyltransferase subunit TRM112-like protein (tRNA methyltransferase 112 homolog)	FALSE	FALSE	1.19334	TRUE	1.13591	TRUE
ABCF1	ATP-binding cassette sub-family F member 1 (ATP-binding cassette 50) (TNF-alpha-stimulated ABC protein)	FALSE	FALSE	1.19328	TRUE	1.09195	TRUE
SET	Protein SET (HLA-DR-associated protein II) (Inhibitor of granzyme A-activated DNase) (IGAAD) (PHAPII) (Phosphatase 2A inhibitor I2PP2A) (I-2PP2A) (Template-activating factor I) (TAF-I)	FALSE	FALSE	1.19326	TRUE	1.18545	FALSE
POLD2	DNA polymerase delta subunit 2 (DNA polymerase delta subunit p50)	FALSE	FALSE	1.19253	TRUE	1.11255	FALSE
DOCK6	Dedicator of cytokinesis protein 6	FALSE	FALSE	1.19238	FALSE	1.10345	FALSE
NUF2	Kinetochore protein Nuf2 (hNuf2) (hNuf2R) (hsNuf2) (Cell division cycle-associated protein 1)	FALSE	FALSE	1.19234	TRUE	1.25154	FALSE
DVL2	Segment polarity protein dishevelled homolog DVL-2 (Dishevelled-2) (DSH homolog 2)	FALSE	FALSE	1.19226	FALSE	1.22061	FALSE
METTL25	Methyltransferase-like protein 25 (EC 2.1.1.-)	FALSE	FALSE	1.19222	FALSE	1.18278	FALSE
RBM12B	RNA-binding protein 12B (RNA-binding motif protein 12B)	FALSE	FALSE	1.19219	TRUE	1.09967	FALSE
CDV3	Protein CDV3 homolog	FALSE	FALSE	1.19192	TRUE	1.12246	FALSE
EIF1B	Eukaryotic translation initiation factor 1b (eIF1b) (Protein translation factor SUI1 homolog GC20)	FALSE	FALSE	1.19143	TRUE	1.12974	FALSE
DBI	Acyl-CoA-binding protein (ACBP) (Diazepam-binding inhibitor) (DBI) (Endozepine) (EP)	FALSE	FALSE	1.19126	TRUE	1.11949	FALSE
CTTNBP2NL	CTTNBP2 N-terminal-like protein	FALSE	FALSE	1.19106	TRUE	1.3941	FALSE
RPS6KB1	Ribosomal protein S6 kinase beta-1 (S6K-beta-1) (S6K1) (EC 2.7.11.1) (70 kDa ribosomal protein S6 kinase 1) (P70S6K1) (p70-S6K 1) (Ribosomal protein S6 kinase I) (Serine/threonine-protein kinase 14A) (p70 ribosomal S6 kinase alpha) (p70 S6 kinase alpha) (p70 S6K-alpha) (p70 S6KA)	TRUE	FALSE	1.19088	FALSE	1.37552	TRUE
TBCE	Tubulin-specific chaperone E (Tubulin-folding cofactor E)	FALSE	FALSE	1.19061	TRUE	1.23234	FALSE
ACP2	Lysosomal acid phosphatase (LAP) (EC 3.1.3.2)	FALSE	FALSE	1.19041	FALSE	1.4767	FALSE
TIPRL	TIP41-like protein (Putative MAPK-activating protein PM10) (Type 2A-interacting protein) (TIP)	FALSE	FALSE	1.19008	TRUE	1.1773	FALSE
URB2	Unhealthy ribosome biogenesis protein 2 homolog	TRUE	FALSE	1.18973	FALSE	1.40328	FALSE
PRDX1	Peroxiredoxin-1 (EC 1.11.1.15) (Natural killer cell-enhancing factor A) (NKEF-A) (Proliferation-associated gene protein) (PAG) (Thioredoxin peroxidase 2) (Thioredoxin-dependent peroxide reductase 2)	FALSE	FALSE	1.18959	TRUE	1.04669	FALSE
MACROD1	O-acetyl-ADP-ribose deacetylase MACROD1 (EC 3.2.2.-) (EC 3.5.1.-) (MACRO domain-containing protein 1) (Protein LRP16) ([Protein ADP-ribosylglutamate] hydrolase)	FALSE	FALSE	1.18953	FALSE	1.09909	FALSE
CFDP1	Craniofacial development protein 1 (Bucentaur)	FALSE	FALSE	1.18948	TRUE	1.06139	FALSE
PFDN1	Prefoldin subunit 1	FALSE	FALSE	1.18947	TRUE	1.04717	FALSE
MIS18A	Protein Mis18-alpha (FAPP1-associated protein 1)	FALSE	FALSE	1.18928	TRUE	1.17776	FALSE
IGFBP2	Insulin-like growth factor-binding protein 2 (IBP-2) (IGF-binding protein 2) (IGFBP-2)	FALSE	FALSE	1.18919	TRUE	1.27068	TRUE
PAN3	PAB-dependent poly(A)-specific ribonuclease subunit PAN3 (PAB1P-dependent poly(A)-nuclease) (PAN deadenylation complex subunit 3) (hPan3)	FALSE	FALSE	1.18909	FALSE	1.18121	FALSE
PNISR	Arginine/serine-rich protein PNISR (PNN-interacting serine/arginine-rich protein) (SR-related protein) (SR-rich protein) (Serine/arginine-rich-splicing regulatory protein 130) (SRrp130) (Splicing factor, arginine/serine-rich 130) (Splicing factor, arginine/serine-rich 18)	FALSE	FALSE	1.18852	FALSE	1.08671	FALSE
TTI1	TELO2-interacting protein 1 homolog (Protein SMG10)	FALSE	FALSE	1.1885	TRUE	0.984132	FALSE
ORC4	Origin recognition complex subunit 4	FALSE	FALSE	1.18836	TRUE	1.13418	TRUE
LARP1	La-related protein 1 (La ribonucleoprotein domain family member 1)	FALSE	FALSE	1.18823	TRUE	1.16238	TRUE
CLU	Clusterin (Aging-associated gene 4 protein) (Apolipoprotein J) (Apo-J) (Complement cytolysis inhibitor) (CLI) (Complement-associated protein SP-40,40) (Ku70-binding protein 1) (NA1/NA2) (Testosterone-repressed prostate message 2) (TRPM-2) [Cleaved into: Clusterin beta chain (ApoJalpha) (Complement cytolysis inhibitor a chain); Clusterin alpha chain (ApoJbeta) (Complement cytolysis inhibitor b cha…	FALSE	FALSE	1.18821	TRUE	1.37925	FALSE
NACA	Nascent polypeptide-associated complex subunit alpha, muscle-specific form (Alpha-NAC, muscle-specific form) (skNAC)	FALSE	FALSE	1.18815	TRUE	1.13569	TRUE
DCTN4	Dynactin subunit 4 (Dyn4) (Dynactin subunit p62)	FALSE	FALSE	1.18812	TRUE	1.09802	FALSE
MT-ND4	NADH-ubiquinone oxidoreductase chain 4 (EC 1.6.5.3) (NADH dehydrogenase subunit 4)	FALSE	FALSE	1.1877	FALSE	1.49083	FALSE
ZNF444	Zinc finger protein 444 (Endothelial zinc finger protein 2) (EZF-2) (Zinc finger and SCAN domain-containing protein 17)	FALSE	FALSE	1.18763	FALSE	1.26095	FALSE
GXYLT1	Glucoside xylosyltransferase 1 (EC 2.4.2.n2) (Glycosyltransferase 8 domain-containing protein 3)	FALSE	FALSE	1.18735	FALSE	1.17232	TRUE
PEPD	Xaa-Pro dipeptidase (X-Pro dipeptidase) (EC 3.4.13.9) (Imidodipeptidase) (Peptidase D) (Proline dipeptidase) (Prolidase)	FALSE	FALSE	1.18726	TRUE	0.884899	FALSE
DNAJC17	DnaJ homolog subfamily C member 17	FALSE	FALSE	1.18726	TRUE	1.05022	FALSE
SSR1	Translocon-associated protein subunit alpha (TRAP-alpha) (Signal sequence receptor subunit alpha) (SSR-alpha)	FALSE	FALSE	1.18722	TRUE	1.06992	FALSE
LSM4	U6 snRNA-associated Sm-like protein LSm4 (Glycine-rich protein) (GRP)	FALSE	FALSE	1.187	TRUE	1.17299	FALSE
ANKHD1	Ankyrin repeat and KH domain-containing protein 1 (HIV-1 Vpr-binding ankyrin repeat protein) (Multiple ankyrin repeats single KH domain) (hMASK)	FALSE	FALSE	1.187	FALSE	1.17115	FALSE
ZC3H15	Zinc finger CCCH domain-containing protein 15 (DRG family-regulatory protein 1) (Likely ortholog of mouse immediate early response erythropoietin 4)	FALSE	FALSE	1.18683	TRUE	1.1394	TRUE
PGM3	Phosphoacetylglucosamine mutase (PAGM) (EC 5.4.2.3) (Acetylglucosamine phosphomutase) (N-acetylglucosamine-phosphate mutase) (Phosphoglucomutase-3) (PGM 3)	FALSE	FALSE	1.18641	FALSE	1.0749	FALSE
GID8	Glucose-induced degradation protein 8 homolog (Two hybrid-associated protein 1 with RanBPM) (Twa1)	FALSE	FALSE	1.18629	TRUE	1.14704	FALSE
PAPSS1	Bifunctional 3'-phosphoadenosine 5'-phosphosulfate synthase 1 (PAPS synthase 1) (PAPSS 1) (Sulfurylase kinase 1) (SK 1) (SK1) [Includes: Sulfate adenylyltransferase (EC 2.7.7.4) (ATP-sulfurylase) (Sulfate adenylate transferase) (SAT); Adenylyl-sulfate kinase (EC 2.7.1.25) (3'-phosphoadenosine-5'-phosphosulfate synthase) (APS kinase) (Adenosine-5'-phosphosulfate 3'-phosphotransferase) (Adenylylsul…	FALSE	FALSE	1.18625	TRUE	0.967859	FALSE
ATE1	Arginyl-tRNA--protein transferase 1 (Arginyltransferase 1) (R-transferase 1) (EC 2.3.2.8) (Arginine-tRNA--protein transferase 1)	FALSE	FALSE	1.18621	FALSE	0.544103	FALSE
RIC8A	Synembryn-A (Protein Ric-8A)	FALSE	FALSE	1.1861	TRUE	1.06728	FALSE
BBS9	Protein PTHB1 (Bardet-Biedl syndrome 9 protein) (Parathyroid hormone-responsive B1 gene protein)	FALSE	FALSE	1.18599	FALSE	1.23379	FALSE
ILKAP	Integrin-linked kinase-associated serine/threonine phosphatase 2C (ILKAP) (EC 3.1.3.16)	FALSE	FALSE	1.18596	FALSE	1.04268	FALSE
MORF4L2	Mortality factor 4-like protein 2 (MORF-related gene X protein) (Protein MSL3-2) (Transcription factor-like protein MRGX)	FALSE	FALSE	1.18586	TRUE	1.26063	TRUE
WRN	Werner syndrome ATP-dependent helicase (EC 3.6.4.12) (DNA helicase, RecQ-like type 3) (RecQ3) (Exonuclease WRN) (EC 3.1.-.-) (RecQ protein-like 2)	FALSE	FALSE	1.18566	FALSE	1.17952	FALSE
CSNK1G3	Casein kinase I isoform gamma-3 (CKI-gamma 3) (EC 2.7.11.1)	FALSE	FALSE	1.1856	FALSE	1.31911	FALSE
S100A11	Protein S100-A11 (Calgizzarin) (Metastatic lymph node gene 70 protein) (MLN 70) (Protein S100-C) (S100 calcium-binding protein A11) [Cleaved into: Protein S100-A11, N-terminally processed]	FALSE	FALSE	1.18543	FALSE	1.21343	FALSE
NCOR2	Nuclear receptor corepressor 2 (N-CoR2) (CTG repeat protein 26) (SMAP270) (Silencing mediator of retinoic acid and thyroid hormone receptor) (SMRT) (T3 receptor-associating factor) (TRAC) (Thyroid-, retinoic-acid-receptor-associated corepressor)	FALSE	FALSE	1.18525	FALSE	1.24164	FALSE
APOE	Apolipoprotein E (Apo-E)	FALSE	FALSE	1.18516	TRUE	1.30115	FALSE
PYCARD	Apoptosis-associated speck-like protein containing a CARD (hASC) (Caspase recruitment domain-containing protein 5) (PYD and CARD domain-containing protein) (Target of methylation-induced silencing 1)	FALSE	FALSE	1.18508	TRUE	1.15561	TRUE
LIMD1	LIM domain-containing protein 1	FALSE	FALSE	1.18505	FALSE	1.03477	FALSE
TOR1AIP2	Torsin-1A-interacting protein 2 (Lumenal domain-like LAP1)	FALSE	FALSE	1.18503	FALSE	1.94798	FALSE
NELFCD	Negative elongation factor C/D (NELF-C/D) (TH1-like protein)	FALSE	FALSE	1.18493	TRUE	1.09655	FALSE
TKT	Transketolase (TK) (EC 2.2.1.1)	FALSE	FALSE	1.18492	TRUE	1.08099	FALSE
KIN	DNA/RNA-binding protein KIN17 (Binding to curved DNA) (KIN, antigenic determinant of recA protein homolog)	FALSE	FALSE	1.18474	TRUE	1.14862	TRUE
ARMC1	Armadillo repeat-containing protein 1	FALSE	FALSE	1.18425	TRUE	1.0821	FALSE
C20orf27	UPF0687 protein C20orf27	FALSE	FALSE	1.18419	TRUE	1.13526	FALSE
PRMT1	Protein arginine N-methyltransferase 1 (EC 2.1.1.319) (Histone-arginine N-methyltransferase PRMT1) (Interferon receptor 1-bound protein 4)	FALSE	FALSE	1.18409	TRUE	1.13768	FALSE
EHD4	EH domain-containing protein 4 (Hepatocellular carcinoma-associated protein 10/11) (PAST homolog 4)	FALSE	FALSE	1.18404	TRUE	1.24165	TRUE
GPR143	G-protein coupled receptor 143 (Ocular albinism type 1 protein)	FALSE	FALSE	1.18362	FALSE	1.04218	FALSE
SH3KBP1	SH3 domain-containing kinase-binding protein 1 (CD2-binding protein 3) (CD2BP3) (Cbl-interacting protein of 85 kDa) (Human Src family kinase-binding protein 1) (HSB-1)	FALSE	FALSE	1.1835	FALSE	1.02932	FALSE
ASCC3	Activating signal cointegrator 1 complex subunit 3 (EC 3.6.4.12) (ASC-1 complex subunit p200) (ASC1p200) (Helicase, ATP binding 1) (Trip4 complex subunit p200)	FALSE	FALSE	1.18347	TRUE	1.09092	TRUE
ABRACL	Costars family protein ABRACL (ABRA C-terminal-like protein)	FALSE	FALSE	1.18335	FALSE	0.908323	FALSE
ADH5	Alcohol dehydrogenase class-3 (EC 1.1.1.1) (Alcohol dehydrogenase 5) (Alcohol dehydrogenase class chi chain) (Alcohol dehydrogenase class-III) (Glutathione-dependent formaldehyde dehydrogenase) (FALDH) (FDH) (GSH-FDH) (EC 1.1.1.-) (S-(hydroxymethyl)glutathione dehydrogenase) (EC 1.1.1.284)	FALSE	FALSE	1.18321	FALSE	1.07977	FALSE
EEF1D	Elongation factor 1-delta (EF-1-delta) (Antigen NY-CO-4)	FALSE	FALSE	1.18318	TRUE	1.00724	FALSE
SHC1	SHC-transforming protein 1 (SHC-transforming protein 3) (SHC-transforming protein A) (Src homology 2 domain-containing-transforming protein C1) (SH2 domain protein C1)	FALSE	FALSE	1.18296	TRUE	1.41544	FALSE
LSM14B	Protein LSM14 homolog B (Protein FAM61B) (RNA-associated protein 55B) (hRAP55B)	FALSE	FALSE	1.18295	TRUE	1.10646	TRUE
ZNF608	Zinc finger protein 608 (Renal carcinoma antigen NY-REN-36)	FALSE	FALSE	1.18246	FALSE	1.58107	FALSE
USP5	Ubiquitin carboxyl-terminal hydrolase 5 (EC 3.4.19.12) (Deubiquitinating enzyme 5) (Isopeptidase T) (Ubiquitin thioesterase 5) (Ubiquitin-specific-processing protease 5)	FALSE	FALSE	1.18226	TRUE	1.01355	FALSE
CREBBP	CREB-binding protein (EC 2.3.1.48)	FALSE	FALSE	1.18223	TRUE	1.04488	FALSE
CUTA	Protein CutA (Acetylcholinesterase-associated protein) (Brain acetylcholinesterase putative membrane anchor)	FALSE	FALSE	1.18218	TRUE	1.1681	FALSE
ARHGAP1	Rho GTPase-activating protein 1 (CDC42 GTPase-activating protein) (GTPase-activating protein rhoGAP) (Rho-related small GTPase protein activator) (Rho-type GTPase-activating protein 1) (p50-RhoGAP)	FALSE	FALSE	1.18206	TRUE	1.10226	FALSE
HSPG2	Basement membrane-specific heparan sulfate proteoglycan core protein (HSPG) (Perlecan) (PLC) [Cleaved into: Endorepellin; LG3 peptide]	FALSE	FALSE	1.18206	TRUE	1.27264	FALSE
PEBP1	Phosphatidylethanolamine-binding protein 1 (PEBP-1) (HCNPpp) (Neuropolypeptide h3) (Prostatic-binding protein) (Raf kinase inhibitor protein) (RKIP) [Cleaved into: Hippocampal cholinergic neurostimulating peptide (HCNP)]	FALSE	FALSE	1.18205	TRUE	1.0091	FALSE
ERCC6L	DNA excision repair protein ERCC-6-like (EC 3.6.4.12) (ATP-dependent helicase ERCC6-like) (PLK1-interacting checkpoint helicase) (Tumor antigen BJ-HCC-15)	FALSE	FALSE	1.18195	TRUE	1.09094	FALSE
GBE1	1,4-alpha-glucan-branching enzyme (EC 2.4.1.18) (Brancher enzyme) (Glycogen-branching enzyme)	FALSE	FALSE	1.1819	TRUE	1.19822	TRUE
DNAJB4	DnaJ homolog subfamily B member 4 (Heat shock 40 kDa protein 1 homolog) (HSP40 homolog) (Heat shock protein 40 homolog) (Human liver DnaJ-like protein)	FALSE	FALSE	1.18186	FALSE	1.26332	FALSE
CCDC12	Coiled-coil domain-containing protein 12	FALSE	FALSE	1.18181	FALSE	1.14099	FALSE
SMAP	Small acidic protein	FALSE	FALSE	1.1812	TRUE	1.06677	FALSE
FMR1	Synaptic functional regulator FMR1 (Fragile X mental retardation protein 1) (FMRP) (Protein FMR-1)	FALSE	FALSE	1.18115	TRUE	1.12334	FALSE
UGP2	UTP--glucose-1-phosphate uridylyltransferase (EC 2.7.7.9) (UDP-glucose pyrophosphorylase) (UDPGP) (UGPase)	FALSE	FALSE	1.18093	FALSE	1.28917	FALSE
DMXL1	DmX-like protein 1 (X-like 1 protein)	FALSE	FALSE	1.18092	FALSE	1.23472	FALSE
MRPL42	39S ribosomal protein L42, mitochondrial (L42mt) (MRP-L42) (Mitochondrial large ribosomal subunit protein mL42) (28S ribosomal protein S32, mitochondrial) (MRP-S32) (S32mt) (39S ribosomal protein L31, mitochondrial) (L31mt) (MRP-L31)	TRUE	TRUE	1.18065	FALSE	0.923226	FALSE
PPT1	Palmitoyl-protein thioesterase 1 (PPT-1) (EC 3.1.2.22) (Palmitoyl-protein hydrolase 1)	FALSE	FALSE	1.18059	FALSE	1.15805	FALSE
ASPM	Abnormal spindle-like microcephaly-associated protein (Abnormal spindle protein homolog) (Asp homolog)	FALSE	FALSE	1.18058	FALSE	1.18015	FALSE
SHTN1	Shootin-1 (Shootin1)	FALSE	FALSE	1.18054	FALSE	1.22924	FALSE
TRMT1	tRNA (guanine(26)-N(2))-dimethyltransferase (EC 2.1.1.216) (tRNA 2,2-dimethylguanosine-26 methyltransferase) (tRNA(guanine-26,N(2)-N(2)) methyltransferase) (tRNA(m(2,2)G26)dimethyltransferase)	FALSE	FALSE	1.18051	TRUE	1.0999	FALSE
DRG2	Developmentally-regulated GTP-binding protein 2 (DRG-2)	FALSE	FALSE	1.18049	TRUE	1.06441	FALSE
TLE1	Transducin-like enhancer protein 1 (E(Sp1) homolog) (Enhancer of split groucho-like protein 1) (ESG1)	FALSE	FALSE	1.18048	TRUE	0.888587	FALSE
HMG20B	SWI/SNF-related matrix-associated actin-dependent regulator of chromatin subfamily E member 1-related (SMARCE1-related protein) (BRCA2-associated factor 35) (HMG box-containing protein 20B) (HMG domain-containing protein 2) (HMG domain-containing protein HMGX2) (Sox-like transcriptional factor) (Structural DNA-binding protein BRAF35)	FALSE	FALSE	1.18028	FALSE	1.24498	FALSE
NAA50	N-alpha-acetyltransferase 50 (EC 2.3.1.258) (N-acetyltransferase 13) (N-acetyltransferase 5) (hNAT5) (N-acetyltransferase san homolog) (hSAN) (NatE catalytic subunit)	FALSE	FALSE	1.18019	TRUE	1.08446	FALSE
GINS2	DNA replication complex GINS protein PSF2 (GINS complex subunit 2)	FALSE	FALSE	1.18003	TRUE	1.11309	FALSE
NOSIP	Nitric oxide synthase-interacting protein (E3 ubiquitin-protein ligase NOSIP) (EC 2.3.2.27) (RING-type E3 ubiquitin transferase NOSIP) (eNOS-interacting protein)	FALSE	FALSE	1.17974	TRUE	1.10045	FALSE
MPHOSPH6	M-phase phosphoprotein 6	FALSE	FALSE	1.1794	FALSE	0.914748	FALSE
RPA1	Replication protein A 70 kDa DNA-binding subunit (RP-A p70) (Replication factor A protein 1) (RF-A protein 1) (Single-stranded DNA-binding protein) [Cleaved into: Replication protein A 70 kDa DNA-binding subunit, N-terminally processed]	FALSE	FALSE	1.17922	TRUE	1.07383	FALSE
YWHAQ	14-3-3 protein theta (14-3-3 protein T-cell) (14-3-3 protein tau) (Protein HS1)	FALSE	FALSE	1.17895	TRUE	1.04292	FALSE
ANXA4	Annexin A4 (35-beta calcimedin) (Annexin IV) (Annexin-4) (Carbohydrate-binding protein p33/p41) (Chromobindin-4) (Endonexin I) (Lipocortin IV) (P32.5) (PP4-X) (Placental anticoagulant protein II) (PAP-II) (Protein II)	FALSE	FALSE	1.17885	FALSE	1.07037	FALSE
HEXA	Beta-hexosaminidase subunit alpha (EC 3.2.1.52) (Beta-N-acetylhexosaminidase subunit alpha) (Hexosaminidase subunit A) (N-acetyl-beta-glucosaminidase subunit alpha)	FALSE	FALSE	1.17858	FALSE	1.18281	FALSE
PEX13	Peroxisomal membrane protein PEX13 (Peroxin-13)	FALSE	FALSE	1.17792	FALSE	1.3961	FALSE
R3HDM1	R3H domain-containing protein 1	FALSE	FALSE	1.17788	FALSE	1.28365	FALSE
TNPO2	Transportin-2 (Karyopherin beta-2b)	FALSE	FALSE	1.17781	FALSE	1.15801	FALSE
KIAA0907	UPF0469 protein KIAA0907	FALSE	FALSE	1.17767	FALSE	1.26291	FALSE
KLC4	Kinesin light chain 4 (KLC 4) (Kinesin-like protein 8)	FALSE	FALSE	1.17759	FALSE	1.20569	FALSE
DUS2	tRNA-dihydrouridine(20) synthase [NAD(P)+]-like (EC 1.3.1.-) (Dihydrouridine synthase 2) (Up-regulated in lung cancer protein 8) (URLC8) (tRNA-dihydrouridine synthase 2-like) (hDUS2)	FALSE	FALSE	1.17753	FALSE	1.25303	FALSE
UBE2G1	Ubiquitin-conjugating enzyme E2 G1 (EC 2.3.2.23) (E2 ubiquitin-conjugating enzyme G1) (E217K) (UBC7) (Ubiquitin carrier protein G1) (Ubiquitin-protein ligase G1) [Cleaved into: Ubiquitin-conjugating enzyme E2 G1, N-terminally processed]	FALSE	FALSE	1.17726	TRUE	1.01528	FALSE
NUB1	NEDD8 ultimate buster 1 (Negative regulator of ubiquitin-like proteins 1) (Renal carcinoma antigen NY-REN-18)	FALSE	FALSE	1.17723	FALSE	1.0134	FALSE
SNX1	Sorting nexin-1	FALSE	FALSE	1.1772	TRUE	1.07122	FALSE
PCNP	PEST proteolytic signal-containing nuclear protein (PCNP) (PEST-containing nuclear protein)	FALSE	FALSE	1.17705	TRUE	1.07365	FALSE
RAPH1	Ras-associated and pleckstrin homology domains-containing protein 1 (RAPH1) (Amyotrophic lateral sclerosis 2 chromosomal region candidate gene 18 protein) (Amyotrophic lateral sclerosis 2 chromosomal region candidate gene 9 protein) (Lamellipodin) (Proline-rich EVH1 ligand 2) (PREL-2) (Protein RMO1)	FALSE	FALSE	1.17645	FALSE	1.04084	FALSE
PSMB2	Proteasome subunit beta type-2 (EC 3.4.25.1) (Macropain subunit C7-I) (Multicatalytic endopeptidase complex subunit C7-I) (Proteasome component C7-I)	FALSE	FALSE	1.17638	TRUE	1.0586	FALSE
RNF34	E3 ubiquitin-protein ligase RNF34 (EC 2.3.2.27) (Caspase regulator CARP1) (Caspases-8 and -10-associated RING finger protein 1) (CARP-1) (FYVE-RING finger protein Momo) (Human RING finger homologous to inhibitor of apoptosis protein) (hRFI) (RING finger protein 34) (RING finger protein RIFF) (RING-type E3 ubiquitin transferase RNF34)	FALSE	FALSE	1.17623	FALSE	1.25901	FALSE
SMG8	Protein SMG8 (Amplified in breast cancer gene 2 protein) (Protein smg-8 homolog)	FALSE	FALSE	1.17621	TRUE	1.17122	FALSE
GLOD4	Glyoxalase domain-containing protein 4	FALSE	FALSE	1.1761	TRUE	1.02944	FALSE
DFFA	DNA fragmentation factor subunit alpha (DNA fragmentation factor 45 kDa subunit) (DFF-45) (Inhibitor of CAD) (ICAD)	FALSE	FALSE	1.17594	TRUE	0.949911	FALSE
NAMPT	Nicotinamide phosphoribosyltransferase (NAmPRTase) (Nampt) (EC 2.4.2.12) (Pre-B-cell colony-enhancing factor 1) (Pre-B cell-enhancing factor) (Visfatin)	FALSE	FALSE	1.17562	TRUE	1.0524	FALSE
ANXA7	Annexin A7 (Annexin VII) (Annexin-7) (Synexin)	FALSE	FALSE	1.1756	FALSE	1.02703	FALSE
MAPK10	Mitogen-activated protein kinase 10 (MAP kinase 10) (MAPK 10) (EC 2.7.11.24) (MAP kinase p49 3F12) (Stress-activated protein kinase 1b) (SAPK1b) (Stress-activated protein kinase JNK3) (c-Jun N-terminal kinase 3)	FALSE	FALSE	1.17545	FALSE	1.10729	FALSE
ETF1	Eukaryotic peptide chain release factor subunit 1 (Eukaryotic release factor 1) (eRF1) (Protein Cl1) (TB3-1)	FALSE	FALSE	1.17543	TRUE	1.06769	FALSE
PGK1	Phosphoglycerate kinase 1 (EC 2.7.2.3) (Cell migration-inducing gene 10 protein) (Primer recognition protein 2) (PRP 2)	FALSE	FALSE	1.17534	TRUE	0.984633	FALSE
GLO1	Lactoylglutathione lyase (EC 4.4.1.5) (Aldoketomutase) (Glyoxalase I) (Glx I) (Ketone-aldehyde mutase) (Methylglyoxalase) (S-D-lactoylglutathione methylglyoxal lyase)	FALSE	FALSE	1.17532	FALSE	1.1234	FALSE
TMED1	Transmembrane emp24 domain-containing protein 1 (Interleukin-1 receptor-like 1 ligand) (Putative T1/ST2 receptor-binding protein) (p24 family protein gamma-1) (Tp24) (p24gamma1)	FALSE	FALSE	1.17498	FALSE	1.19534	FALSE
HSPA14	Heat shock 70 kDa protein 14 (HSP70-like protein 1) (Heat shock protein HSP60)	FALSE	FALSE	1.17493	FALSE	1.16344	TRUE
ARAP1	Arf-GAP with Rho-GAP domain, ANK repeat and PH domain-containing protein 1 (Centaurin-delta-2) (Cnt-d2)	FALSE	FALSE	1.1747	FALSE	1.16701	FALSE
HOOK1	Protein Hook homolog 1 (h-hook1) (hHK1)	FALSE	FALSE	1.17453	FALSE	1.17895	FALSE
RPL36AL	60S ribosomal protein L36a-like (Large ribosomal subunit protein eL42-like)	TRUE	FALSE	1.17447	FALSE	1.12935	FALSE
CD55	Complement decay-accelerating factor (CD antigen CD55)	FALSE	FALSE	1.17446	FALSE	1.30026	FALSE
BST2	Bone marrow stromal antigen 2 (BST-2) (HM1.24 antigen) (Tetherin) (CD antigen CD317)	FALSE	FALSE	1.17435	FALSE	1.17112	FALSE
DENR	Density-regulated protein (DRP) (Protein DRP1) (Smooth muscle cell-associated protein 3) (SMAP-3)	FALSE	FALSE	1.17434	TRUE	1.11436	FALSE
NUDT1	7,8-dihydro-8-oxoguanine triphosphatase (EC 3.6.1.55) (2-hydroxy-dATP diphosphatase) (EC 3.6.1.56) (8-oxo-dGTPase) (Nucleoside diphosphate-linked moiety X motif 1) (Nudix motif 1)	FALSE	FALSE	1.17432	FALSE	0.790876	FALSE
KIF1A	Kinesin-like protein KIF1A (Axonal transporter of synaptic vesicles) (Microtubule-based motor KIF1A) (Unc-104- and KIF1A-related protein) (hUnc-104)	FALSE	FALSE	1.1742	TRUE	1.09569	FALSE
KIF20A	Kinesin-like protein KIF20A (GG10_2) (Mitotic kinesin-like protein 2) (MKlp2) (Rab6-interacting kinesin-like protein) (Rabkinesin-6)	FALSE	FALSE	1.17389	TRUE	1.12569	FALSE
PITPNA	Phosphatidylinositol transfer protein alpha isoform (PI-TP-alpha) (PtdIns transfer protein alpha) (PtdInsTP alpha)	FALSE	FALSE	1.17388	FALSE	1.01769	FALSE
MAP7D1	MAP7 domain-containing protein 1 (Arginine/proline-rich coiled-coil domain-containing protein 1) (Proline/arginine-rich coiled-coil domain-containing protein 1)	FALSE	FALSE	1.1737	TRUE	0.994056	FALSE
QDPR	Dihydropteridine reductase (EC 1.5.1.34) (HDHPR) (Quinoid dihydropteridine reductase) (Short chain dehydrogenase/reductase family 33C member 1)	FALSE	FALSE	1.1737	FALSE	1.05301	FALSE
C1orf174	UPF0688 protein C1orf174	FALSE	FALSE	1.17368	FALSE	1.20703	FALSE
YWHAB	14-3-3 protein beta/alpha (Protein 1054) (Protein kinase C inhibitor protein 1) (KCIP-1) [Cleaved into: 14-3-3 protein beta/alpha, N-terminally processed]	FALSE	FALSE	1.17365	TRUE	1.04646	FALSE
ANKRD17	Ankyrin repeat domain-containing protein 17 (Gene trap ankyrin repeat protein) (Serologically defined breast cancer antigen NY-BR-16)	FALSE	FALSE	1.17359	TRUE	1.12568	TRUE
WDR48	WD repeat-containing protein 48 (USP1-associated factor 1) (WD repeat endosomal protein) (p80)	FALSE	FALSE	1.17359	TRUE	1.17229	FALSE
PLEKHG2	Pleckstrin homology domain-containing family G member 2 (PH domain-containing family G member 2)	FALSE	FALSE	1.17342	FALSE	1.30472	FALSE
SPAG9	C-Jun-amino-terminal kinase-interacting protein 4 (JIP-4) (JNK-interacting protein 4) (Cancer/testis antigen 89) (CT89) (Human lung cancer oncogene 6 protein) (HLC-6) (JNK-associated leucine-zipper protein) (JLP) (Mitogen-activated protein kinase 8-interacting protein 4) (Proliferation-inducing protein 6) (Protein highly expressed in testis) (PHET) (Sperm surface protein) (Sperm-associated antige…	FALSE	FALSE	1.17311	TRUE	1.07766	FALSE
GOLPH3L	Golgi phosphoprotein 3-like (GPP34-related protein)	FALSE	FALSE	1.17307	TRUE	1.23372	FALSE
FERMT2	Fermitin family homolog 2 (Kindlin-2) (Mitogen-inducible gene 2 protein) (MIG-2) (Pleckstrin homology domain-containing family C member 1) (PH domain-containing family C member 1)	FALSE	FALSE	1.17305	TRUE	1.03531	FALSE
GCLC	Glutamate--cysteine ligase catalytic subunit (EC 6.3.2.2) (GCS heavy chain) (Gamma-ECS) (Gamma-glutamylcysteine synthetase)	FALSE	FALSE	1.17286	FALSE	1.03559	FALSE
NASP	Nuclear autoantigenic sperm protein (NASP)	FALSE	FALSE	1.17257	TRUE	1.02966	FALSE
SPC25	Kinetochore protein Spc25 (hSpc25)	FALSE	FALSE	1.1724	FALSE	1.0788	FALSE
LSM3	U6 snRNA-associated Sm-like protein LSm3	FALSE	FALSE	1.17239	TRUE	1.11019	FALSE
PMS1	PMS1 protein homolog 1 (DNA mismatch repair protein PMS1)	FALSE	FALSE	1.17238	TRUE	1.23311	FALSE
SMYD5	SET and MYND domain-containing protein 5 (EC 2.1.1.-) (Protein NN8-4AG) (Retinoic acid-induced protein 15)	FALSE	FALSE	1.17237	TRUE	1.15614	FALSE
CIT	Citron Rho-interacting kinase (CRIK) (EC 2.7.11.1) (Serine/threonine-protein kinase 21)	FALSE	FALSE	1.17204	TRUE	1.01737	FALSE
CEP97	Centrosomal protein of 97 kDa (Cep97) (Leucine-rich repeat and IQ domain-containing protein 2)	FALSE	FALSE	1.17203	TRUE	1.05367	FALSE
IST1	IST1 homolog (hIST1) (Putative MAPK-activating protein PM28)	FALSE	FALSE	1.17203	TRUE	0.894316	FALSE
CDC34	Ubiquitin-conjugating enzyme E2 R1 (EC 2.3.2.23) ((E3-independent) E2 ubiquitin-conjugating enzyme R1) (EC 2.3.2.24) (E2 ubiquitin-conjugating enzyme R1) (Ubiquitin-conjugating enzyme E2-32 kDa complementing) (Ubiquitin-conjugating enzyme E2-CDC34) (Ubiquitin-protein ligase R1)	FALSE	FALSE	1.1719	FALSE	1.34566	TRUE
C7orf50	Uncharacterized protein C7orf50	FALSE	FALSE	1.1719	TRUE	1.05561	FALSE
ABCE1	ATP-binding cassette sub-family E member 1 (2'-5'-oligoadenylate-binding protein) (HuHP68) (RNase L inhibitor) (Ribonuclease 4 inhibitor) (RNS4I)	FALSE	FALSE	1.17148	TRUE	1.11495	TRUE
USP11	Ubiquitin carboxyl-terminal hydrolase 11 (EC 3.4.19.12) (Deubiquitinating enzyme 11) (Ubiquitin thioesterase 11) (Ubiquitin-specific-processing protease 11)	FALSE	FALSE	1.1711	FALSE	0.920854	FALSE
SAE1	SUMO-activating enzyme subunit 1 (Ubiquitin-like 1-activating enzyme E1A) [Cleaved into: SUMO-activating enzyme subunit 1, N-terminally processed]	FALSE	FALSE	1.1711	TRUE	1.0072	FALSE
CD40	Tumor necrosis factor receptor superfamily member 5 (B-cell surface antigen CD40) (Bp50) (CD40L receptor) (CDw40) (CD antigen CD40)	FALSE	FALSE	1.17097	FALSE	1.52856	TRUE
CNOT11	CCR4-NOT transcription complex subunit 11	FALSE	FALSE	1.17075	FALSE	1.18001	FALSE
MLX	Max-like protein X (Class D basic helix-loop-helix protein 13) (bHLHd13) (Max-like bHLHZip protein) (Protein BigMax) (Transcription factor-like protein 4)	FALSE	FALSE	1.17052	FALSE	1.17565	FALSE
MAD2L1	Mitotic spindle assembly checkpoint protein MAD2A (HsMAD2) (Mitotic arrest deficient 2-like protein 1) (MAD2-like protein 1)	FALSE	FALSE	1.1703	TRUE	1.11725	TRUE
NDE1	Nuclear distribution protein nudE homolog 1 (NudE)	FALSE	FALSE	1.17026	FALSE	1.11077	FALSE
PSMA5	Proteasome subunit alpha type-5 (EC 3.4.25.1) (Macropain zeta chain) (Multicatalytic endopeptidase complex zeta chain) (Proteasome zeta chain)	FALSE	FALSE	1.17021	TRUE	1.1345	TRUE
TTC9C	Tetratricopeptide repeat protein 9C (TPR repeat protein 9C)	FALSE	FALSE	1.17018	TRUE	1.14606	FALSE
UHRF2	E3 ubiquitin-protein ligase UHRF2 (EC 2.3.2.27) (Np95/ICBP90-like RING finger protein) (Np95-like RING finger protein) (Nuclear protein 97) (Nuclear zinc finger protein Np97) (RING finger protein 107) (RING-type E3 ubiquitin transferase UHRF2) (Ubiquitin-like PHD and RING finger domain-containing protein 2) (Ubiquitin-like-containing PHD and RING finger domains protein 2)	FALSE	FALSE	1.17004	FALSE	1.31736	FALSE
NOB1	RNA-binding protein NOB1 (Phosphorylation regulatory protein HP-10) (Protein ART-4)	FALSE	FALSE	1.16999	TRUE	1.08577	FALSE
VBP1	Prefoldin subunit 3 (HIBBJ46) (Von Hippel-Lindau-binding protein 1) (VBP-1) (VHL-binding protein 1)	FALSE	FALSE	1.16993	TRUE	1.02065	FALSE
TRAPPC4	Trafficking protein particle complex subunit 4 (Hematopoietic stem/progenitor cell protein 172) (Synbindin) (TRS23 homolog)	FALSE	FALSE	1.16973	FALSE	1.11805	FALSE
C12orf10	UPF0160 protein MYG1, mitochondrial	FALSE	TRUE	1.16972	TRUE	1.04716	FALSE
LDHB	L-lactate dehydrogenase B chain (LDH-B) (EC 1.1.1.27) (LDH heart subunit) (LDH-H) (Renal carcinoma antigen NY-REN-46)	FALSE	FALSE	1.16971	TRUE	1.10752	FALSE
SELENOH	Selenoprotein H (SelH)	FALSE	FALSE	1.16967	TRUE	0.999575	FALSE
POLR3D	DNA-directed RNA polymerase III subunit RPC4 (RNA polymerase III subunit C4) (DNA-directed RNA polymerase III subunit D) (Protein BN51) (RNA polymerase III 47 kDa subunit) (RPC53 homolog)	FALSE	FALSE	1.16964	FALSE	1.1044	FALSE
SV2A	Synaptic vesicle glycoprotein 2A	FALSE	FALSE	1.16963	TRUE	1.33146	TRUE
NLE1	Notchless protein homolog 1	FALSE	FALSE	1.16957	TRUE	1.15093	TRUE
NSFL1C	NSFL1 cofactor p47 (UBX domain-containing protein 2C) (p97 cofactor p47)	FALSE	FALSE	1.16955	TRUE	1.03858	FALSE
SMS	Spermine synthase (SPMSY) (EC 2.5.1.22) (Spermidine aminopropyltransferase)	FALSE	FALSE	1.16948	TRUE	1.02457	FALSE
ALDOA	Fructose-bisphosphate aldolase A (EC 4.1.2.13) (Lung cancer antigen NY-LU-1) (Muscle-type aldolase)	FALSE	FALSE	1.16938	TRUE	1.01483	FALSE
UBR4	E3 ubiquitin-protein ligase UBR4 (EC 2.3.2.27) (600 kDa retinoblastoma protein-associated factor) (N-recognin-4) (RING-type E3 ubiquitin transferase UBR4) (Retinoblastoma-associated factor of 600 kDa) (RBAF600) (p600) (Zinc finger UBR1-type protein 1)	FALSE	FALSE	1.16927	TRUE	1.07683	FALSE
PAFAH1B2	Platelet-activating factor acetylhydrolase IB subunit beta (EC 3.1.1.47) (PAF acetylhydrolase 30 kDa subunit) (PAF-AH 30 kDa subunit) (PAF-AH subunit beta) (PAFAH subunit beta)	FALSE	FALSE	1.16919	TRUE	1.04007	FALSE
MYADM	Myeloid-associated differentiation marker (Protein SB135)	FALSE	FALSE	1.16912	FALSE	1.19277	FALSE
NAP1L1	Nucleosome assembly protein 1-like 1 (NAP-1-related protein) (hNRP)	FALSE	FALSE	1.16901	TRUE	1.15381	FALSE
HEXIM1	Protein HEXIM1 (Cardiac lineage protein 1) (Estrogen down-regulated gene 1 protein) (Hexamethylene bis-acetamide-inducible protein 1) (Menage a quatre protein 1)	FALSE	FALSE	1.16858	TRUE	1.19973	FALSE
WEE1	Wee1-like protein kinase (WEE1hu) (EC 2.7.10.2) (Wee1A kinase)	FALSE	FALSE	1.16847	FALSE	1.2285	FALSE
PRPSAP2	Phosphoribosyl pyrophosphate synthase-associated protein 2 (PRPP synthase-associated protein 2) (41 kDa phosphoribosypyrophosphate synthetase-associated protein) (PAP41)	FALSE	FALSE	1.16834	TRUE	0.999999	FALSE
TMEM57	Macoilin (Transmembrane protein 57)	FALSE	FALSE	1.16834	FALSE	1.64446	FALSE
NKAP	NF-kappa-B-activating protein	FALSE	FALSE	1.16821	FALSE	1.13331	FALSE
KIF2A	Kinesin-like protein KIF2A (Kinesin-2) (hK2)	FALSE	FALSE	1.168	TRUE	1.09678	FALSE
POLB	DNA polymerase beta (EC 2.7.7.7) (EC 4.2.99.-)	FALSE	FALSE	1.16793	FALSE	1.04749	FALSE
TDP2	Tyrosyl-DNA phosphodiesterase 2 (Tyr-DNA phosphodiesterase 2) (hTDP2) (EC 3.1.4.-) (5'-tyrosyl-DNA phosphodiesterase) (5'-Tyr-DNA phosphodiesterase) (ETS1-associated protein 2) (ETS1-associated protein II) (EAPII) (TRAF and TNF receptor-associated protein) (Tyrosyl-RNA phosphodiesterase) (VPg unlinkase)	FALSE	FALSE	1.16789	FALSE	1.10287	FALSE
ZNF358	Zinc finger protein 358	FALSE	FALSE	1.16763	FALSE	1.35145	TRUE
ZNHIT6	Box C/D snoRNA protein 1 (Serologically defined breast cancer antigen NY-BR-75) (Zinc finger HIT domain-containing protein 6)	FALSE	FALSE	1.16753	FALSE	1.1825	FALSE
SEL1L3	Protein sel-1 homolog 3 (Suppressor of lin-12-like protein 3) (Sel-1L3)	FALSE	FALSE	1.16736	FALSE	1.25167	FALSE
RCN3	Reticulocalbin-3 (EF-hand calcium-binding protein RLP49)	FALSE	FALSE	1.16694	FALSE	1.89853	FALSE
COPS3	COP9 signalosome complex subunit 3 (SGN3) (Signalosome subunit 3) (JAB1-containing signalosome subunit 3)	FALSE	FALSE	1.1669	TRUE	1.07721	FALSE
C1orf198	Uncharacterized protein C1orf198	FALSE	FALSE	1.16685	TRUE	1.29366	TRUE
RABGAP1	Rab GTPase-activating protein 1 (GAP and centrosome-associated protein) (Rab6 GTPase-activating protein GAPCenA)	FALSE	FALSE	1.16664	FALSE	1.16697	FALSE
GPN1	GPN-loop GTPase 1 (EC 3.6.5.-) (MBD2-interacting protein) (MBDin) (RNAPII-associated protein 4) (XPA-binding protein 1)	FALSE	FALSE	1.16661	FALSE	1.02259	FALSE
IKZF5	Zinc finger protein Pegasus (Ikaros family zinc finger protein 5)	FALSE	FALSE	1.1665	TRUE	0.974208	FALSE
EEF1B2	Elongation factor 1-beta (EF-1-beta)	FALSE	FALSE	1.16648	TRUE	1.11262	FALSE
TPM1	Tropomyosin alpha-1 chain (Alpha-tropomyosin) (Tropomyosin-1)	FALSE	FALSE	1.16646	FALSE	1.02045	FALSE
IPO11	Importin-11 (Imp11) (Ran-binding protein 11) (RanBP11)	FALSE	FALSE	1.16635	TRUE	1.17367	FALSE
TBCB	Tubulin-folding cofactor B (Cytoskeleton-associated protein 1) (Cytoskeleton-associated protein CKAPI) (Tubulin-specific chaperone B)	FALSE	FALSE	1.16616	TRUE	1.00185	FALSE
EIF4E2	Eukaryotic translation initiation factor 4E type 2 (eIF-4E type 2) (eIF4E type 2) (Eukaryotic translation initiation factor 4E homologous protein) (Eukaryotic translation initiation factor 4E-like 3) (eIF4E-like protein 4E-LP) (mRNA cap-binding protein 4EHP) (mRNA cap-binding protein type 3)	FALSE	FALSE	1.16608	TRUE	1.12973	TRUE
PSMA7	Proteasome subunit alpha type-7 (EC 3.4.25.1) (Proteasome subunit RC6-1) (Proteasome subunit XAPC7)	FALSE	FALSE	1.16561	TRUE	1.05821	FALSE
WDCP	WD repeat and coiled-coil-containing protein	FALSE	FALSE	1.16557	TRUE	1.18176	TRUE
MTAP	S-methyl-5'-thioadenosine phosphorylase (EC 2.4.2.28) (5'-methylthioadenosine phosphorylase) (MTA phosphorylase) (MTAP) (MTAPase)	FALSE	FALSE	1.16552	FALSE	1.12815	FALSE
DSN1	Kinetochore-associated protein DSN1 homolog	FALSE	FALSE	1.16541	FALSE	1.20829	FALSE
SET	Protein SET (HLA-DR-associated protein II) (Inhibitor of granzyme A-activated DNase) (IGAAD) (PHAPII) (Phosphatase 2A inhibitor I2PP2A) (I-2PP2A) (Template-activating factor I) (TAF-I)	FALSE	FALSE	1.16533	TRUE	1.04165	FALSE
YWHAE	14-3-3 protein epsilon (14-3-3E)	FALSE	FALSE	1.1653	TRUE	0.968334	FALSE
TAX1BP3	Tax1-binding protein 3 (Glutaminase-interacting protein 3) (Tax interaction protein 1) (TIP-1) (Tax-interacting protein 1)	FALSE	FALSE	1.16515	TRUE	0.940708	FALSE
PRIM1	DNA primase small subunit (EC 2.7.7.-) (DNA primase 49 kDa subunit) (p49)	FALSE	FALSE	1.16505	FALSE	1.17912	FALSE
YY1	Transcriptional repressor protein YY1 (Delta transcription factor) (INO80 complex subunit S) (NF-E1) (Yin and yang 1) (YY-1)	FALSE	FALSE	1.16499	TRUE	1.17801	TRUE
ENOPH1	Enolase-phosphatase E1 (EC 3.1.3.77) (2,3-diketo-5-methylthio-1-phosphopentane phosphatase) (MASA homolog)	FALSE	FALSE	1.16498	FALSE	1.0971	FALSE
CHEK1	Serine/threonine-protein kinase Chk1 (EC 2.7.11.1) (CHK1 checkpoint homolog) (Cell cycle checkpoint kinase) (Checkpoint kinase-1)	FALSE	FALSE	1.16487	TRUE	1.09017	FALSE
TTC4	Tetratricopeptide repeat protein 4 (TPR repeat protein 4)	FALSE	FALSE	1.16478	TRUE	1.04731	FALSE
MGEA5	Protein O-GlcNAcase (OGA) (EC 3.2.1.169) (Beta-N-acetylglucosaminidase) (EC 3.2.1.-) (Beta-N-acetylhexosaminidase) (Beta-hexosaminidase) (Meningioma-expressed antigen 5) (N-acetyl-beta-D-glucosaminidase) (N-acetyl-beta-glucosaminidase) (Nuclear cytoplasmic O-GlcNAcase and acetyltransferase) (NCOAT)	FALSE	FALSE	1.16467	TRUE	1.00703	FALSE
CHMP4B	Charged multivesicular body protein 4b (Chromatin-modifying protein 4b) (CHMP4b) (SNF7 homolog associated with Alix 1) (SNF7-2) (hSnf7-2) (Vacuolar protein sorting-associated protein 32-2) (Vps32-2) (hVps32-2)	FALSE	FALSE	1.16461	TRUE	1.01726	FALSE
NACC1	Nucleus accumbens-associated protein 1 (NAC-1) (BTB/POZ domain-containing protein 14B)	FALSE	FALSE	1.16445	FALSE	1.07545	FALSE
KBTBD2	Kelch repeat and BTB domain-containing protein 2 (BTB and kelch domain-containing protein 1)	FALSE	FALSE	1.16424	FALSE	1.07065	FALSE
EIF5	Eukaryotic translation initiation factor 5 (eIF-5)	FALSE	FALSE	1.16421	TRUE	1.09024	FALSE
PPP2R5E	Serine/threonine-protein phosphatase 2A 56 kDa regulatory subunit epsilon isoform (PP2A B subunit isoform B'-epsilon) (PP2A B subunit isoform B56-epsilon) (PP2A B subunit isoform PR61-epsilon) (PP2A B subunit isoform R5-epsilon)	FALSE	FALSE	1.16407	TRUE	1.04896	FALSE
TBCK	TBC domain-containing protein kinase-like protein	FALSE	FALSE	1.16401	FALSE	1.30339	FALSE
COPG2	Coatomer subunit gamma-2 (Gamma-2-coat protein) (Gamma-2-COP)	FALSE	FALSE	1.16378	FALSE	1.12486	FALSE
RNGTT	mRNA-capping enzyme (HCAP1) (HCE) [Includes: Polynucleotide 5'-triphosphatase (EC 3.1.3.33) (mRNA 5'-triphosphatase) (TPase); mRNA guanylyltransferase (EC 2.7.7.50) (GTP--RNA guanylyltransferase) (GTase)]	FALSE	FALSE	1.16364	FALSE	1.09556	FALSE
RANBP3	Ran-binding protein 3 (RanBP3)	FALSE	FALSE	1.1636	TRUE	1.06893	FALSE
C14orf142	Uncharacterized protein C14orf142	FALSE	FALSE	1.16329	FALSE	1.27395	FALSE
MPST	3-mercaptopyruvate sulfurtransferase (MST) (EC 2.8.1.2)	FALSE	FALSE	1.16316	FALSE	1.12494	TRUE
SLC9A3R1	Na(+)/H(+) exchange regulatory cofactor NHE-RF1 (NHERF-1) (Ezrin-radixin-moesin-binding phosphoprotein 50) (EBP50) (Regulatory cofactor of Na(+)/H(+) exchanger) (Sodium-hydrogen exchanger regulatory factor 1) (Solute carrier family 9 isoform A3 regulatory factor 1)	FALSE	FALSE	1.16298	TRUE	1.42609	TRUE
NMT1	Glycylpeptide N-tetradecanoyltransferase 1 (EC 2.3.1.97) (Myristoyl-CoA:protein N-myristoyltransferase 1) (NMT 1) (Type I N-myristoyltransferase) (Peptide N-myristoyltransferase 1)	FALSE	FALSE	1.16273	TRUE	1.06429	FALSE
SH3GL1	Endophilin-A2 (EEN fusion partner of MLL) (Endophilin-2) (Extra eleven-nineteen leukemia fusion gene protein) (EEN) (SH3 domain protein 2B) (SH3 domain-containing GRB2-like protein 1)	FALSE	FALSE	1.16246	TRUE	1.01731	FALSE
CAPN2	Calpain-2 catalytic subunit (EC 3.4.22.53) (Calcium-activated neutral proteinase 2) (CANP 2) (Calpain M-type) (Calpain large polypeptide L2) (Calpain-2 large subunit) (Millimolar-calpain) (M-calpain)	FALSE	FALSE	1.162	FALSE	1.2092	FALSE
LSM7	U6 snRNA-associated Sm-like protein LSm7	FALSE	FALSE	1.16196	TRUE	1.12206	FALSE
CLPTM1L	Cleft lip and palate transmembrane protein 1-like protein (CLPTM1-like protein) (Cisplatin resistance-related protein 9) (CRR9p)	FALSE	FALSE	1.16189	FALSE	1.17623	FALSE
RBM12	RNA-binding protein 12 (RNA-binding motif protein 12) (SH3/WW domain anchor protein in the nucleus) (SWAN)	FALSE	FALSE	1.16187	TRUE	0.984231	FALSE
UBE2E3	Ubiquitin-conjugating enzyme E2 E3 (EC 2.3.2.23) (E2 ubiquitin-conjugating enzyme E3) (UbcH9) (Ubiquitin carrier protein E3) (Ubiquitin-conjugating enzyme E2-23 kDa) (Ubiquitin-protein ligase E3)	FALSE	FALSE	1.16168	TRUE	1.08719	FALSE
PPP5C	Serine/threonine-protein phosphatase 5 (PP5) (EC 3.1.3.16) (Protein phosphatase T) (PP-T) (PPT)	FALSE	FALSE	1.16147	TRUE	1.01507	FALSE
USP9X	Probable ubiquitin carboxyl-terminal hydrolase FAF-X (EC 3.4.19.12) (Deubiquitinating enzyme FAF-X) (Fat facets in mammals) (hFAM) (Fat facets protein-related, X-linked) (Ubiquitin thioesterase FAF-X) (Ubiquitin-specific protease 9, X chromosome) (Ubiquitin-specific-processing protease FAF-X)	FALSE	FALSE	1.16146	TRUE	1.01485	FALSE
KPNA4	Importin subunit alpha-3 (Importin alpha Q1) (Qip1) (Karyopherin subunit alpha-4)	FALSE	FALSE	1.16141	TRUE	1.10386	TRUE
MPZL1	Myelin protein zero-like protein 1 (Protein zero-related)	FALSE	FALSE	1.16114	TRUE	1.46411	TRUE
USP42	Ubiquitin carboxyl-terminal hydrolase 42 (EC 3.4.19.12) (Deubiquitinating enzyme 42) (Ubiquitin thioesterase 42) (Ubiquitin-specific-processing protease 42)	FALSE	FALSE	1.16082	FALSE	1.29558	FALSE
FXR1	Fragile X mental retardation syndrome-related protein 1 (hFXR1p)	FALSE	FALSE	1.16061	TRUE	1.07745	TRUE
CHORDC1	Cysteine and histidine-rich domain-containing protein 1 (CHORD domain-containing protein 1) (CHORD-containing protein 1) (CHP-1) (Protein morgana)	FALSE	FALSE	1.16052	TRUE	1.12296	TRUE
AGPAT4	1-acyl-sn-glycerol-3-phosphate acyltransferase delta (EC 2.3.1.51) (1-acylglycerol-3-phosphate O-acyltransferase 4) (1-AGP acyltransferase 4) (1-AGPAT 4) (Lysophosphatidic acid acyltransferase delta) (LPAAT-delta)	FALSE	FALSE	1.16051	FALSE	0.689231	FALSE
ESD	S-formylglutathione hydrolase (FGH) (EC 3.1.2.12) (Esterase D) (Methylumbelliferyl-acetate deacetylase) (EC 3.1.1.56)	FALSE	FALSE	1.16048	TRUE	0.902905	FALSE
PSMB6	Proteasome subunit beta type-6 (EC 3.4.25.1) (Macropain delta chain) (Multicatalytic endopeptidase complex delta chain) (Proteasome delta chain) (Proteasome subunit Y)	FALSE	FALSE	1.1602	TRUE	1.06824	FALSE
SEC23B	Protein transport protein Sec23B (SEC23-related protein B)	FALSE	FALSE	1.16002	FALSE	1.05265	FALSE
TOE1	Target of EGR1 protein 1	FALSE	FALSE	1.15999	TRUE	1.129	FALSE
TAX1BP1	Tax1-binding protein 1 (TRAF6-binding protein)	FALSE	FALSE	1.15994	TRUE	1.07239	FALSE
ADRM1	Proteasomal ubiquitin receptor ADRM1 (110 kDa cell membrane glycoprotein) (Gp110) (Adhesion-regulating molecule 1) (ARM-1) (Proteasome regulatory particle non-ATPase 13) (hRpn13) (Rpn13 homolog)	FALSE	FALSE	1.15993	TRUE	1.09482	FALSE
DDX59	Probable ATP-dependent RNA helicase DDX59 (EC 3.6.4.13) (DEAD box protein 59) (Zinc finger HIT domain-containing protein 5)	FALSE	FALSE	1.15988	FALSE	0.948718	FALSE
ANKS6	Ankyrin repeat and SAM domain-containing protein 6 (Ankyrin repeat domain-containing protein 14) (SamCystin) (Sterile alpha motif domain-containing protein 6) (SAM domain-containing protein 6)	FALSE	FALSE	1.15963	FALSE	1.43745	FALSE
MORF4L1	Mortality factor 4-like protein 1 (MORF-related gene 15 protein) (Protein MSL3-1) (Transcription factor-like protein MRG15)	FALSE	FALSE	1.15961	TRUE	1.20502	TRUE
ETNK1	Ethanolamine kinase 1 (EKI 1) (EC 2.7.1.82)	FALSE	FALSE	1.15955	TRUE	1.05565	FALSE
FAM117B	Protein FAM117B (Amyotrophic lateral sclerosis 2 chromosomal region candidate gene 13 protein)	FALSE	FALSE	1.15946	FALSE	0.924809	FALSE
TBCEL	Tubulin-specific chaperone cofactor E-like protein (EL) (Leucine-rich repeat-containing protein 35)	FALSE	FALSE	1.15943	FALSE	1.01215	FALSE
BAG6	Large proline-rich protein BAG6 (BAG family molecular chaperone regulator 6) (BCL2-associated athanogene 6) (BAG-6) (BAG6) (HLA-B-associated transcript 3) (Protein G3) (Protein Scythe)	FALSE	FALSE	1.15936	FALSE	0.878604	FALSE
SEC23IP	SEC23-interacting protein (p125)	FALSE	FALSE	1.15928	TRUE	1.10626	TRUE
LIN54	Protein lin-54 homolog (CXC domain-containing protein 1)	FALSE	FALSE	1.15918	FALSE	1.24345	FALSE
MED22	Mediator of RNA polymerase II transcription subunit 22 (Mediator complex subunit 22) (Surfeit locus protein 5) (Surf-5)	FALSE	FALSE	1.159	FALSE	1.1011	FALSE
TPM3	Tropomyosin alpha-3 chain (Gamma-tropomyosin) (Tropomyosin-3) (Tropomyosin-5) (hTM5)	FALSE	FALSE	1.15895	FALSE	1.0725	FALSE
DDA1	DET1- and DDB1-associated protein 1 (Placenta cross-immune reaction antigen 1) (PCIA-1)	FALSE	FALSE	1.15883	FALSE	1.02512	FALSE
ELP2	Elongator complex protein 2 (ELP2) (SHINC-2) (STAT3-interacting protein 1) (StIP1)	FALSE	FALSE	1.15872	TRUE	1.18037	TRUE
RBFA	Putative ribosome-binding factor A, mitochondrial	TRUE	TRUE	1.1586	FALSE	1.26613	FALSE
CWC27	Peptidyl-prolyl cis-trans isomerase CWC27 homolog (PPIase CWC27) (EC 5.2.1.8) (Antigen NY-CO-10) (Serologically defined colon cancer antigen 10)	FALSE	FALSE	1.1586	TRUE	1.15758	FALSE
PRKRIP1	PRKR-interacting protein 1	FALSE	FALSE	1.15848	TRUE	1.19023	TRUE
PAICS	Multifunctional protein ADE2 [Includes: Phosphoribosylaminoimidazole-succinocarboxamide synthase (EC 6.3.2.6) (SAICAR synthetase); Phosphoribosylaminoimidazole carboxylase (EC 4.1.1.21) (AIR carboxylase) (AIRC)]	FALSE	FALSE	1.15843	TRUE	1.07002	FALSE
CAMSAP1	Calmodulin-regulated spectrin-associated protein 1	FALSE	FALSE	1.15842	TRUE	0.998794	FALSE
EEF1G	Elongation factor 1-gamma (EF-1-gamma) (eEF-1B gamma)	FALSE	FALSE	1.1582	TRUE	1.09824	FALSE
TLE4	Transducin-like enhancer protein 4 (Grg-4) (Groucho-related protein 4)	FALSE	FALSE	1.15819	FALSE	1.37759	FALSE
CKAP2	Cytoskeleton-associated protein 2 (CTCL tumor antigen se20-10) (Tumor- and microtubule-associated protein)	FALSE	FALSE	1.15798	TRUE	1.05583	FALSE
HLTF	Helicase-like transcription factor (EC 2.3.2.27) (EC 3.6.4.-) (DNA-binding protein/plasminogen activator inhibitor 1 regulator) (HIP116) (RING finger protein 80) (RING-type E3 ubiquitin transferase HLTF) (SWI/SNF-related matrix-associated actin-dependent regulator of chromatin subfamily A member 3) (Sucrose nonfermenting protein 2-like 3)	FALSE	FALSE	1.1579	TRUE	1.2702	FALSE
KDM4A	Lysine-specific demethylase 4A (EC 1.14.11.-) (JmjC domain-containing histone demethylation protein 3A) (Jumonji domain-containing protein 2A)	FALSE	FALSE	1.15787	FALSE	1.18662	FALSE
C12orf45	Uncharacterized protein C12orf45	FALSE	FALSE	1.15769	FALSE	1.13189	FALSE
LGALSL	Galectin-related protein (Lectin galactoside-binding-like protein)	FALSE	FALSE	1.15764	FALSE	1.02113	FALSE
MED12	Mediator of RNA polymerase II transcription subunit 12 (Activator-recruited cofactor 240 kDa component) (ARC240) (CAG repeat protein 45) (Mediator complex subunit 12) (OPA-containing protein) (Thyroid hormone receptor-associated protein complex 230 kDa component) (Trap230) (Trinucleotide repeat-containing gene 11 protein)	FALSE	FALSE	1.15758	FALSE	1.11978	FALSE
HDAC1	Histone deacetylase 1 (HD1) (EC 3.5.1.98)	FALSE	FALSE	1.15757	FALSE	1.12275	FALSE
AMPD2	AMP deaminase 2 (EC 3.5.4.6) (AMP deaminase isoform L)	FALSE	FALSE	1.15753	FALSE	1.09059	FALSE
PREP	Prolyl endopeptidase (PE) (EC 3.4.21.26) (Post-proline cleaving enzyme)	FALSE	FALSE	1.15746	TRUE	1.00762	FALSE
ZPR1	Zinc finger protein ZPR1 (Zinc finger protein 259)	FALSE	FALSE	1.15736	TRUE	1.06802	FALSE
SNX33	Sorting nexin-33 (SH3 and PX domain-containing protein 3)	FALSE	FALSE	1.15731	FALSE	1.14968	FALSE
IKBKAP	Elongator complex protein 1 (ELP1) (IkappaB kinase complex-associated protein) (IKK complex-associated protein) (p150)	FALSE	FALSE	1.15703	TRUE	1.04656	FALSE
HSPA4	Heat shock 70 kDa protein 4 (HSP70RY) (Heat shock 70-related protein APG-2)	FALSE	FALSE	1.15698	TRUE	1.07156	FALSE
HDGF	Hepatoma-derived growth factor (HDGF) (High mobility group protein 1-like 2) (HMG-1L2)	FALSE	FALSE	1.1568	TRUE	1.24564	TRUE
WIPF2	WAS/WASL-interacting protein family member 2 (WASP-interacting protein-related protein) (WIP- and CR16-homologous protein) (WIP-related protein)	FALSE	FALSE	1.15678	TRUE	1.25174	TRUE
DNAJB1	DnaJ homolog subfamily B member 1 (DnaJ protein homolog 1) (Heat shock 40 kDa protein 1) (HSP40) (Heat shock protein 40) (Human DnaJ protein 1) (hDj-1)	FALSE	FALSE	1.15674	TRUE	0.984802	FALSE
MTMR14	Myotubularin-related protein 14 (EC 3.1.3.-) (HCV NS5A-transactivated protein 4 splice variant A-binding protein 1) (NS5ATP4ABP1) (hJumpy)	FALSE	FALSE	1.1567	FALSE	1.18797	FALSE
TRIP4	Activating signal cointegrator 1 (ASC-1) (Thyroid receptor-interacting protein 4) (TR-interacting protein 4) (TRIP-4)	FALSE	FALSE	1.15651	FALSE	0.954486	FALSE
ARL6IP4	ADP-ribosylation factor-like protein 6-interacting protein 4 (ARL-6-interacting protein 4) (Aip-4) (HSP-975) (HSVI-binding protein) (SR-15) (SRp25) (SR-25) (Splicing factor SRrp37)	FALSE	FALSE	1.15644	FALSE	0.996324	FALSE
RPSA	40S ribosomal protein SA (37 kDa laminin receptor precursor) (37LRP) (37/67 kDa laminin receptor) (LRP/LR) (67 kDa laminin receptor) (67LR) (Colon carcinoma laminin-binding protein) (Laminin receptor 1) (LamR) (Laminin-binding protein precursor p40) (LBP/p40) (Multidrug resistance-associated protein MGr1-Ag) (NEM/1CHD4) (Small ribosomal subunit protein uS2)	TRUE	FALSE	1.15643	TRUE	1.09596	FALSE
AIG1	Androgen-induced gene 1 protein (AIG-1)	FALSE	FALSE	1.15637	FALSE	1.26734	FALSE
TNPO3	Transportin-3 (Importin-12) (Imp12) (Transportin-SR) (TRN-SR)	FALSE	FALSE	1.15633	TRUE	1.06734	FALSE
NUDT16L1	Protein syndesmos (NUDT16-like protein 1)	FALSE	FALSE	1.15627	FALSE	1.09756	FALSE
CHMP3	Charged multivesicular body protein 3 (Chromatin-modifying protein 3) (Neuroendocrine differentiation factor) (Vacuolar protein sorting-associated protein 24) (hVps24)	FALSE	FALSE	1.15623	FALSE	0.739527	FALSE
MIOS	WD repeat-containing protein mio	FALSE	FALSE	1.15608	FALSE	1.12551	FALSE
OTUB1	Ubiquitin thioesterase OTUB1 (EC 3.4.19.12) (Deubiquitinating enzyme OTUB1) (OTU domain-containing ubiquitin aldehyde-binding protein 1) (Otubain-1) (hOTU1) (Ubiquitin-specific-processing protease OTUB1)	FALSE	FALSE	1.15605	TRUE	1.05348	FALSE
TNKS1BP1	182 kDa tankyrase-1-binding protein	FALSE	FALSE	1.15597	TRUE	1.21855	TRUE
RAB3GAP1	Rab3 GTPase-activating protein catalytic subunit (RAB3 GTPase-activating protein 130 kDa subunit) (Rab3-GAP p130) (Rab3-GAP)	FALSE	FALSE	1.15591	TRUE	1.12015	TRUE
HIF1AN	Hypoxia-inducible factor 1-alpha inhibitor (EC 1.14.11.30) (EC 1.14.11.n4) (Factor inhibiting HIF-1) (FIH-1) (Hypoxia-inducible factor asparagine hydroxylase)	FALSE	FALSE	1.15581	TRUE	0.931103	FALSE
SNX5	Sorting nexin-5	FALSE	FALSE	1.15564	TRUE	1.05577	FALSE
PFDN2	Prefoldin subunit 2	FALSE	FALSE	1.15564	TRUE	1.16632	TRUE
ELP3	Elongator complex protein 3 (hELP3) (EC 2.3.1.48)	FALSE	FALSE	1.15563	TRUE	1.10354	FALSE
TRIM44	Tripartite motif-containing protein 44 (Protein DIPB)	FALSE	FALSE	1.15554	TRUE	1.01576	FALSE
PSME2	Proteasome activator complex subunit 2 (11S regulator complex subunit beta) (REG-beta) (Activator of multicatalytic protease subunit 2) (Proteasome activator 28 subunit beta) (PA28b) (PA28beta)	FALSE	FALSE	1.15552	TRUE	1.07101	FALSE
C8orf59	Uncharacterized protein C8orf59	FALSE	FALSE	1.15551	TRUE	1.18801	FALSE
GGA3	ADP-ribosylation factor-binding protein GGA3 (Golgi-localized, gamma ear-containing, ARF-binding protein 3)	FALSE	FALSE	1.15517	FALSE	0.990011	FALSE
ABCF3	ATP-binding cassette sub-family F member 3	FALSE	FALSE	1.15512	FALSE	1.05753	FALSE
ANP32E	Acidic leucine-rich nuclear phosphoprotein 32 family member E (LANP-like protein) (LANP-L)	FALSE	FALSE	1.1551	TRUE	1.32861	FALSE
MYO1E	Unconventional myosin-Ie (Myosin-Ic) (Unconventional myosin 1E)	FALSE	FALSE	1.15507	FALSE	1.09847	FALSE
CNN2	Calponin-2 (Calponin H2, smooth muscle) (Neutral calponin)	FALSE	FALSE	1.15485	FALSE	1.10627	FALSE
SKP1	S-phase kinase-associated protein 1 (Cyclin-A/CDK2-associated protein p19) (p19A) (Organ of Corti protein 2) (OCP-2) (Organ of Corti protein II) (OCP-II) (RNA polymerase II elongation factor-like protein) (SIII) (Transcription elongation factor B polypeptide 1-like) (p19skp1)	FALSE	FALSE	1.15468	TRUE	1.12918	TRUE
LUC7L3	Luc7-like protein 3 (Cisplatin resistance-associated-overexpressed protein) (Luc7A) (Okadaic acid-inducible phosphoprotein OA48-18) (cAMP regulatory element-associated protein 1) (CRE-associated protein 1) (CREAP-1)	FALSE	FALSE	1.15464	TRUE	1.15327	TRUE
RNF20	E3 ubiquitin-protein ligase BRE1A (BRE1-A) (hBRE1) (EC 2.3.2.27) (RING finger protein 20) (RING-type E3 ubiquitin transferase BRE1A)	FALSE	FALSE	1.1545	TRUE	1.07289	FALSE
DSTN	Destrin (Actin-depolymerizing factor) (ADF)	FALSE	FALSE	1.15445	FALSE	1.0534	FALSE
GGH	Gamma-glutamyl hydrolase (EC 3.4.19.9) (Conjugase) (GH) (Gamma-Glu-X carboxypeptidase)	FALSE	FALSE	1.15443	TRUE	1.04095	FALSE
TCF7L2	Transcription factor 7-like 2 (HMG box transcription factor 4) (T-cell-specific transcription factor 4) (T-cell factor 4) (TCF-4) (hTCF-4)	FALSE	FALSE	1.15437	FALSE	1.25103	FALSE
USP47	Ubiquitin carboxyl-terminal hydrolase 47 (EC 3.4.19.12) (Deubiquitinating enzyme 47) (Ubiquitin thioesterase 47) (Ubiquitin-specific-processing protease 47)	FALSE	FALSE	1.15432	FALSE	2.94331	TRUE
COPS5	COP9 signalosome complex subunit 5 (SGN5) (Signalosome subunit 5) (EC 3.4.-.-) (Jun activation domain-binding protein 1)	FALSE	FALSE	1.15415	TRUE	1.03513	FALSE
CFL1	Cofilin-1 (18 kDa phosphoprotein) (p18) (Cofilin, non-muscle isoform)	FALSE	FALSE	1.15378	TRUE	1.01058	FALSE
CLIC4	Chloride intracellular channel protein 4 (Intracellular chloride ion channel protein p64H1)	FALSE	FALSE	1.15365	TRUE	1.05701	FALSE
LSM12	Protein LSM12 homolog	FALSE	FALSE	1.15333	TRUE	1.09932	FALSE
PFKM	ATP-dependent 6-phosphofructokinase, muscle type (ATP-PFK) (PFK-M) (EC 2.7.1.11) (6-phosphofructokinase type A) (Phosphofructo-1-kinase isozyme A) (PFK-A) (Phosphohexokinase)	FALSE	FALSE	1.15333	TRUE	1.06623	FALSE
RPS26	40S ribosomal protein S26 (Small ribosomal subunit protein eS26)	TRUE	FALSE	1.15319	TRUE	1.05749	FALSE
TSTD1	Thiosulfate sulfurtransferase/rhodanese-like domain-containing protein 1	FALSE	FALSE	1.15318	FALSE	1.31307	FALSE
CCDC91	Coiled-coil domain-containing protein 91 (GGA-binding partner) (p56 accessory protein)	FALSE	FALSE	1.15297	FALSE	0.738938	FALSE
VRK3	Inactive serine/threonine-protein kinase VRK3 (Serine/threonine-protein pseudokinase VRK3) (Vaccinia-related kinase 3)	FALSE	FALSE	1.15278	FALSE	1.11944	FALSE
POLR3A	DNA-directed RNA polymerase III subunit RPC1 (RNA polymerase III subunit C1) (EC 2.7.7.6) (DNA-directed RNA polymerase III largest subunit) (DNA-directed RNA polymerase III subunit A) (RNA polymerase III 155 kDa subunit) (RPC155) (RNA polymerase III subunit C160)	FALSE	FALSE	1.1527	FALSE	1.06838	FALSE
KYAT1	Kynurenine--oxoglutarate transaminase 1 (EC 2.6.1.7) (Cysteine-S-conjugate beta-lyase) (EC 4.4.1.13) (Glutamine transaminase K) (GTK) (Glutamine--phenylpyruvate transaminase) (EC 2.6.1.64) (Kynurenine aminotransferase 1) (Kynurenine aminotransferase I) (KATI) (Kynurenine--oxoglutarate transaminase I)	FALSE	FALSE	1.15269	FALSE	1.02473	FALSE
FAM222B	Protein FAM222B	FALSE	FALSE	1.15268	FALSE	1.04169	FALSE
SNX17	Sorting nexin-17	FALSE	FALSE	1.15265	TRUE	1.37032	FALSE
ARIH2	E3 ubiquitin-protein ligase ARIH2 (ARI-2) (Protein ariadne-2 homolog) (EC 2.3.2.-) (RING-type E3 ubiquitin transferase ARIH2) (Triad1 protein)	FALSE	FALSE	1.15258	TRUE	1.02635	FALSE
KIFC1	Kinesin-like protein KIFC1 (Kinesin-like protein 2) (Kinesin-related protein HSET)	FALSE	FALSE	1.15253	FALSE	1.05987	FALSE
SPINT2	Kunitz-type protease inhibitor 2 (Hepatocyte growth factor activator inhibitor type 2) (HAI-2) (Placental bikunin)	FALSE	FALSE	1.15247	FALSE	1.18925	FALSE
CARHSP1	Calcium-regulated heat-stable protein 1 (Calcium-regulated heat-stable protein of 24 kDa) (CRHSP-24)	FALSE	FALSE	1.15247	TRUE	0.966225	FALSE
GLT8D1	Glycosyltransferase 8 domain-containing protein 1 (EC 2.4.1.-)	FALSE	FALSE	1.15217	FALSE	1.18478	FALSE
NAP1L4	Nucleosome assembly protein 1-like 4 (Nucleosome assembly protein 2) (NAP-2)	FALSE	FALSE	1.15205	TRUE	1.03602	FALSE
KIF2C	Kinesin-like protein KIF2C (Kinesin-like protein 6) (Mitotic centromere-associated kinesin) (MCAK)	FALSE	FALSE	1.15193	TRUE	1.09645	FALSE
MAZ	Myc-associated zinc finger protein (MAZI) (Pur-1) (Purine-binding transcription factor) (Serum amyloid A-activating factor-1) (SAF-1) (Transcription factor Zif87) (ZF87) (Zinc finger protein 801)	FALSE	FALSE	1.15191	FALSE	2.12069	TRUE
DRG1	Developmentally-regulated GTP-binding protein 1 (DRG-1) (Neural precursor cell expressed developmentally down-regulated protein 3) (NEDD-3)	FALSE	FALSE	1.15184	TRUE	1.08506	FALSE
SLC29A1	Equilibrative nucleoside transporter 1 (Equilibrative nitrobenzylmercaptopurine riboside-sensitive nucleoside transporter) (Equilibrative NBMPR-sensitive nucleoside transporter) (Nucleoside transporter, es-type) (Solute carrier family 29 member 1)	FALSE	FALSE	1.15159	TRUE	1.37233	TRUE
RPAP1	RNA polymerase II-associated protein 1	FALSE	FALSE	1.15156	TRUE	1.16716	FALSE
ACTN4	Alpha-actinin-4 (Non-muscle alpha-actinin 4)	FALSE	FALSE	1.15153	TRUE	1.12894	FALSE
PYM1	Partner of Y14 and mago (PYM homolog 1 exon junction complex-associated factor) (Protein wibg homolog)	FALSE	FALSE	1.1515	TRUE	1.10205	FALSE
ANGEL2	Protein angel homolog 2	FALSE	FALSE	1.15148	FALSE	1.52393	TRUE
ZNF609	Zinc finger protein 609	FALSE	FALSE	1.15145	TRUE	1.17078	TRUE
UBE2H	Ubiquitin-conjugating enzyme E2 H (EC 2.3.2.23) ((E3-independent) E2 ubiquitin-conjugating enzyme H) (EC 2.3.2.24) (E2 ubiquitin-conjugating enzyme H) (UbcH2) (Ubiquitin carrier protein H) (Ubiquitin-conjugating enzyme E2-20K) (Ubiquitin-protein ligase H)	FALSE	FALSE	1.15128	TRUE	1.09822	FALSE
CKS1B	Cyclin-dependent kinases regulatory subunit 1 (CKS-1)	FALSE	FALSE	1.1511	TRUE	1.17185	FALSE
LAMB2	Laminin subunit beta-2 (Laminin B1s chain) (Laminin-11 subunit beta) (Laminin-14 subunit beta) (Laminin-15 subunit beta) (Laminin-3 subunit beta) (Laminin-4 subunit beta) (Laminin-7 subunit beta) (Laminin-9 subunit beta) (S-laminin subunit beta) (S-LAM beta)	FALSE	FALSE	1.15109	TRUE	1.32528	FALSE
VPS37A	Vacuolar protein sorting-associated protein 37A (hVps37A) (ESCRT-I complex subunit VPS37A) (Hepatocellular carcinoma-related protein 1)	FALSE	FALSE	1.15108	TRUE	1.05624	FALSE
THYN1	Thymocyte nuclear protein 1 (Thymocyte protein Thy28)	FALSE	FALSE	1.1509	TRUE	1.1159	FALSE
TIA1	Nucleolysin TIA-1 isoform p40 (RNA-binding protein TIA-1) (T-cell-restricted intracellular antigen-1) (TIA-1) (p40-TIA-1)	FALSE	FALSE	1.15084	TRUE	1.23933	TRUE
LIMA1	LIM domain and actin-binding protein 1 (Epithelial protein lost in neoplasm)	FALSE	FALSE	1.1508	FALSE	1.27589	FALSE
TRIM24	Transcription intermediary factor 1-alpha (TIF1-alpha) (EC 2.3.2.27) (E3 ubiquitin-protein ligase TRIM24) (RING finger protein 82) (RING-type E3 ubiquitin transferase TIF1-alpha) (Tripartite motif-containing protein 24)	FALSE	FALSE	1.15065	TRUE	1.09201	FALSE
PALM3	Paralemmin-3	FALSE	FALSE	1.15059	FALSE	1.05746	FALSE
RPA2	Replication protein A 32 kDa subunit (RP-A p32) (Replication factor A protein 2) (RF-A protein 2) (Replication protein A 34 kDa subunit) (RP-A p34)	FALSE	FALSE	1.15056	TRUE	1.10121	FALSE
XPO7	Exportin-7 (Exp7) (Ran-binding protein 16)	FALSE	FALSE	1.15053	TRUE	1.02153	FALSE
GABRA3	Gamma-aminobutyric acid receptor subunit alpha-3 (GABA(A) receptor subunit alpha-3)	FALSE	FALSE	1.15024	FALSE	1.60528	TRUE
MAN2B1	Lysosomal alpha-mannosidase (Laman) (EC 3.2.1.24) (Lysosomal acid alpha-mannosidase) (Mannosidase alpha class 2B member 1) (Mannosidase alpha-B) [Cleaved into: Lysosomal alpha-mannosidase A peptide; Lysosomal alpha-mannosidase B peptide; Lysosomal alpha-mannosidase C peptide; Lysosomal alpha-mannosidase D peptide; Lysosomal alpha-mannosidase E peptide]	FALSE	FALSE	1.15006	FALSE	0.94478	FALSE
MYO19	Unconventional myosin-XIX (Myosin head domain-containing protein 1)	FALSE	FALSE	1.15	FALSE	1.10978	FALSE
MOB1B	MOB kinase activator 1B (Mob1 homolog 1A) (Mob1A) (Mob1B) (Mps one binder kinase activator-like 1A)	FALSE	FALSE	1.14997	TRUE	1.02109	FALSE
PLD3	Phospholipase D3 (PLD 3) (EC 3.1.4.4) (Choline phosphatase 3) (HindIII K4L homolog) (Hu-K4) (Phosphatidylcholine-hydrolyzing phospholipase D3)	FALSE	FALSE	1.14993	TRUE	1.20824	FALSE
CHD8	Chromodomain-helicase-DNA-binding protein 8 (CHD-8) (EC 3.6.4.12) (ATP-dependent helicase CHD8) (Helicase with SNF2 domain 1)	FALSE	FALSE	1.14991	TRUE	1.09955	FALSE
PSMA4	Proteasome subunit alpha type-4 (EC 3.4.25.1) (Macropain subunit C9) (Multicatalytic endopeptidase complex subunit C9) (Proteasome component C9) (Proteasome subunit L)	FALSE	FALSE	1.14967	TRUE	1.07311	FALSE
HMGB1	High mobility group protein B1 (High mobility group protein 1) (HMG-1)	FALSE	FALSE	1.1495	TRUE	1.06576	FALSE
AASDHPPT	L-aminoadipate-semialdehyde dehydrogenase-phosphopantetheinyl transferase (EC 2.7.8.-) (4'-phosphopantetheinyl transferase) (Alpha-aminoadipic semialdehyde dehydrogenase-phosphopantetheinyl transferase) (AASD-PPT) (LYS5 ortholog)	FALSE	FALSE	1.14944	FALSE	1.04852	FALSE
PAWR	PRKC apoptosis WT1 regulator protein (Prostate apoptosis response 4 protein) (Par-4)	FALSE	FALSE	1.14941	FALSE	1.03696	FALSE
FNBP4	Formin-binding protein 4 (Formin-binding protein 30)	FALSE	FALSE	1.14904	FALSE	1.23484	FALSE
PSMC3	26S protease regulatory subunit 6A (26S proteasome AAA-ATPase subunit RPT5) (Proteasome 26S subunit ATPase 3) (Proteasome subunit P50) (Tat-binding protein 1) (TBP-1)	FALSE	FALSE	1.14901	TRUE	1.06916	FALSE
PITPNC1	Cytoplasmic phosphatidylinositol transfer protein 1 (Mammalian rdgB homolog beta) (M-rdgB beta) (MrdgBbeta) (Retinal degeneration B homolog beta) (RdgBbeta)	FALSE	FALSE	1.14888	FALSE	1.22875	FALSE
PEA15	Astrocytic phosphoprotein PEA-15 (15 kDa phosphoprotein enriched in astrocytes) (Phosphoprotein enriched in diabetes) (PED)	FALSE	FALSE	1.14887	FALSE	1.32673	TRUE
DHPS	Deoxyhypusine synthase (DHS) (EC 2.5.1.46)	FALSE	FALSE	1.14887	FALSE	1.09709	FALSE
EZR	Ezrin (Cytovillin) (Villin-2) (p81)	FALSE	FALSE	1.14863	TRUE	1.06366	FALSE
CCDC25	Coiled-coil domain-containing protein 25	FALSE	FALSE	1.14859	TRUE	1.01822	FALSE
SPAG5	Sperm-associated antigen 5 (Astrin) (Deepest) (Mitotic spindle-associated protein p126) (MAP126)	FALSE	FALSE	1.14834	TRUE	0.918182	FALSE
HDHD2	Haloacid dehalogenase-like hydrolase domain-containing protein 2	FALSE	FALSE	1.14799	FALSE	1.18022	FALSE
GSPT2	Eukaryotic peptide chain release factor GTP-binding subunit ERF3B (Eukaryotic peptide chain release factor subunit 3b) (eRF3b) (G1 to S phase transition protein 2 homolog)	FALSE	FALSE	1.14796	TRUE	1.11611	FALSE
GDI2	Rab GDP dissociation inhibitor beta (Rab GDI beta) (Guanosine diphosphate dissociation inhibitor 2) (GDI-2)	FALSE	FALSE	1.14793	TRUE	0.98111	FALSE
CTPS2	CTP synthase 2 (EC 6.3.4.2) (CTP synthetase 2) (UTP--ammonia ligase 2)	FALSE	FALSE	1.14792	FALSE	1.13356	TRUE
CNOT4	CCR4-NOT transcription complex subunit 4 (EC 2.3.2.27) (CCR4-associated factor 4) (E3 ubiquitin-protein ligase CNOT4) (Potential transcriptional repressor NOT4Hp) (RING-type E3 ubiquitin transferase CNOT4)	FALSE	FALSE	1.14761	FALSE	1.05051	FALSE
NUDT10	Diphosphoinositol polyphosphate phosphohydrolase 3-alpha (DIPP-3-alpha) (DIPP3-alpha) (hDIPP3alpha) (EC 3.6.1.52) (Diadenosine 5',5'''-P1,P6-hexaphosphate hydrolase 3-alpha) (Diadenosine hexaphosphate hydrolase (AMP-forming)) (EC 3.6.1.60) (Nucleoside diphosphate-linked moiety X motif 10) (Nudix motif 10) (hAps2)	FALSE	FALSE	1.14754	FALSE	1.1042	FALSE
GAPDH	Glyceraldehyde-3-phosphate dehydrogenase (GAPDH) (EC 1.2.1.12) (Peptidyl-cysteine S-nitrosylase GAPDH) (EC 2.6.99.-)	FALSE	FALSE	1.14745	TRUE	1.09571	FALSE
ARHGAP5	Rho GTPase-activating protein 5 (Rho-type GTPase-activating protein 5) (p190-B)	FALSE	FALSE	1.14739	FALSE	1.14828	FALSE
OARD1	O-acetyl-ADP-ribose deacetylase 1 (EC 3.5.1.-)	FALSE	FALSE	1.14736	TRUE	1.02084	FALSE
ZC3H8	Zinc finger CCCH domain-containing protein 8	FALSE	FALSE	1.14718	FALSE	1.33064	FALSE
AKT2	RAC-beta serine/threonine-protein kinase (EC 2.7.11.1) (Protein kinase Akt-2) (Protein kinase B beta) (PKB beta) (RAC-PK-beta)	FALSE	FALSE	1.14716	FALSE	0.979021	FALSE
EIF3G	Eukaryotic translation initiation factor 3 subunit G (eIF3g) (Eukaryotic translation initiation factor 3 RNA-binding subunit) (eIF-3 RNA-binding subunit) (Eukaryotic translation initiation factor 3 subunit 4) (eIF-3-delta) (eIF3 p42) (eIF3 p44)	FALSE	FALSE	1.14712	TRUE	1.06726	FALSE
EEF1D	Elongation factor 1-delta (EF-1-delta) (Antigen NY-CO-4)	FALSE	FALSE	1.14704	TRUE	1.08152	FALSE
CAD	CAD protein [Includes: Glutamine-dependent carbamoyl-phosphate synthase (EC 6.3.5.5); Aspartate carbamoyltransferase (EC 2.1.3.2); Dihydroorotase (EC 3.5.2.3)]	FALSE	FALSE	1.14701	TRUE	1.06649	FALSE
STMN1	Stathmin (Leukemia-associated phosphoprotein p18) (Metablastin) (Oncoprotein 18) (Op18) (Phosphoprotein p19) (pp19) (Prosolin) (Protein Pr22) (pp17)	FALSE	FALSE	1.14701	FALSE	1.06702	FALSE
GINS1	DNA replication complex GINS protein PSF1 (GINS complex subunit 1)	FALSE	FALSE	1.14668	TRUE	1.11349	FALSE
DRAP1	Dr1-associated corepressor (Dr1-associated protein 1) (Negative cofactor 2-alpha) (NC2-alpha)	FALSE	FALSE	1.14662	TRUE	0.958418	FALSE
PBK	Lymphokine-activated killer T-cell-originated protein kinase (EC 2.7.12.2) (Cancer/testis antigen 84) (CT84) (MAPKK-like protein kinase) (Nori-3) (PDZ-binding kinase) (Spermatogenesis-related protein kinase) (SPK) (T-LAK cell-originated protein kinase)	FALSE	FALSE	1.14654	FALSE	1.16775	FALSE
TALDO1	Transaldolase (EC 2.2.1.2)	FALSE	FALSE	1.14634	FALSE	0.897484	FALSE
HDGFRP2	Hepatoma-derived growth factor-related protein 2 (HRP-2) (Hepatoma-derived growth factor 2) (HDGF-2)	FALSE	FALSE	1.14631	TRUE	1.05419	FALSE
FAM208A	Protein TASOR (CTCL tumor antigen se89-1) (Retinoblastoma-associated protein RAP140) (Transgene activation suppressor protein)	FALSE	FALSE	1.14613	FALSE	1.14961	FALSE
TYMS	Thymidylate synthase (TS) (TSase) (EC 2.1.1.45)	FALSE	FALSE	1.14585	FALSE	1.4014	TRUE
EIF4A1	Eukaryotic initiation factor 4A-I (eIF-4A-I) (eIF4A-I) (EC 3.6.4.13) (ATP-dependent RNA helicase eIF4A-1)	FALSE	FALSE	1.14585	TRUE	1.06172	FALSE
PAIP2	Polyadenylate-binding protein-interacting protein 2 (PABP-interacting protein 2) (PAIP-2) (Poly(A)-binding protein-interacting protein 2)	FALSE	FALSE	1.14561	FALSE	1.09235	FALSE
L1CAM	Neural cell adhesion molecule L1 (N-CAM-L1) (NCAM-L1) (CD antigen CD171)	FALSE	FALSE	1.14545	FALSE	1.69296	TRUE
TMEM106B	Transmembrane protein 106B	FALSE	FALSE	1.14533	FALSE	1.42012	FALSE
NXN	Nucleoredoxin (EC 1.8.1.8)	FALSE	FALSE	1.14531	TRUE	1.00802	FALSE
GPS1	COP9 signalosome complex subunit 1 (SGN1) (Signalosome subunit 1) (G protein pathway suppressor 1) (GPS-1) (JAB1-containing signalosome subunit 1) (Protein MFH)	FALSE	FALSE	1.14523	TRUE	1.02514	FALSE
DAP	Death-associated protein 1 (DAP-1)	FALSE	FALSE	1.1451	FALSE	0.860245	FALSE
ARMC8	Armadillo repeat-containing protein 8	FALSE	FALSE	1.14508	FALSE	1.22287	FALSE
FKBP4	Peptidyl-prolyl cis-trans isomerase FKBP4 (PPIase FKBP4) (EC 5.2.1.8) (51 kDa FK506-binding protein) (FKBP51) (52 kDa FK506-binding protein) (52 kDa FKBP) (FKBP-52) (59 kDa immunophilin) (p59) (FK506-binding protein 4) (FKBP-4) (FKBP59) (HSP-binding immunophilin) (HBI) (Immunophilin FKBP52) (Rotamase) [Cleaved into: Peptidyl-prolyl cis-trans isomerase FKBP4, N-terminally processed]	FALSE	FALSE	1.14497	TRUE	0.923911	FALSE
PLEKHA6	Pleckstrin homology domain-containing family A member 6 (PH domain-containing family A member 6) (Phosphoinositol 3-phosphate-binding protein 3) (PEPP-3)	FALSE	FALSE	1.14497	FALSE	4.17329	FALSE
IGHMBP2	DNA-binding protein SMUBP-2 (EC 3.6.4.12) (EC 3.6.4.13) (ATP-dependent helicase IGHMBP2) (Glial factor 1) (GF-1) (Immunoglobulin mu-binding protein 2)	FALSE	FALSE	1.14491	FALSE	1.57811	FALSE
MAP1B	Microtubule-associated protein 1B (MAP-1B) [Cleaved into: MAP1B heavy chain; MAP1 light chain LC1]	FALSE	FALSE	1.14407	TRUE	0.991937	FALSE
ARL14EP	ARL14 effector protein (ARF7 effector protein)	FALSE	FALSE	1.14384	FALSE	1.1627	FALSE
ITPK1	Inositol-tetrakisphosphate 1-kinase (EC 2.7.1.134) (Inositol 1,3,4-trisphosphate 5/6-kinase) (Inositol-triphosphate 5/6-kinase) (Ins(1,3,4)P(3) 5/6-kinase) (EC 2.7.1.159)	FALSE	FALSE	1.1438	FALSE	1.08023	FALSE
SQSTM1	Sequestosome-1 (EBI3-associated protein of 60 kDa) (EBIAP) (p60) (Phosphotyrosine-independent ligand for the Lck SH2 domain of 62 kDa) (Ubiquitin-binding protein p62)	FALSE	FALSE	1.14369	TRUE	1.72315	TRUE
PANK1	Pantothenate kinase 1 (hPanK) (hPanK1) (EC 2.7.1.33) (Pantothenic acid kinase 1)	FALSE	FALSE	1.14369	FALSE	1.08801	FALSE
CADM4	Cell adhesion molecule 4 (Immunoglobulin superfamily member 4C) (IgSF4C) (Nectin-like protein 4) (NECL-4) (TSLC1-like protein 2)	FALSE	FALSE	1.14368	FALSE	1.07609	FALSE
PPP2R5D	Serine/threonine-protein phosphatase 2A 56 kDa regulatory subunit delta isoform (PP2A B subunit isoform B'-delta) (PP2A B subunit isoform B56-delta) (PP2A B subunit isoform PR61-delta) (PP2A B subunit isoform R5-delta)	FALSE	FALSE	1.14357	TRUE	1.0351	FALSE
KIF20B	Kinesin-like protein KIF20B (Cancer/testis antigen 90) (CT90) (Kinesin family member 20B) (Kinesin-related motor interacting with PIN1) (M-phase phosphoprotein 1) (MPP1)	FALSE	FALSE	1.14322	TRUE	1.28787	FALSE
TBC1D15	TBC1 domain family member 15 (GTPase-activating protein RAB7) (GAP for RAB7) (Rab7-GAP)	FALSE	FALSE	1.1431	TRUE	1.05453	FALSE
ATXN7L3B	Putative ataxin-7-like protein 3B	FALSE	FALSE	1.14308	FALSE	0.802431	FALSE
ZC3H7B	Zinc finger CCCH domain-containing protein 7B (Rotavirus 'X'-associated non-structural protein) (RoXaN)	FALSE	FALSE	1.14302	FALSE	1.36543	FALSE
BUB3	Mitotic checkpoint protein BUB3	FALSE	FALSE	1.1428	TRUE	1.18897	TRUE
TUBAL3	Tubulin alpha chain-like 3	FALSE	FALSE	1.14271	FALSE	0.94929	FALSE
PIKFYVE	1-phosphatidylinositol 3-phosphate 5-kinase (Phosphatidylinositol 3-phosphate 5-kinase) (EC 2.7.1.150) (FYVE finger-containing phosphoinositide kinase) (PIKfyve) (Phosphatidylinositol 3-phosphate 5-kinase type III) (PIPkin-III) (Type III PIP kinase)	FALSE	FALSE	1.1427	FALSE	1.25436	FALSE
IGBP1	Immunoglobulin-binding protein 1 (B-cell signal transduction molecule alpha 4) (Protein alpha-4) (CD79a-binding protein 1) (Protein phosphatase 2/4/6 regulatory subunit) (Renal carcinoma antigen NY-REN-16)	FALSE	FALSE	1.1426	FALSE	1.03759	FALSE
NSRP1	Nuclear speckle splicing regulatory protein 1 (Coiled-coil domain-containing protein 55) (Nuclear speckle-related protein 70) (NSrp70)	FALSE	FALSE	1.14255	FALSE	1.32883	TRUE
CEP170B	Centrosomal protein of 170 kDa protein B (Centrosomal protein 170B) (Cep170B)	FALSE	FALSE	1.14252	FALSE	1.17795	FALSE
DNMT1	DNA (cytosine-5)-methyltransferase 1 (Dnmt1) (EC 2.1.1.37) (CXXC-type zinc finger protein 9) (DNA methyltransferase HsaI) (DNA MTase HsaI) (M.HsaI) (MCMT)	FALSE	FALSE	1.14251	TRUE	1.13371	FALSE
RAD23B	UV excision repair protein RAD23 homolog B (HR23B) (hHR23B) (XP-C repair-complementing complex 58 kDa protein) (p58)	FALSE	FALSE	1.14251	TRUE	1.05489	FALSE
GNPNAT1	Glucosamine 6-phosphate N-acetyltransferase (EC 2.3.1.4) (Phosphoglucosamine acetylase) (Phosphoglucosamine transacetylase)	FALSE	FALSE	1.14249	FALSE	1.08895	FALSE
PFN1	Profilin-1 (Epididymis tissue protein Li 184a) (Profilin I)	FALSE	FALSE	1.14242	TRUE	1.00342	FALSE
MYL6	Myosin light polypeptide 6 (17 kDa myosin light chain) (LC17) (Myosin light chain 3) (MLC-3) (Myosin light chain alkali 3) (Myosin light chain A3) (Smooth muscle and nonmuscle myosin light chain alkali 6)	FALSE	FALSE	1.1423	TRUE	1.03285	FALSE
TPT1	Translationally-controlled tumor protein (TCTP) (Fortilin) (Histamine-releasing factor) (HRF) (p23)	FALSE	FALSE	1.14226	FALSE	1.1096	FALSE
MAT2A	S-adenosylmethionine synthase isoform type-2 (AdoMet synthase 2) (EC 2.5.1.6) (Methionine adenosyltransferase 2) (MAT 2) (Methionine adenosyltransferase II) (MAT-II)	FALSE	FALSE	1.14221	TRUE	1.00293	FALSE
ELOC	Elongin-C (EloC) (Elongin 15 kDa subunit) (RNA polymerase II transcription factor SIII subunit C) (SIII p15) (Transcription elongation factor B polypeptide 1)	FALSE	FALSE	1.14194	TRUE	1.06248	FALSE
ANXA1	Annexin A1 (Annexin I) (Annexin-1) (Calpactin II) (Calpactin-2) (Chromobindin-9) (Lipocortin I) (Phospholipase A2 inhibitory protein) (p35)	FALSE	FALSE	1.1419	FALSE	1.43756	FALSE
GPATCH1	G patch domain-containing protein 1 (Evolutionarily conserved G-patch domain-containing protein)	FALSE	FALSE	1.14183	FALSE	1.24444	FALSE
INPP5K	Inositol polyphosphate 5-phosphatase K (EC 3.1.3.56) (Skeletal muscle and kidney-enriched inositol phosphatase)	FALSE	FALSE	1.14173	FALSE	0.96288	FALSE
AGFG1	Arf-GAP domain and FG repeat-containing protein 1 (HIV-1 Rev-binding protein) (Nucleoporin-like protein RIP) (Rev-interacting protein) (Rev/Rex activation domain-binding protein)	FALSE	FALSE	1.1417	TRUE	1.11689	TRUE
GFER	FAD-linked sulfhydryl oxidase ALR (EC 1.8.3.2) (Augmenter of liver regeneration) (hERV1) (Hepatopoietin)	FALSE	FALSE	1.14157	FALSE	1.17978	FALSE
CWF19L2	CWF19-like protein 2	FALSE	FALSE	1.14133	FALSE	1.19189	TRUE
RPS10	40S ribosomal protein S10 (Small ribosomal subunit protein eS10)	TRUE	FALSE	1.14132	TRUE	1.05643	FALSE
EPRS	Bifunctional glutamate/proline--tRNA ligase (Bifunctional aminoacyl-tRNA synthetase) (Cell proliferation-inducing gene 32 protein) (Glutamatyl-prolyl-tRNA synthetase) [Includes: Glutamate--tRNA ligase (EC 6.1.1.17) (Glutamyl-tRNA synthetase) (GluRS); Proline--tRNA ligase (EC 6.1.1.15) (Prolyl-tRNA synthetase)]	FALSE	FALSE	1.14075	TRUE	1.23101	FALSE
JTB	Protein JTB (Jumping translocation breakpoint protein) (Prostate androgen-regulated protein) (PAR protein)	FALSE	FALSE	1.14046	FALSE	1.28602	TRUE
ECH1	Delta(3,5)-Delta(2,4)-dienoyl-CoA isomerase, mitochondrial (EC 5.3.3.-)	FALSE	TRUE	1.14041	FALSE	1.20987	TRUE
POLA1	DNA polymerase alpha catalytic subunit (EC 2.7.7.7) (DNA polymerase alpha catalytic subunit p180)	FALSE	FALSE	1.14033	TRUE	1.12755	FALSE
RBM27	RNA-binding protein 27 (RNA-binding motif protein 27)	FALSE	FALSE	1.14029	TRUE	1.25693	TRUE
G3BP1	Ras GTPase-activating protein-binding protein 1 (G3BP-1) (EC 3.6.4.12) (EC 3.6.4.13) (ATP-dependent DNA helicase VIII) (hDH VIII) (GAP SH3 domain-binding protein 1)	FALSE	FALSE	1.14025	TRUE	1.08612	FALSE
PSMA1	Proteasome subunit alpha type-1 (EC 3.4.25.1) (30 kDa prosomal protein) (PROS-30) (Macropain subunit C2) (Multicatalytic endopeptidase complex subunit C2) (Proteasome component C2) (Proteasome nu chain)	FALSE	FALSE	1.14016	TRUE	1.08459	TRUE
PRKRA	Interferon-inducible double-stranded RNA-dependent protein kinase activator A (PKR-associated protein X) (PKR-associating protein X) (Protein activator of the interferon-induced protein kinase) (Protein kinase, interferon-inducible double-stranded RNA-dependent activator)	FALSE	FALSE	1.14012	FALSE	0.999171	FALSE
PUDP	Pseudouridine-5'-phosphatase (EC 3.1.3.96) (Haloacid dehalogenase-like hydrolase domain-containing protein 1) (Haloacid dehalogenase-like hydrolase domain-containing protein 1A) (Protein GS1) (Pseudouridine-5'-monophosphatase) (5'-PsiMPase)	FALSE	FALSE	1.14004	FALSE	1.2118	FALSE
FGFR2	Fibroblast growth factor receptor 2 (FGFR-2) (EC 2.7.10.1) (K-sam) (KGFR) (Keratinocyte growth factor receptor) (CD antigen CD332)	FALSE	FALSE	1.14002	TRUE	1.22717	FALSE
EXT1	Exostosin-1 (EC 2.4.1.224) (EC 2.4.1.225) (Glucuronosyl-N-acetylglucosaminyl-proteoglycan/N-acetylglucosaminyl-proteoglycan 4-alpha-N-acetylglucosaminyltransferase) (Multiple exostoses protein 1) (Putative tumor suppressor protein EXT1)	FALSE	FALSE	1.13989	FALSE	0.812144	FALSE
SP4	Transcription factor Sp4 (SPR-1)	FALSE	FALSE	1.13947	FALSE	1.56231	FALSE
MEPCE	7SK snRNA methylphosphate capping enzyme (MePCE) (EC 2.1.1.-) (Bicoid-interacting protein 3 homolog) (Bin3 homolog)	FALSE	FALSE	1.13942	TRUE	1.15715	FALSE
AMDHD2	N-acetylglucosamine-6-phosphate deacetylase (GlcNAc 6-P deacetylase) (EC 3.5.1.25) (Amidohydrolase domain-containing protein 2)	FALSE	FALSE	1.13937	FALSE	1.17886	FALSE
ALG8	Probable dolichyl pyrophosphate Glc1Man9GlcNAc2 alpha-1,3-glucosyltransferase (EC 2.4.1.265) (Asparagine-linked glycosylation protein 8 homolog) (Dol-P-Glc:Glc(1)Man(9)GlcNAc(2)-PP-dolichyl alpha-1,3-glucosyltransferase) (Dolichyl-P-Glc:Glc1Man9GlcNAc2-PP-dolichyl glucosyltransferase)	FALSE	FALSE	1.13935	FALSE	1.48674	FALSE
TRIM71	E3 ubiquitin-protein ligase TRIM71 (EC 2.3.2.27) (Protein lin-41 homolog) (RING-type E3 ubiquitin transferase TRIM71) (Tripartite motif-containing protein 71)	FALSE	FALSE	1.13916	TRUE	1.08543	FALSE
NRDE2	Protein NRDE2 homolog	FALSE	FALSE	1.13912	FALSE	1.15219	FALSE
NUFIP1	Nuclear fragile X mental retardation-interacting protein 1 (Nuclear FMRP-interacting protein 1)	FALSE	FALSE	1.13885	TRUE	1.08885	FALSE
SPATS2L	SPATS2-like protein (DNA polymerase-transactivated protein 6) (Stress granule and nucleolar protein) (SGNP)	FALSE	FALSE	1.13869	FALSE	1.25663	FALSE
CLINT1	Clathrin interactor 1 (Clathrin-interacting protein localized in the trans-Golgi region) (Clint) (Enthoprotin) (Epsin-4) (Epsin-related protein) (EpsinR)	FALSE	FALSE	1.13867	FALSE	1.15902	FALSE
PPP1R21	Protein phosphatase 1 regulatory subunit 21 (Coiled-coil domain-containing protein 128) (KLRAQ motif-containing protein 1)	FALSE	FALSE	1.13864	FALSE	1.67997	FALSE
SLC7A1	High affinity cationic amino acid transporter 1 (CAT-1) (CAT1) (Ecotropic retroviral leukemia receptor homolog) (Ecotropic retrovirus receptor homolog) (Solute carrier family 7 member 1) (System Y+ basic amino acid transporter)	FALSE	FALSE	1.1386	TRUE	1.35343	TRUE
PAFAH2	Platelet-activating factor acetylhydrolase 2, cytoplasmic (EC 3.1.1.47) (Serine-dependent phospholipase A2) (SD-PLA2) (hSD-PLA2)	FALSE	FALSE	1.13855	FALSE	1.04211	FALSE
DDX42	ATP-dependent RNA helicase DDX42 (EC 3.6.4.13) (DEAD box protein 42) (RNA helicase-like protein) (RHELP) (RNA helicase-related protein) (RNAHP) (SF3b DEAD box protein) (Splicing factor 3B-associated 125 kDa protein) (SF3b125)	FALSE	FALSE	1.13846	TRUE	1.11225	FALSE
ARHGAP35	Rho GTPase-activating protein 35 (Glucocorticoid receptor DNA-binding factor 1) (Glucocorticoid receptor repression factor 1) (GRF-1) (Rho GAP p190A) (p190-A)	FALSE	FALSE	1.13834	FALSE	1.25947	FALSE
2017-03-01	Mitochondrial amidoxime-reducing component 1 (mARC1) (EC 1.-.-.-) (Molybdenum cofactor sulfurase C-terminal domain-containing protein 1) (MOSC domain-containing protein 1) (Moco sulfurase C-terminal domain-containing protein 1)	FALSE	FALSE	1.13826	NA	2.10964	NA
SCML2	Sex comb on midleg-like protein 2	FALSE	FALSE	1.13825	TRUE	1.26258	TRUE
KATNA1	Katanin p60 ATPase-containing subunit A1 (Katanin p60 subunit A1) (EC 3.6.4.3) (p60 katanin)	FALSE	FALSE	1.13803	FALSE	1.12897	FALSE
FAU	40S ribosomal protein S30 (Small ribosomal subunit protein eS30)	TRUE	FALSE	1.13795	TRUE	1.04556	FALSE
ANAPC2	Anaphase-promoting complex subunit 2 (APC2) (Cyclosome subunit 2)	FALSE	FALSE	1.13792	FALSE	0.827293	FALSE
ROCK1	Rho-associated protein kinase 1 (EC 2.7.11.1) (Renal carcinoma antigen NY-REN-35) (Rho-associated, coiled-coil-containing protein kinase 1) (Rho-associated, coiled-coil-containing protein kinase I) (ROCK-I) (p160 ROCK-1) (p160ROCK)	FALSE	FALSE	1.13776	FALSE	1.03069	FALSE
GMNN	Geminin	FALSE	FALSE	1.13772	FALSE	1.12978	FALSE
PPP2R1A	Serine/threonine-protein phosphatase 2A 65 kDa regulatory subunit A alpha isoform (Medium tumor antigen-associated 61 kDa protein) (PP2A subunit A isoform PR65-alpha) (PP2A subunit A isoform R1-alpha)	FALSE	FALSE	1.13756	TRUE	1.03319	FALSE
EIF4B	Eukaryotic translation initiation factor 4B (eIF-4B)	FALSE	FALSE	1.1373	TRUE	1.07712	FALSE
MCRIP1	Mapk-regulated corepressor-interacting protein 1 (Granulin-2) (Protein FAM195B)	FALSE	FALSE	1.13722	TRUE	1.1831	TRUE
PFDN6	Prefoldin subunit 6 (Protein Ke2)	FALSE	FALSE	1.13717	TRUE	1.07325	FALSE
PSMD8	26S proteasome non-ATPase regulatory subunit 8 (26S proteasome regulatory subunit RPN12) (26S proteasome regulatory subunit S14) (p31)	FALSE	FALSE	1.13709	TRUE	0.988162	FALSE
LDB1	LIM domain-binding protein 1 (LDB-1) (Carboxyl-terminal LIM domain-binding protein 2) (CLIM-2) (LIM domain-binding factor CLIM2) (hLdb1) (Nuclear LIM interactor)	FALSE	FALSE	1.13695	FALSE	1.00648	FALSE
ZNF217	Zinc finger protein 217	FALSE	FALSE	1.13693	TRUE	1.20256	TRUE
CAP2	Adenylyl cyclase-associated protein 2 (CAP 2)	FALSE	FALSE	1.13679	FALSE	1.27594	FALSE
PSMG2	Proteasome assembly chaperone 2 (PAC-2) (Hepatocellular carcinoma-susceptibility protein 3) (Tumor necrosis factor superfamily member 5-induced protein 1)	FALSE	FALSE	1.13677	TRUE	0.993554	FALSE
PCF11	Pre-mRNA cleavage complex 2 protein Pcf11 (Pre-mRNA cleavage complex II protein Pcf11)	FALSE	FALSE	1.13671	TRUE	1.16581	TRUE
UBE2C	Ubiquitin-conjugating enzyme E2 C (EC 2.3.2.23) ((E3-independent) E2 ubiquitin-conjugating enzyme C) (EC 2.3.2.24) (E2 ubiquitin-conjugating enzyme C) (UbcH10) (Ubiquitin carrier protein C) (Ubiquitin-protein ligase C)	FALSE	FALSE	1.13663	TRUE	1.01104	FALSE
NAA10	N-alpha-acetyltransferase 10 (EC 2.3.1.255) (N-terminal acetyltransferase complex ARD1 subunit homolog A) (NatA catalytic subunit Naa10)	FALSE	FALSE	1.13644	TRUE	0.970323	FALSE
FGFR1OP	FGFR1 oncogene partner	FALSE	FALSE	1.13638	TRUE	1.00008	FALSE
PAPOLA	Poly(A) polymerase alpha (PAP-alpha) (EC 2.7.7.19) (Polynucleotide adenylyltransferase alpha)	FALSE	FALSE	1.13595	FALSE	1.11887	FALSE
PFDN5	Prefoldin subunit 5 (C-Myc-binding protein Mm-1) (Myc modulator 1)	FALSE	FALSE	1.13591	FALSE	1.08063	FALSE
PABPC4	Polyadenylate-binding protein 4 (PABP-4) (Poly(A)-binding protein 4) (Activated-platelet protein 1) (APP-1) (Inducible poly(A)-binding protein) (iPABP)	FALSE	FALSE	1.13567	TRUE	1.09251	FALSE
BLVRA	Biliverdin reductase A (BVR A) (EC 1.3.1.24) (Biliverdin-IX alpha-reductase)	FALSE	FALSE	1.13563	FALSE	0.927683	FALSE
DHX57	Putative ATP-dependent RNA helicase DHX57 (EC 3.6.4.13) (DEAH box protein 57)	FALSE	FALSE	1.1356	FALSE	1.14637	FALSE
KDM5C	Lysine-specific demethylase 5C (EC 1.14.11.-) (Histone demethylase JARID1C) (Jumonji/ARID domain-containing protein 1C) (Protein SmcX) (Protein Xe169)	FALSE	FALSE	1.13558	FALSE	0.98836	FALSE
TTC9	Tetratricopeptide repeat protein 9A (TPR repeat protein 9A)	FALSE	FALSE	1.13549	FALSE	0.886499	FALSE
CISD2	CDGSH iron-sulfur domain-containing protein 2 (Endoplasmic reticulum intermembrane small protein) (MitoNEET-related 1 protein) (Miner1) (Nutrient-deprivation autophagy factor-1) (NAF-1)	FALSE	FALSE	1.13538	TRUE	1.21081	TRUE
TSNAX	Translin-associated protein X (Translin-associated factor X)	FALSE	FALSE	1.13536	TRUE	1.14451	TRUE
RPS15	40S ribosomal protein S15 (RIG protein) (Small ribosomal subunit protein uS19)	TRUE	FALSE	1.13535	TRUE	1.04642	FALSE
EIF4G1	Eukaryotic translation initiation factor 4 gamma 1 (eIF-4-gamma 1) (eIF-4G 1) (eIF-4G1) (p220)	FALSE	FALSE	1.13525	FALSE	0.77342	FALSE
MIF	Macrophage migration inhibitory factor (MIF) (EC 5.3.2.1) (Glycosylation-inhibiting factor) (GIF) (L-dopachrome isomerase) (L-dopachrome tautomerase) (EC 5.3.3.12) (Phenylpyruvate tautomerase)	FALSE	FALSE	1.13516	FALSE	0.974721	FALSE
PSMC4	26S protease regulatory subunit 6B (26S proteasome AAA-ATPase subunit RPT3) (MB67-interacting protein) (MIP224) (Proteasome 26S subunit ATPase 4) (Tat-binding protein 7) (TBP-7)	FALSE	FALSE	1.13513	TRUE	1.05747	FALSE
YWHAZ	14-3-3 protein zeta/delta (Protein kinase C inhibitor protein 1) (KCIP-1)	FALSE	FALSE	1.13502	TRUE	0.99648	FALSE
BRCC3	Lys-63-specific deubiquitinase BRCC36 (EC 3.4.19.-) (BRCA1-A complex subunit BRCC36) (BRCA1/BRCA2-containing complex subunit 3) (BRCA1/BRCA2-containing complex subunit 36) (BRISC complex subunit BRCC36)	FALSE	FALSE	1.13498	TRUE	1.17663	TRUE
APRT	Adenine phosphoribosyltransferase (APRT) (EC 2.4.2.7)	FALSE	FALSE	1.1349	FALSE	1.1313	FALSE
PITPNB	Phosphatidylinositol transfer protein beta isoform (PI-TP-beta) (PtdIns transfer protein beta) (PtdInsTP beta)	FALSE	FALSE	1.13484	TRUE	1.03416	FALSE
NCOA6	Nuclear receptor coactivator 6 (Activating signal cointegrator 2) (ASC-2) (Amplified in breast cancer protein 3) (Cancer-amplified transcriptional coactivator ASC-2) (Nuclear receptor coactivator RAP250) (NRC RAP250) (Nuclear receptor-activating protein, 250 kDa) (Peroxisome proliferator-activated receptor-interacting protein) (PPAR-interacting protein) (PRIP) (Thyroid hormone receptor-binding pr…	FALSE	FALSE	1.13483	FALSE	0.976664	FALSE
PRKAG1	5'-AMP-activated protein kinase subunit gamma-1 (AMPK gamma1) (AMPK subunit gamma-1) (AMPKg)	FALSE	FALSE	1.13473	FALSE	1.13439	FALSE
GMPS	GMP synthase [glutamine-hydrolyzing] (EC 6.3.5.2) (GMP synthetase) (Glutamine amidotransferase)	FALSE	FALSE	1.13467	TRUE	1.08241	FALSE
ARFGAP3	ADP-ribosylation factor GTPase-activating protein 3 (ARF GAP 3)	FALSE	FALSE	1.13443	FALSE	1.03498	FALSE
QRICH1	Glutamine-rich protein 1	FALSE	FALSE	1.13443	TRUE	0.998067	FALSE
CHCHD6	MICOS complex subunit MIC25 (Coiled-coil-helix cristae morphology protein 1) (Coiled-coil-helix-coiled-coil-helix domain-containing protein 6)	FALSE	FALSE	1.1341	FALSE	1.0436	FALSE
TTC38	Tetratricopeptide repeat protein 38 (TPR repeat protein 38)	FALSE	FALSE	1.13385	FALSE	0.863358	FALSE
PSMA3	Proteasome subunit alpha type-3 (EC 3.4.25.1) (Macropain subunit C8) (Multicatalytic endopeptidase complex subunit C8) (Proteasome component C8)	FALSE	FALSE	1.13375	TRUE	1.05282	FALSE
HAT1	Histone acetyltransferase type B catalytic subunit (EC 2.3.1.48) (Histone acetyltransferase 1)	FALSE	FALSE	1.13375	TRUE	1.02554	FALSE
TRAFD1	TRAF-type zinc finger domain-containing protein 1 (Protein FLN29)	FALSE	FALSE	1.13362	FALSE	1.05695	FALSE
TFDP1	Transcription factor Dp-1 (DRTF1-polypeptide 1) (DRTF1) (E2F dimerization partner 1)	FALSE	FALSE	1.1334	FALSE	1.24534	FALSE
DTYMK	Thymidylate kinase (EC 2.7.4.9) (dTMP kinase)	FALSE	FALSE	1.13339	TRUE	0.987844	FALSE
NUTF2	Nuclear transport factor 2 (NTF-2) (Placental protein 15) (PP15)	FALSE	FALSE	1.13323	TRUE	0.973142	FALSE
ERC1	ELKS/Rab6-interacting/CAST family member 1 (ERC-1) (Rab6-interacting protein 2)	FALSE	FALSE	1.13314	FALSE	1.11726	FALSE
VKORC1	Vitamin K epoxide reductase complex subunit 1 (EC 1.17.4.4) (Vitamin K1 2,3-epoxide reductase subunit 1)	FALSE	FALSE	1.13295	FALSE	1.0755	FALSE
RAB30	Ras-related protein Rab-30	FALSE	FALSE	1.13285	FALSE	1.54307	FALSE
WNK3	Serine/threonine-protein kinase WNK3 (EC 2.7.11.1) (Protein kinase lysine-deficient 3) (Protein kinase with no lysine 3)	FALSE	FALSE	1.13261	FALSE	1.11579	FALSE
SMIM19	Small integral membrane protein 19	FALSE	FALSE	1.13255	FALSE	1.38533	FALSE
C3	Complement C3 (C3 and PZP-like alpha-2-macroglobulin domain-containing protein 1) [Cleaved into: Complement C3 beta chain; C3-beta-c (C3bc); Complement C3 alpha chain; C3a anaphylatoxin; Acylation stimulating protein (ASP) (C3adesArg); Complement C3b alpha' chain; Complement C3c alpha' chain fragment 1; Complement C3dg fragment; Complement C3g fragment; Complement C3d fragment; Complement C3f fra…	FALSE	FALSE	1.13236	FALSE	1.15823	FALSE
RTCA	RNA 3'-terminal phosphate cyclase (RNA cyclase) (RNA-3'-phosphate cyclase) (EC 6.5.1.4) (RNA terminal phosphate cyclase domain-containing protein 1) (RTC domain-containing protein 1)	FALSE	FALSE	1.13231	TRUE	1.31644	TRUE
VPS4B	Vacuolar protein sorting-associated protein 4B (EC 3.6.4.6) (Cell migration-inducing gene 1 protein) (Suppressor of K(+) transport growth defect 1) (Protein SKD1)	FALSE	FALSE	1.13226	TRUE	1.08677	FALSE
PTK2	Focal adhesion kinase 1 (FADK 1) (EC 2.7.10.2) (Focal adhesion kinase-related nonkinase) (FRNK) (Protein phosphatase 1 regulatory subunit 71) (PPP1R71) (Protein-tyrosine kinase 2) (p125FAK) (pp125FAK)	FALSE	FALSE	1.13197	TRUE	1.04848	FALSE
TMA16	Translation machinery-associated protein 16	FALSE	FALSE	1.13196	FALSE	1.2173	FALSE
EIF2B4	Translation initiation factor eIF-2B subunit delta (eIF-2B GDP-GTP exchange factor subunit delta)	FALSE	FALSE	1.1318	FALSE	1.00378	TRUE
STK10	Serine/threonine-protein kinase 10 (EC 2.7.11.1) (Lymphocyte-oriented kinase)	FALSE	FALSE	1.13175	FALSE	1.0619	FALSE
ZRANB2	Zinc finger Ran-binding domain-containing protein 2 (Zinc finger protein 265) (Zinc finger, splicing)	FALSE	FALSE	1.1317	TRUE	1.04252	FALSE
TXNRD1	Thioredoxin reductase 1, cytoplasmic (TR) (EC 1.8.1.9) (Gene associated with retinoic and interferon-induced mortality 12 protein) (GRIM-12) (Gene associated with retinoic and IFN-induced mortality 12 protein) (KM-102-derived reductase-like factor) (Thioredoxin reductase TR1)	FALSE	FALSE	1.13161	TRUE	1.05488	FALSE
HBS1L	HBS1-like protein (ERFS)	FALSE	FALSE	1.13151	TRUE	1.09287	FALSE
ZNF622	Zinc finger protein 622 (Zinc finger-like protein 9)	FALSE	FALSE	1.13135	TRUE	1.08088	FALSE
SMAP1	Stromal membrane-associated protein 1	FALSE	FALSE	1.13099	TRUE	1.21189	TRUE
LSM5	U6 snRNA-associated Sm-like protein LSm5	FALSE	FALSE	1.1309	TRUE	1.08647	FALSE
PSMD5	26S proteasome non-ATPase regulatory subunit 5 (26S protease subunit S5 basic) (26S proteasome subunit S5B)	FALSE	FALSE	1.1309	TRUE	1.07012	FALSE
HERC2	E3 ubiquitin-protein ligase HERC2 (EC 2.3.2.26) (HECT domain and RCC1-like domain-containing protein 2) (HECT-type E3 ubiquitin transferase HERC2)	FALSE	FALSE	1.13088	FALSE	1.19553	FALSE
RBPMS	RNA-binding protein with multiple splicing (RBP-MS) (Heart and RRM expressed sequence) (Hermes)	FALSE	FALSE	1.13065	TRUE	1.03075	FALSE
FANCD2	Fanconi anemia group D2 protein (Protein FACD2)	FALSE	FALSE	1.13056	TRUE	1.13441	FALSE
BCAM	Basal cell adhesion molecule (Auberger B antigen) (B-CAM cell surface glycoprotein) (F8/G253 antigen) (Lutheran antigen) (Lutheran blood group glycoprotein) (CD antigen CD239)	FALSE	FALSE	1.13056	TRUE	1.08852	FALSE
DLG3	Disks large homolog 3 (Neuroendocrine-DLG) (Synapse-associated protein 102) (SAP-102) (SAP102) (XLMR)	FALSE	FALSE	1.13056	FALSE	1.07405	FALSE
TSC22D1	TSC22 domain family protein 1 (Cerebral protein 2) (Regulatory protein TSC-22) (TGFB-stimulated clone 22 homolog) (Transforming growth factor beta-1-induced transcript 4 protein)	FALSE	FALSE	1.13055	FALSE	1.06768	FALSE
PSMG1	Proteasome assembly chaperone 1 (PAC-1) (Chromosome 21 leucine-rich protein) (C21-LRP) (Down syndrome critical region protein 2)	FALSE	FALSE	1.13041	FALSE	1.05907	FALSE
ZW10	Centromere/kinetochore protein zw10 homolog	FALSE	FALSE	1.13039	FALSE	1.13368	FALSE
UPF3B	Regulator of nonsense transcripts 3B (Nonsense mRNA reducing factor 3B) (Up-frameshift suppressor 3 homolog B) (hUpf3B) (Up-frameshift suppressor 3 homolog on chromosome X) (hUpf3p-X)	FALSE	FALSE	1.13035	TRUE	1.08779	FALSE
CIAPIN1	Anamorsin (Cytokine-induced apoptosis inhibitor 1) (Fe-S cluster assembly protein DRE2 homolog)	FALSE	FALSE	1.13028	TRUE	1.14955	FALSE
PAXIP1	PAX-interacting protein 1 (PAX transactivation activation domain-interacting protein)	FALSE	FALSE	1.13026	FALSE	3.51727	FALSE
PPP4R3A	Serine/threonine-protein phosphatase 4 regulatory subunit 3A (SMEK homolog 1)	FALSE	FALSE	1.1302	FALSE	1.08612	FALSE
PDSS2	Decaprenyl-diphosphate synthase subunit 2 (EC 2.5.1.91) (All-trans-decaprenyl-diphosphate synthase subunit 2) (Candidate tumor suppressor protein) (Decaprenyl pyrophosphate synthase subunit 2)	FALSE	FALSE	1.1302	FALSE	1.35558	FALSE
FAM175B	BRISC complex subunit Abro1 (Abraxas brother protein 1) (Protein FAM175B)	FALSE	FALSE	1.13011	FALSE	1.1612	FALSE
IPO9	Importin-9 (Imp9) (Ran-binding protein 9) (RanBP9)	FALSE	FALSE	1.13007	TRUE	1.19765	TRUE
PAFAH1B1	Platelet-activating factor acetylhydrolase IB subunit alpha (Lissencephaly-1 protein) (LIS-1) (PAF acetylhydrolase 45 kDa subunit) (PAF-AH 45 kDa subunit) (PAF-AH alpha) (PAFAH alpha)	FALSE	FALSE	1.12998	TRUE	1.00264	FALSE
MRRF	Ribosome-recycling factor, mitochondrial (RRF) (Ribosome-releasing factor, mitochondrial)	FALSE	TRUE	1.12983	FALSE	1.4113	FALSE
PSMA6	Proteasome subunit alpha type-6 (EC 3.4.25.1) (27 kDa prosomal protein) (PROS-27) (p27K) (Macropain iota chain) (Multicatalytic endopeptidase complex iota chain) (Proteasome iota chain)	FALSE	FALSE	1.12975	TRUE	1.06873	FALSE
TEAD2	Transcriptional enhancer factor TEF-4 (TEA domain family member 2) (TEAD-2)	FALSE	FALSE	1.12973	FALSE	1.12563	TRUE
PSME3	Proteasome activator complex subunit 3 (11S regulator complex subunit gamma) (REG-gamma) (Activator of multicatalytic protease subunit 3) (Ki nuclear autoantigen) (Proteasome activator 28 subunit gamma) (PA28g) (PA28gamma)	FALSE	FALSE	1.12971	TRUE	1.03084	FALSE
KLHL25	Kelch-like protein 25 (Ectoderm-neural cortex protein 2) (ENC-2)	FALSE	FALSE	1.12953	FALSE	1.08796	FALSE
RPUSD2	RNA pseudouridylate synthase domain-containing protein 2	FALSE	FALSE	1.12947	FALSE	1.17394	FALSE
PDCL3	Phosducin-like protein 3 (HTPHLP) (PhPL3) (Viral IAP-associated factor 1) (VIAF-1)	FALSE	FALSE	1.12943	TRUE	0.980016	FALSE
PSMB7	Proteasome subunit beta type-7 (EC 3.4.25.1) (Macropain chain Z) (Multicatalytic endopeptidase complex chain Z) (Proteasome subunit Z)	FALSE	FALSE	1.12942	TRUE	1.09867	TRUE
ELAC1	Zinc phosphodiesterase ELAC protein 1 (EC 3.1.26.11) (Deleted in Ma29) (ElaC homolog protein 1) (Ribonuclease Z 1) (RNase Z 1) (tRNA 3 endonuclease 1) (tRNase Z 1)	FALSE	FALSE	1.12937	FALSE	0.98283	FALSE
NAA15	N-alpha-acetyltransferase 15, NatA auxiliary subunit (Gastric cancer antigen Ga19) (N-terminal acetyltransferase) (NMDA receptor-regulated protein 1) (Protein tubedown-1) (Tbdn100)	FALSE	FALSE	1.12933	TRUE	1.00539	FALSE
SAP30BP	SAP30-binding protein (Transcriptional regulator protein HCNGP)	FALSE	FALSE	1.12921	FALSE	1.02463	FALSE
CUL3	Cullin-3 (CUL-3)	FALSE	FALSE	1.1292	TRUE	1.04968	FALSE
ELOB	Elongin-B (EloB) (Elongin 18 kDa subunit) (RNA polymerase II transcription factor SIII subunit B) (SIII p18) (Transcription elongation factor B polypeptide 2)	FALSE	FALSE	1.12911	TRUE	1.01367	FALSE
CENPU	Centromere protein U (CENP-U) (Centromere protein of 50 kDa) (CENP-50) (Interphase centromere complex protein 24) (KSHV latent nuclear antigen-interacting protein 1) (MLF1-interacting protein) (Polo-box-interacting protein 1)	FALSE	FALSE	1.12902	FALSE	1.134	FALSE
GEMIN5	Gem-associated protein 5 (Gemin5)	FALSE	FALSE	1.12899	TRUE	1.08152	FALSE
UBFD1	Ubiquitin domain-containing protein UBFD1 (Ubiquitin-binding protein homolog)	FALSE	FALSE	1.12882	TRUE	1.1035	FALSE
LDHA	L-lactate dehydrogenase A chain (LDH-A) (EC 1.1.1.27) (Cell proliferation-inducing gene 19 protein) (LDH muscle subunit) (LDH-M) (Renal carcinoma antigen NY-REN-59)	FALSE	FALSE	1.12874	FALSE	1.19925	FALSE
PITHD1	PITH domain-containing protein 1	FALSE	FALSE	1.12846	FALSE	0.969947	FALSE
FTO	Alpha-ketoglutarate-dependent dioxygenase FTO (EC 1.14.11.-) (Fat mass and obesity-associated protein)	FALSE	FALSE	1.12844	FALSE	0.957512	FALSE
GOT1	Aspartate aminotransferase, cytoplasmic (cAspAT) (EC 2.6.1.1) (EC 2.6.1.3) (Cysteine aminotransferase, cytoplasmic) (Cysteine transaminase, cytoplasmic) (cCAT) (Glutamate oxaloacetate transaminase 1) (Transaminase A)	FALSE	FALSE	1.12834	TRUE	0.876292	FALSE
CDK4	Cyclin-dependent kinase 4 (EC 2.7.11.22) (Cell division protein kinase 4) (PSK-J3)	FALSE	FALSE	1.12834	FALSE	0.943016	FALSE
ARPC1B	Actin-related protein 2/3 complex subunit 1B (Arp2/3 complex 41 kDa subunit) (p41-ARC)	FALSE	FALSE	1.12822	FALSE	1.10265	FALSE
DYNLL2	Dynein light chain 2, cytoplasmic (8 kDa dynein light chain b) (DLC8b) (Dynein light chain LC8-type 2)	FALSE	FALSE	1.12795	FALSE	1.10946	FALSE
MID1IP1	Mid1-interacting protein 1 (Gastrulation-specific G12-like protein) (Mid1-interacting G12-like protein) (Protein STRAIT11499) (Spot 14-related protein) (S14R) (Spot 14-R)	FALSE	FALSE	1.12779	FALSE	1.12199	FALSE
UBL5	Ubiquitin-like protein 5	FALSE	FALSE	1.12754	FALSE	1.18197	FALSE
MED23	Mediator of RNA polymerase II transcription subunit 23 (Activator-recruited cofactor 130 kDa component) (ARC130) (Cofactor required for Sp1 transcriptional activation subunit 3) (CRSP complex subunit 3) (Mediator complex subunit 23) (Protein sur-2 homolog) (hSur-2) (Transcriptional coactivator CRSP130) (Vitamin D3 receptor-interacting protein complex 130 kDa component) (DRIP130)	FALSE	FALSE	1.12739	TRUE	1.12897	FALSE
PRPS1	Ribose-phosphate pyrophosphokinase 1 (EC 2.7.6.1) (PPRibP) (Phosphoribosyl pyrophosphate synthase I) (PRS-I)	FALSE	FALSE	1.12727	FALSE	0.950066	FALSE
ISG15	Ubiquitin-like protein ISG15 (Interferon-induced 15 kDa protein) (Interferon-induced 17 kDa protein) (IP17) (Ubiquitin cross-reactive protein) (hUCRP)	FALSE	FALSE	1.12722	FALSE	1.02229	FALSE
TUSC3	Tumor suppressor candidate 3 (Magnesium uptake/transporter TUSC3) (Protein N33)	FALSE	FALSE	1.12722	FALSE	1.01888	FALSE
SCYL2	SCY1-like protein 2 (Coated vesicle-associated kinase of 104 kDa)	FALSE	FALSE	1.12719	FALSE	1.0663	FALSE
XPO5	Exportin-5 (Exp5) (Ran-binding protein 21)	FALSE	FALSE	1.12707	TRUE	1.03832	FALSE
GABARAPL2	Gamma-aminobutyric acid receptor-associated protein-like 2 (GABA(A) receptor-associated protein-like 2) (Ganglioside expression factor 2) (GEF-2) (General protein transport factor p16) (Golgi-associated ATPase enhancer of 16 kDa) (GATE-16) (MAP1 light chain 3-related protein)	FALSE	FALSE	1.12689	TRUE	1.06163	FALSE
CDK2	Cyclin-dependent kinase 2 (EC 2.7.11.22) (Cell division protein kinase 2) (p33 protein kinase)	FALSE	FALSE	1.12688	TRUE	1.12901	FALSE
DNAJC8	DnaJ homolog subfamily C member 8 (Splicing protein spf31)	FALSE	FALSE	1.12685	TRUE	0.910814	FALSE
ITPA	Inosine triphosphate pyrophosphatase (ITPase) (Inosine triphosphatase) (EC 3.6.1.9) (Non-canonical purine NTP pyrophosphatase) (Non-standard purine NTP pyrophosphatase) (Nucleoside-triphosphate diphosphatase) (Nucleoside-triphosphate pyrophosphatase) (NTPase) (Putative oncogene protein hlc14-06-p)	FALSE	FALSE	1.12681	FALSE	1.04015	FALSE
PFN2	Profilin-2 (Profilin II)	FALSE	FALSE	1.12679	TRUE	1.03396	FALSE
ATG12	Ubiquitin-like protein ATG12 (Autophagy-related protein 12) (APG12-like)	FALSE	FALSE	1.12677	FALSE	0.926242	FALSE
PML	Protein PML (Promyelocytic leukemia protein) (RING finger protein 71) (Tripartite motif-containing protein 19)	FALSE	FALSE	1.12675	TRUE	1.19401	TRUE
LSM14B	Protein LSM14 homolog B (Protein FAM61B) (RNA-associated protein 55B) (hRAP55B)	FALSE	FALSE	1.12652	TRUE	1.18835	TRUE
MGST2	Microsomal glutathione S-transferase 2 (Microsomal GST-2) (EC 2.5.1.18) (Microsomal GST-II)	FALSE	FALSE	1.12651	FALSE	1.34699	TRUE
AUTS2	Autism susceptibility gene 2 protein	FALSE	FALSE	1.12646	FALSE	1.17897	FALSE
MARS	Methionine--tRNA ligase, cytoplasmic (EC 6.1.1.10) (Methionyl-tRNA synthetase) (MetRS)	FALSE	FALSE	1.12646	TRUE	1.06796	FALSE
AGPAT5	1-acyl-sn-glycerol-3-phosphate acyltransferase epsilon (EC 2.3.1.51) (1-acylglycerol-3-phosphate O-acyltransferase 5) (1-AGP acyltransferase 5) (1-AGPAT 5) (Lysophosphatidic acid acyltransferase epsilon) (LPAAT-epsilon)	FALSE	FALSE	1.12635	TRUE	1.31033	TRUE
ARF3	ADP-ribosylation factor 3	FALSE	FALSE	1.12633	TRUE	1.06307	FALSE
EML4	Echinoderm microtubule-associated protein-like 4 (EMAP-4) (Restrictedly overexpressed proliferation-associated protein) (Ropp 120)	FALSE	FALSE	1.1262	TRUE	1.04388	FALSE
PSMD14	26S proteasome non-ATPase regulatory subunit 14 (EC 3.4.19.-) (26S proteasome regulatory subunit RPN11) (26S proteasome-associated PAD1 homolog 1)	FALSE	FALSE	1.1262	TRUE	1.06053	FALSE
GYG2	Glycogenin-2 (GN-2) (GN2) (EC 2.4.1.186)	FALSE	FALSE	1.12617	FALSE	1.09233	FALSE
ATP2B4	Plasma membrane calcium-transporting ATPase 4 (PMCA4) (EC 3.6.3.8) (Matrix-remodeling-associated protein 1) (Plasma membrane calcium ATPase isoform 4) (Plasma membrane calcium pump isoform 4)	FALSE	FALSE	1.12616	FALSE	0.914119	FALSE
ANXA11	Annexin A11 (56 kDa autoantigen) (Annexin XI) (Annexin-11) (Calcyclin-associated annexin 50) (CAP-50)	FALSE	FALSE	1.12615	FALSE	0.932448	FALSE
SH3BGRL	SH3 domain-binding glutamic acid-rich-like protein	FALSE	FALSE	1.12609	TRUE	1.00407	FALSE
PSMC1	26S protease regulatory subunit 4 (P26s4) (26S proteasome AAA-ATPase subunit RPT2) (Proteasome 26S subunit ATPase 1)	FALSE	FALSE	1.12606	TRUE	1.07627	FALSE
SSBP3	Single-stranded DNA-binding protein 3 (Sequence-specific single-stranded-DNA-binding protein)	FALSE	FALSE	1.12596	TRUE	1.04606	FALSE
ACTR1A	Alpha-centractin (Centractin) (ARP1) (Actin-RPV) (Centrosome-associated actin homolog)	FALSE	FALSE	1.12591	TRUE	0.95366	FALSE
PPP2CA	Serine/threonine-protein phosphatase 2A catalytic subunit alpha isoform (PP2A-alpha) (EC 3.1.3.16) (Replication protein C) (RP-C)	FALSE	FALSE	1.12589	TRUE	1.09288	FALSE
RABL6	Rab-like protein 6 (GTP-binding protein Parf) (Partner of ARF) (Rab-like protein 1) (RBEL1)	FALSE	FALSE	1.12589	TRUE	1.04079	FALSE
NSMCE4A	Non-structural maintenance of chromosomes element 4 homolog A (NS4EA) (Non-SMC element 4 homolog A)	FALSE	FALSE	1.12573	TRUE	1.19372	FALSE
EML1	Echinoderm microtubule-associated protein-like 1 (EMAP-1) (HuEMAP-1)	FALSE	FALSE	1.12568	FALSE	0.875694	FALSE
DCTN2	Dynactin subunit 2 (50 kDa dynein-associated polypeptide) (Dynactin complex 50 kDa subunit) (DCTN-50) (p50 dynamitin)	FALSE	FALSE	1.12562	TRUE	0.997724	FALSE
SALL4	Sal-like protein 4 (Zinc finger protein 797) (Zinc finger protein SALL4)	FALSE	FALSE	1.12557	TRUE	1.26974	FALSE
UBA6	Ubiquitin-like modifier-activating enzyme 6 (Ubiquitin-activating enzyme 6) (EC 6.2.1.45) (Monocyte protein 4) (MOP-4) (Ubiquitin-activating enzyme E1-like protein 2) (E1-L2)	FALSE	FALSE	1.12547	FALSE	0.986032	FALSE
RPS18	40S ribosomal protein S18 (Ke-3) (Ke3) (Small ribosomal subunit protein uS13)	TRUE	FALSE	1.12525	TRUE	1.01917	FALSE
STIP1	Stress-induced-phosphoprotein 1 (STI1) (Hsc70/Hsp90-organizing protein) (Hop) (Renal carcinoma antigen NY-REN-11) (Transformation-sensitive protein IEF SSP 3521)	FALSE	FALSE	1.12521	TRUE	0.997385	FALSE
DCK	Deoxycytidine kinase (dCK) (EC 2.7.1.74)	FALSE	FALSE	1.125	FALSE	0.920956	FALSE
TRIP6	Thyroid receptor-interacting protein 6 (TR-interacting protein 6) (TRIP-6) (Opa-interacting protein 1) (OIP-1) (Zyxin-related protein 1) (ZRP-1)	FALSE	FALSE	1.12494	TRUE	1.15847	TRUE
ACLY	ATP-citrate synthase (EC 2.3.3.8) (ATP-citrate (pro-S-)-lyase) (ACL) (Citrate cleavage enzyme)	FALSE	FALSE	1.12494	FALSE	1.16537	TRUE
CHMP1B	Charged multivesicular body protein 1b (CHMP1.5) (Chromatin-modifying protein 1b) (CHMP1b) (Vacuolar protein sorting-associated protein 46-2) (Vps46-2) (hVps46-2)	FALSE	FALSE	1.12478	TRUE	1.03135	FALSE
DBR1	Lariat debranching enzyme (EC 3.1.-.-)	FALSE	FALSE	1.1247	TRUE	1.09353	FALSE
WDR92	WD repeat-containing protein 92 (WD repeat-containing protein Monad)	FALSE	FALSE	1.12466	FALSE	1.20677	TRUE
PRKAA1	5'-AMP-activated protein kinase catalytic subunit alpha-1 (AMPK subunit alpha-1) (EC 2.7.11.1) (Acetyl-CoA carboxylase kinase) (ACACA kinase) (EC 2.7.11.27) (Hydroxymethylglutaryl-CoA reductase kinase) (HMGCR kinase) (EC 2.7.11.31) (Tau-protein kinase PRKAA1) (EC 2.7.11.26)	FALSE	FALSE	1.12464	FALSE	0.972257	FALSE
GINS4	DNA replication complex GINS protein SLD5 (GINS complex subunit 4) [Cleaved into: DNA replication complex GINS protein SLD5, N-terminally processed]	FALSE	FALSE	1.1245	FALSE	1.13051	FALSE
UBA2	SUMO-activating enzyme subunit 2 (EC 6.3.2.-) (Anthracycline-associated resistance ARX) (Ubiquitin-like 1-activating enzyme E1B) (Ubiquitin-like modifier-activating enzyme 2)	FALSE	FALSE	1.12446	TRUE	0.975715	FALSE
MTERF3	Transcription termination factor 3, mitochondrial (Mitochondrial transcription termination factor 3) (mTERF3) (mTERF domain-containing protein 1, mitochondrial)	FALSE	TRUE	1.12439	FALSE	1.39811	TRUE
DTL	Denticleless protein homolog (DDB1- and CUL4-associated factor 2) (Lethal(2) denticleless protein homolog) (Retinoic acid-regulated nuclear matrix-associated protein)	FALSE	FALSE	1.12434	FALSE	1.261	FALSE
HES4	Transcription factor HES-4 (hHES4) (Class B basic helix-loop-helix protein 42) (bHLHb42) (Hairy and enhancer of split 4) (bHLH factor Hes4)	FALSE	FALSE	1.12405	FALSE	1	FALSE
MSL2	E3 ubiquitin-protein ligase MSL2 (EC 6.3.2.-) (Male-specific lethal 2-like 1) (MSL2-like 1) (Male-specific lethal-2 homolog) (MSL-2) (Male-specific lethal-2 homolog 1) (RING finger protein 184)	FALSE	FALSE	1.12393	FALSE	1.16319	FALSE
SPAG7	Sperm-associated antigen 7	FALSE	FALSE	1.12382	FALSE	1.03039	FALSE
DNAJC7	DnaJ homolog subfamily C member 7 (Tetratricopeptide repeat protein 2) (TPR repeat protein 2)	FALSE	FALSE	1.12376	TRUE	1.07353	FALSE
SUGP1	SURP and G-patch domain-containing protein 1 (RNA-binding protein RBP) (Splicing factor 4)	FALSE	FALSE	1.12372	FALSE	1.17925	FALSE
GSK3B	Glycogen synthase kinase-3 beta (GSK-3 beta) (EC 2.7.11.26) (Serine/threonine-protein kinase GSK3B) (EC 2.7.11.1)	FALSE	FALSE	1.12358	FALSE	0.969375	FALSE
EIF3M	Eukaryotic translation initiation factor 3 subunit M (eIF3m) (Fetal lung protein B5) (hFL-B5) (PCI domain-containing protein 1)	FALSE	FALSE	1.12354	TRUE	0.987976	FALSE
BOLA2	BolA-like protein 2	FALSE	FALSE	1.12338	FALSE	0.933547	FALSE
IQGAP1	Ras GTPase-activating-like protein IQGAP1 (p195)	FALSE	FALSE	1.12335	FALSE	1.04173	FALSE
ORC3	Origin recognition complex subunit 3 (Origin recognition complex subunit Latheo)	FALSE	FALSE	1.12328	TRUE	1.14008	TRUE
ENDOD1	Endonuclease domain-containing 1 protein (EC 3.1.30.-)	FALSE	FALSE	1.12323	FALSE	1.17425	FALSE
MRPL16	39S ribosomal protein L16, mitochondrial (L16mt) (MRP-L16) (Mitochondrial large ribosomal subunit protein uL16m)	TRUE	TRUE	1.12319	FALSE	1.24904	FALSE
PPP6R3	Serine/threonine-protein phosphatase 6 regulatory subunit 3 (SAPS domain family member 3) (Sporulation-induced transcript 4-associated protein SAPL)	FALSE	FALSE	1.12317	TRUE	1.00539	FALSE
TBL2	Transducin beta-like protein 2 (WS beta-transducin repeats protein) (WS-betaTRP) (Williams-Beuren syndrome chromosomal region 13 protein)	FALSE	FALSE	1.12306	FALSE	1.1301	FALSE
VPRBP	Protein VPRBP (DDB1- and CUL4-associated factor 1) (HIV-1 Vpr-binding protein) (VprBP) (Serine/threonine-protein kinase VPRBP) (EC 2.7.11.1) (Vpr-interacting protein)	FALSE	FALSE	1.12275	FALSE	1.20413	FALSE
FUBP1	Far upstream element-binding protein 1 (FBP) (FUSE-binding protein 1) (DNA helicase V) (hDH V)	FALSE	FALSE	1.12274	FALSE	1.17531	FALSE
MBOAT7	Lysophospholipid acyltransferase 7 (LPLAT 7) (EC 2.3.1.-) (1-acylglycerophosphatidylinositol O-acyltransferase) (EC 2.3.1.n4) (Bladder and breast carcinoma-overexpressed gene 1 protein) (Leukocyte receptor cluster member 4) (Lysophosphatidylinositol acyltransferase) (LPIAT) (Lyso-PI acyltransferase) (Membrane-bound O-acyltransferase domain-containing protein 7) (O-acyltransferase domain-containin…	FALSE	FALSE	1.12254	FALSE	1.249	TRUE
FANCI	Fanconi anemia group I protein (Protein FACI)	FALSE	FALSE	1.1225	TRUE	1.08973	FALSE
ANXA6	Annexin A6 (67 kDa calelectrin) (Annexin VI) (Annexin-6) (Calphobindin-II) (CPB-II) (Chromobindin-20) (Lipocortin VI) (Protein III) (p68) (p70)	FALSE	FALSE	1.12233	FALSE	0.784614	TRUE
STX4	Syntaxin-4 (Renal carcinoma antigen NY-REN-31)	FALSE	FALSE	1.12232	FALSE	1.06904	FALSE
SUV39H1	Histone-lysine N-methyltransferase SUV39H1 (EC 2.1.1.43) (Histone H3-K9 methyltransferase 1) (H3-K9-HMTase 1) (Lysine N-methyltransferase 1A) (Position-effect variegation 3-9 homolog) (Suppressor of variegation 3-9 homolog 1) (Su(var)3-9 homolog 1)	FALSE	FALSE	1.12231	FALSE	1.33472	FALSE
METTL2B	Methyltransferase-like protein 2B (EC 2.1.1.-)	FALSE	FALSE	1.12225	FALSE	1.12912	FALSE
RPL8	60S ribosomal protein L8 (Large ribosomal subunit protein uL2)	TRUE	FALSE	1.12218	TRUE	1.07818	FALSE
C1orf122	Uncharacterized protein C1orf122 (Protein ALAESM)	FALSE	FALSE	1.12216	FALSE	1.3079	FALSE
DROSHA	Ribonuclease 3 (EC 3.1.26.3) (Protein Drosha) (Ribonuclease III) (RNase III) (p241)	FALSE	FALSE	1.12209	FALSE	1.05271	FALSE
LRCH4	Leucine-rich repeat and calponin homology domain-containing protein 4 (Leucine-rich repeat neuronal protein 4) (Leucine-rich neuronal protein)	FALSE	FALSE	1.12187	FALSE	1.10444	FALSE
LUC7L	Putative RNA-binding protein Luc7-like 1 (Putative SR protein LUC7B1) (SR+89)	FALSE	FALSE	1.12174	TRUE	1.09243	FALSE
PSMC5	26S protease regulatory subunit 8 (26S proteasome AAA-ATPase subunit RPT6) (Proteasome 26S subunit ATPase 5) (Proteasome subunit p45) (Thyroid hormone receptor-interacting protein 1) (TRIP1) (p45/SUG)	FALSE	FALSE	1.12174	TRUE	1.0504	FALSE
SALL2	Sal-like protein 2 (Zinc finger protein 795) (Zinc finger protein SALL2) (Zinc finger protein Spalt-2) (Sal-2) (hSal2)	FALSE	FALSE	1.1217	TRUE	1.26275	TRUE
UBE2O	(E3-independent) E2 ubiquitin-conjugating enzyme (EC 2.3.2.24) (E2/E3 hybrid ubiquitin-protein ligase UBE2O) (Ubiquitin carrier protein O) (Ubiquitin-conjugating enzyme E2 O) (Ubiquitin-conjugating enzyme E2 of 230 kDa) (Ubiquitin-conjugating enzyme E2-230K) (Ubiquitin-protein ligase O)	FALSE	FALSE	1.12169	TRUE	1.05709	FALSE
WDR70	WD repeat-containing protein 70	FALSE	FALSE	1.12154	FALSE	0.999094	FALSE
FAM129B	Niban-like protein 1 (Meg-3) (Melanoma invasion by ERK) (MINERVA) (Protein FAM129B)	FALSE	FALSE	1.12152	FALSE	1.16579	TRUE
CNDP2	Cytosolic non-specific dipeptidase (EC 3.4.13.18) (CNDP dipeptidase 2) (Carnosine dipeptidase II) (Epididymis secretory protein Li 13) (Glutamate carboxypeptidase-like protein 1) (Peptidase A)	FALSE	FALSE	1.1213	TRUE	1.02757	FALSE
PRR36	Proline-rich protein 36	FALSE	FALSE	1.12127	FALSE	1.16581	FALSE
SNF8	Vacuolar-sorting protein SNF8 (ELL-associated protein of 30 kDa) (ESCRT-II complex subunit VPS22) (hVps22)	FALSE	FALSE	1.12126	FALSE	1.16803	FALSE
SLAIN1	SLAIN motif-containing protein 1	FALSE	FALSE	1.12114	FALSE	1.20819	FALSE
DDAH2	N(G),N(G)-dimethylarginine dimethylaminohydrolase 2 (DDAH-2) (Dimethylarginine dimethylaminohydrolase 2) (EC 3.5.3.18) (DDAHII) (Dimethylargininase-2) (Protein G6a) (S-phase protein)	FALSE	FALSE	1.12102	FALSE	0.963535	FALSE
PARP2	Poly [ADP-ribose] polymerase 2 (PARP-2) (hPARP-2) (EC 2.4.2.30) (ADP-ribosyltransferase diphtheria toxin-like 2) (ARTD2) (NAD(+) ADP-ribosyltransferase 2) (ADPRT-2) (Poly[ADP-ribose] synthase 2) (pADPRT-2)	FALSE	FALSE	1.12099	FALSE	1.15297	FALSE
ERI1	3'-5' exoribonuclease 1 (EC 3.1.-.-) (3'-5' exonuclease ERI1) (Eri-1 homolog) (Histone mRNA 3'-end-specific exoribonuclease) (Histone mRNA 3'-exonuclease 1) (Protein 3'hExo) (HEXO)	FALSE	FALSE	1.12093	FALSE	1.04405	FALSE
RPS20	40S ribosomal protein S20 (Small ribosomal subunit protein uS10)	TRUE	FALSE	1.1209	TRUE	1.01778	FALSE
CNOT8	CCR4-NOT transcription complex subunit 8 (EC 3.1.13.4) (CAF1-like protein) (CALIFp) (CAF2) (CCR4-associated factor 8) (Caf1b)	FALSE	FALSE	1.12027	FALSE	1.01598	FALSE
SND1	Staphylococcal nuclease domain-containing protein 1 (100 kDa coactivator) (EBNA2 coactivator p100) (Tudor domain-containing protein 11) (p100 co-activator)	FALSE	FALSE	1.12024	FALSE	1.00984	FALSE
OSBP	Oxysterol-binding protein 1	FALSE	FALSE	1.12019	FALSE	1.07152	FALSE
PCMT1	Protein-L-isoaspartate(D-aspartate) O-methyltransferase (PIMT) (EC 2.1.1.77) (L-isoaspartyl protein carboxyl methyltransferase) (Protein L-isoaspartyl/D-aspartyl methyltransferase) (Protein-beta-aspartate methyltransferase)	FALSE	FALSE	1.12006	TRUE	0.93156	FALSE
RHEB	GTP-binding protein Rheb (Ras homolog enriched in brain)	FALSE	FALSE	1.11999	TRUE	1.01223	FALSE
DNAJA1	DnaJ homolog subfamily A member 1 (DnaJ protein homolog 2) (HSDJ) (Heat shock 40 kDa protein 4) (Heat shock protein J2) (HSJ-2) (Human DnaJ protein 2) (hDj-2)	FALSE	FALSE	1.11983	TRUE	1.08276	FALSE
TOP2A	DNA topoisomerase 2-alpha (EC 5.99.1.3) (DNA topoisomerase II, alpha isozyme)	FALSE	FALSE	1.11956	FALSE	1.34183	FALSE
SH3GLB2	Endophilin-B2 (SH3 domain-containing GRB2-like protein B2)	FALSE	FALSE	1.11947	FALSE	1.07168	FALSE
MORC2	MORC family CW-type zinc finger protein 2 (Zinc finger CW-type coiled-coil domain protein 1)	FALSE	FALSE	1.11943	TRUE	1.15752	FALSE
TRAPPC11	Trafficking protein particle complex subunit 11	FALSE	FALSE	1.11939	FALSE	1.13491	FALSE
RRAGC	Ras-related GTP-binding protein C (Rag C) (RagC) (GTPase-interacting protein 2) (TIB929)	FALSE	FALSE	1.11932	FALSE	1.98055	FALSE
CPNE2	Copine-2 (Copine II)	FALSE	FALSE	1.11906	FALSE	1.19279	FALSE
EIF1AX	Eukaryotic translation initiation factor 1A, X-chromosomal (eIF-1A X isoform) (Eukaryotic translation initiation factor 4C) (eIF-4C)	FALSE	FALSE	1.11903	TRUE	1.05504	FALSE
FAM124A	Protein FAM124A	FALSE	FALSE	1.11901	FALSE	1.19012	FALSE
G3BP2	Ras GTPase-activating protein-binding protein 2 (G3BP-2) (GAP SH3 domain-binding protein 2)	FALSE	FALSE	1.11901	FALSE	0.953652	FALSE
MLF2	Myeloid leukemia factor 2 (Myelodysplasia-myeloid leukemia factor 2)	FALSE	FALSE	1.11898	FALSE	1.04606	FALSE
MAF1	Repressor of RNA polymerase III transcription MAF1 homolog	FALSE	FALSE	1.11897	FALSE	0.973563	FALSE
COPS4	COP9 signalosome complex subunit 4 (SGN4) (Signalosome subunit 4) (JAB1-containing signalosome subunit 4)	FALSE	FALSE	1.1188	TRUE	1.04688	FALSE
SCAF8	Protein SCAF8 (CDC5L complex-associated protein 7) (RNA-binding motif protein 16) (SR-related and CTD-associated factor 8)	FALSE	FALSE	1.1188	TRUE	1.16987	TRUE
SCYL1	N-terminal kinase-like protein (Coated vesicle-associated kinase of 90 kDa) (SCY1-like protein 1) (Telomerase regulation-associated protein) (Telomerase transcriptional element-interacting factor) (Teratoma-associated tyrosine kinase)	FALSE	FALSE	1.11878	FALSE	1.1568	FALSE
FMC1	Protein FMC1 homolog (ATP synthase assembly factor FMC1, mitochondrial) (Formation of mitochondrial complex V assembly factor 1 homolog)	FALSE	TRUE	1.11874	FALSE	1.04301	FALSE
PTPN2	Tyrosine-protein phosphatase non-receptor type 2 (EC 3.1.3.48) (T-cell protein-tyrosine phosphatase) (TCPTP)	FALSE	FALSE	1.11862	TRUE	1.12896	TRUE
C1orf52	UPF0690 protein C1orf52 (BCL10-associated gene protein)	FALSE	FALSE	1.11808	TRUE	1.11136	FALSE
MCM3AP	Germinal-center associated nuclear protein (GANP) (80 kDa MCM3-associated protein) (MCM3 acetylating protein) (MCM3AP) (EC 2.3.1.-) (MCM3 acetyltransferase)	FALSE	FALSE	1.11799	FALSE	1.17806	FALSE
CERS6	Ceramide synthase 6 (CerS6) (LAG1 longevity assurance homolog 6)	FALSE	FALSE	1.11789	TRUE	1.09089	FALSE
PUM1	Pumilio homolog 1 (HsPUM) (Pumilio-1)	FALSE	FALSE	1.11787	TRUE	1.07729	FALSE
BCCIP	BRCA2 and CDKN1A-interacting protein (P21- and CDK-associated protein 1) (Protein TOK-1)	FALSE	FALSE	1.11783	FALSE	1.01734	FALSE
UBR2	E3 ubiquitin-protein ligase UBR2 (EC 2.3.2.27) (N-recognin-2) (RING-type E3 ubiquitin transferase UBR2) (Ubiquitin-protein ligase E3-alpha-2) (Ubiquitin-protein ligase E3-alpha-II)	FALSE	FALSE	1.11782	FALSE	0.976629	FALSE
BIRC6	Baculoviral IAP repeat-containing protein 6 (EC 2.3.2.27) (BIR repeat-containing ubiquitin-conjugating enzyme) (BRUCE) (RING-type E3 ubiquitin transferase BIRC6) (Ubiquitin-conjugating BIR domain enzyme apollon) (APOLLON)	FALSE	FALSE	1.11767	TRUE	0.905814	FALSE
POLR3B	DNA-directed RNA polymerase III subunit RPC2 (RNA polymerase III subunit C2) (EC 2.7.7.6) (C128) (DNA-directed RNA polymerase III 127.6 kDa polypeptide) (DNA-directed RNA polymerase III subunit B)	FALSE	FALSE	1.11754	FALSE	1.09266	FALSE
LANCL2	LanC-like protein 2 (Testis-specific adriamycin sensitivity protein)	FALSE	FALSE	1.11749	FALSE	1.23565	FALSE
TPM1	Tropomyosin alpha-1 chain (Alpha-tropomyosin) (Tropomyosin-1)	FALSE	FALSE	1.11744	FALSE	1.14203	FALSE
PSMD4	26S proteasome non-ATPase regulatory subunit 4 (26S proteasome regulatory subunit RPN10) (26S proteasome regulatory subunit S5A) (Antisecretory factor 1) (AF) (ASF) (Multiubiquitin chain-binding protein)	FALSE	FALSE	1.11711	TRUE	1.09532	TRUE
ARCN1	Coatomer subunit delta (Archain) (Delta-coat protein) (Delta-COP)	FALSE	FALSE	1.11698	TRUE	1.02847	FALSE
PRC1	Protein regulator of cytokinesis 1	FALSE	FALSE	1.1169	FALSE	1.14887	FALSE
WAC	WW domain-containing adapter protein with coiled-coil	FALSE	FALSE	1.11689	FALSE	1.0844	FALSE
NRBP1	Nuclear receptor-binding protein	FALSE	FALSE	1.11684	TRUE	1.03297	FALSE
STUB1	E3 ubiquitin-protein ligase CHIP (EC 2.3.2.27) (Antigen NY-CO-7) (CLL-associated antigen KW-8) (Carboxy terminus of Hsp70-interacting protein) (RING-type E3 ubiquitin transferase CHIP) (STIP1 homology and U box-containing protein 1)	FALSE	FALSE	1.11681	FALSE	1.04353	FALSE
C14orf166	UPF0568 protein C14orf166 (CLE7 homolog) (CLE)	FALSE	FALSE	1.11671	TRUE	0.967336	FALSE
CNBP	Cellular nucleic acid-binding protein (CNBP) (Zinc finger protein 9)	FALSE	FALSE	1.11648	FALSE	1.55593	FALSE
ANAPC1	Anaphase-promoting complex subunit 1 (APC1) (Cyclosome subunit 1) (Mitotic checkpoint regulator) (Testis-specific gene 24 protein)	FALSE	FALSE	1.11644	TRUE	1.09164	FALSE
DCTN5	Dynactin subunit 5 (Dynactin subunit p25)	FALSE	FALSE	1.11642	FALSE	1.00098	FALSE
RUVBL1	RuvB-like 1 (EC 3.6.4.12) (49 kDa TATA box-binding protein-interacting protein) (49 kDa TBP-interacting protein) (54 kDa erythrocyte cytosolic protein) (ECP-54) (INO80 complex subunit H) (Nuclear matrix protein 238) (NMP 238) (Pontin 52) (TIP49a) (TIP60-associated protein 54-alpha) (TAP54-alpha)	FALSE	FALSE	1.11639	TRUE	1.06565	FALSE
UBE2L3	Ubiquitin-conjugating enzyme E2 L3 (EC 2.3.2.23) (E2 ubiquitin-conjugating enzyme L3) (L-UBC) (UbcH7) (Ubiquitin carrier protein L3) (Ubiquitin-conjugating enzyme E2-F1) (Ubiquitin-protein ligase L3)	FALSE	FALSE	1.11636	TRUE	0.968067	FALSE
DIP2B	Disco-interacting protein 2 homolog B (DIP2 homolog B)	FALSE	FALSE	1.11623	FALSE	1.02739	FALSE
METAP2	Methionine aminopeptidase 2 (MAP 2) (MetAP 2) (EC 3.4.11.18) (Initiation factor 2-associated 67 kDa glycoprotein) (p67) (p67eIF2) (Peptidase M)	FALSE	FALSE	1.11615	TRUE	1.00609	FALSE
THG1L	Probable tRNA(His) guanylyltransferase (EC 2.7.7.79) (Interphase cytoplasmic foci protein 45) (tRNA-histidine guanylyltransferase)	FALSE	FALSE	1.11609	FALSE	1.12583	FALSE
DUS3L	tRNA-dihydrouridine(47) synthase [NAD(P)(+)]-like (EC 1.3.1.-) (tRNA-dihydrouridine synthase 3-like)	FALSE	FALSE	1.11595	FALSE	0.775082	FALSE
PELO	Protein pelota homolog (EC 3.1.-.-)	FALSE	FALSE	1.1159	TRUE	1.07475	FALSE
MANBA	Beta-mannosidase (EC 3.2.1.25) (Lysosomal beta A mannosidase) (Mannanase) (Mannase)	FALSE	FALSE	1.11583	FALSE	1.21162	FALSE
HAUS4	HAUS augmin-like complex subunit 4	FALSE	FALSE	1.11574	FALSE	1.29358	FALSE
WNK1	Serine/threonine-protein kinase WNK1 (EC 2.7.11.1) (Erythrocyte 65 kDa protein) (p65) (Kinase deficient protein) (Protein kinase lysine-deficient 1) (Protein kinase with no lysine 1) (hWNK1)	FALSE	FALSE	1.11566	FALSE	1.03973	FALSE
PALLD	Palladin (SIH002) (Sarcoma antigen NY-SAR-77)	FALSE	FALSE	1.11562	FALSE	0.999704	FALSE
MID2	Probable E3 ubiquitin-protein ligase MID2 (EC 2.3.2.27) (Midin-2) (Midline defect 2) (Midline-2) (RING finger protein 60) (RING-type E3 ubiquitin transferase MID2) (Tripartite motif-containing protein 1)	FALSE	FALSE	1.11553	FALSE	1.44789	FALSE
NUBP2	Cytosolic Fe-S cluster assembly factor NUBP2 (Nucleotide-binding protein 2) (NBP 2)	FALSE	FALSE	1.11551	FALSE	1.07878	FALSE
DUT	Deoxyuridine 5'-triphosphate nucleotidohydrolase, mitochondrial (dUTPase) (EC 3.6.1.23) (dUTP pyrophosphatase)	FALSE	TRUE	1.11539	TRUE	1.16291	FALSE
OVCA2	Esterase OVCA2 (EC 3.1.2.-) (Ovarian cancer-associated gene 2 protein)	FALSE	FALSE	1.11523	FALSE	1.1568	FALSE
HMGCR	3-hydroxy-3-methylglutaryl-coenzyme A reductase (HMG-CoA reductase) (EC 1.1.1.34)	FALSE	FALSE	1.1151	FALSE	1.12725	FALSE
CCNB1	G2/mitotic-specific cyclin-B1	FALSE	FALSE	1.11507	TRUE	1.03728	FALSE
TAF8	Transcription initiation factor TFIID subunit 8 (Protein taube nuss) (TBP-associated factor 43 kDa) (TBP-associated factor 8) (Transcription initiation factor TFIID 43 kDa subunit) (TAFII-43) (TAFII43) (hTAFII43)	FALSE	FALSE	1.11504	TRUE	0.91133	FALSE
CDC37	Hsp90 co-chaperone Cdc37 (Hsp90 chaperone protein kinase-targeting subunit) (p50Cdc37) [Cleaved into: Hsp90 co-chaperone Cdc37, N-terminally processed]	FALSE	FALSE	1.11489	TRUE	0.997478	FALSE
EIF2AK4	eIF-2-alpha kinase GCN2 (EC 2.7.11.1) (Eukaryotic translation initiation factor 2-alpha kinase 4) (GCN2-like protein)	FALSE	FALSE	1.11485	FALSE	1.03161	FALSE
RPL29	60S ribosomal protein L29 (Cell surface heparin-binding protein HIP) (Large ribosomal subunit protein eL29)	TRUE	FALSE	1.11473	TRUE	1.07069	FALSE
BRAT1	BRCA1-associated ATM activator 1 (BRCA1-associated protein required for ATM activation protein 1)	FALSE	FALSE	1.11472	FALSE	1.00571	FALSE
IFT74	Intraflagellar transport protein 74 homolog (Capillary morphogenesis gene 1 protein) (CMG-1) (Coiled-coil domain-containing protein 2)	FALSE	FALSE	1.11456	TRUE	1.06968	FALSE
FAM133B	Protein FAM133B	FALSE	FALSE	1.11454	TRUE	0.968973	FALSE
JPH1	Junctophilin-1 (JP-1) (Junctophilin type 1)	FALSE	FALSE	1.11436	FALSE	1.5472	FALSE
TRIM33	E3 ubiquitin-protein ligase TRIM33 (EC 2.3.2.27) (Ectodermin homolog) (RET-fused gene 7 protein) (Protein Rfg7) (RING-type E3 ubiquitin transferase TRIM33) (Transcription intermediary factor 1-gamma) (TIF1-gamma) (Tripartite motif-containing protein 33)	FALSE	FALSE	1.11429	FALSE	1.1188	FALSE
SNCB	Beta-synuclein	FALSE	FALSE	1.11423	FALSE	1.11801	FALSE
APH1B	Gamma-secretase subunit APH-1B (APH-1b) (Aph-1beta) (Presenilin-stabilization factor-like)	FALSE	FALSE	1.11404	FALSE	1.06236	FALSE
GPKOW	G patch domain and KOW motifs-containing protein (G patch domain-containing protein 5) (Protein MOS2 homolog) (Protein T54)	FALSE	FALSE	1.11386	FALSE	1.01893	FALSE
MCMBP	Mini-chromosome maintenance complex-binding protein (MCM-BP) (MCM-binding protein)	FALSE	FALSE	1.11383	TRUE	1.0286	FALSE
MYO9B	Unconventional myosin-IXb (Unconventional myosin-9b)	FALSE	FALSE	1.11367	FALSE	1.07206	FALSE
SRP72	Signal recognition particle subunit SRP72 (SRP72) (Signal recognition particle 72 kDa protein)	FALSE	FALSE	1.1136	TRUE	1.08867	FALSE
MED24	Mediator of RNA polymerase II transcription subunit 24 (Activator-recruited cofactor 100 kDa component) (ARC100) (Cofactor required for Sp1 transcriptional activation subunit 4) (CRSP complex subunit 4) (Mediator complex subunit 24) (Thyroid hormone receptor-associated protein 4) (Thyroid hormone receptor-associated protein complex 100 kDa component) (Trap100) (hTRAP100) (Vitamin D3 receptor-inte…	FALSE	FALSE	1.11358	FALSE	1.10583	FALSE
RECQL5	ATP-dependent DNA helicase Q5 (EC 3.6.4.12) (DNA helicase, RecQ-like type 5) (RecQ5) (RecQ protein-like 5)	FALSE	FALSE	1.1133	FALSE	1.11448	FALSE
RAB3A	Ras-related protein Rab-3A	FALSE	FALSE	1.11322	FALSE	1.00627	FALSE
NEK9	Serine/threonine-protein kinase Nek9 (EC 2.7.11.1) (Nercc1 kinase) (Never in mitosis A-related kinase 9) (NimA-related protein kinase 9) (NimA-related kinase 8) (Nek8)	FALSE	FALSE	1.11314	FALSE	1.34021	FALSE
HERC1	Probable E3 ubiquitin-protein ligase HERC1 (EC 2.3.2.26) (HECT domain and RCC1-like domain-containing protein 1) (HECT-type E3 ubiquitin transferase HERC1) (p532) (p619)	FALSE	FALSE	1.11312	FALSE	0.992102	FALSE
KLHL4	Kelch-like protein 4	FALSE	FALSE	1.11268	FALSE	2.47183	FALSE
RANBP9	Ran-binding protein 9 (RanBP9) (BPM-L) (BPM90) (Ran-binding protein M) (RanBPM) (RanBP7)	FALSE	FALSE	1.11268	FALSE	1.106	FALSE
UBE2T	Ubiquitin-conjugating enzyme E2 T (EC 2.3.2.23) (Cell proliferation-inducing gene 50 protein) (E2 ubiquitin-conjugating enzyme T) (Ubiquitin carrier protein T) (Ubiquitin-protein ligase T)	FALSE	FALSE	1.11259	FALSE	1.11024	FALSE
FN3KRP	Ketosamine-3-kinase (EC 2.7.1.-) (Fructosamine-3-kinase-related protein) (FN3K-RP) (FN3K-related protein)	FALSE	FALSE	1.11259	FALSE	0.840807	FALSE
UFD1L	Ubiquitin fusion degradation protein 1 homolog (UB fusion protein 1)	FALSE	FALSE	1.11239	TRUE	1.14742	TRUE
PDAP1	28 kDa heat- and acid-stable phosphoprotein (PDGF-associated protein) (PAP) (PDGFA-associated protein 1) (PAP1)	FALSE	FALSE	1.11225	TRUE	1.0437	FALSE
MMS19	MMS19 nucleotide excision repair protein homolog (hMMS19) (MET18 homolog) (MMS19-like protein)	FALSE	FALSE	1.11225	FALSE	1.0148	FALSE
NPC1	Niemann-Pick C1 protein	FALSE	FALSE	1.11219	FALSE	1.16504	FALSE
PSMC2	26S protease regulatory subunit 7 (26S proteasome AAA-ATPase subunit RPT1) (Proteasome 26S subunit ATPase 2) (Protein MSS1)	FALSE	FALSE	1.11218	TRUE	1.05963	FALSE
TRMT6	tRNA (adenine(58)-N(1))-methyltransferase non-catalytic subunit TRM6 (tRNA(m1A58)-methyltransferase subunit TRM6) (tRNA(m1A58)MTase subunit TRM6)	FALSE	FALSE	1.11201	TRUE	1.03899	FALSE
ZNF408	Zinc finger protein 408 (PR domain zinc finger protein 17)	FALSE	FALSE	1.112	FALSE	1.24229	FALSE
CSNK2A1	Casein kinase II subunit alpha (CK II alpha) (EC 2.7.11.1)	FALSE	FALSE	1.11196	TRUE	1.12566	FALSE
RPS29	40S ribosomal protein S29 (Small ribosomal subunit protein uS14)	TRUE	FALSE	1.11186	FALSE	1.04776	FALSE
HDAC3	Histone deacetylase 3 (HD3) (EC 3.5.1.98) (RPD3-2) (SMAP45)	FALSE	FALSE	1.11185	FALSE	0.996815	FALSE
POLR1D	DNA-directed RNA polymerases I and III subunit RPAC2 (RNA polymerases I and III subunit AC2) (AC19) (DNA-directed RNA polymerase I subunit D) (RNA polymerase I 16 kDa subunit) (RPA16) (RPC16) (hRPA19)	FALSE	FALSE	1.11179	FALSE	1.14522	FALSE
WASHC2A	WASH complex subunit 2A	FALSE	FALSE	1.11172	TRUE	1.00537	FALSE
SELENOT	Selenoprotein T (SelT)	FALSE	FALSE	1.1117	TRUE	1.0468	FALSE
GCLM	Glutamate--cysteine ligase regulatory subunit (GCS light chain) (Gamma-ECS regulatory subunit) (Gamma-glutamylcysteine synthetase regulatory subunit) (Glutamate--cysteine ligase modifier subunit)	FALSE	FALSE	1.11167	FALSE	1.04015	FALSE
RPS25	40S ribosomal protein S25 (Small ribosomal subunit protein eS25)	TRUE	FALSE	1.1115	TRUE	1.02611	FALSE
ZWILCH	Protein zwilch homolog (hZwilch)	FALSE	FALSE	1.11147	FALSE	1.26774	FALSE
NRDC	Nardilysin (EC 3.4.24.61) (N-arginine dibasic convertase) (NRD convertase) (NRD-C) (Nardilysin convertase)	FALSE	FALSE	1.11141	TRUE	1.06601	FALSE
KPNB1	Importin subunit beta-1 (Importin-90) (Karyopherin subunit beta-1) (Nuclear factor p97) (Pore targeting complex 97 kDa subunit) (PTAC97)	FALSE	FALSE	1.11136	TRUE	1.08726	FALSE
GPX8	Probable glutathione peroxidase 8 (GPx-8) (GSHPx-8) (EC 1.11.1.9)	FALSE	FALSE	1.11134	FALSE	0.964598	FALSE
EP300	Histone acetyltransferase p300 (p300 HAT) (EC 2.3.1.48) (E1A-associated protein p300)	FALSE	FALSE	1.11124	TRUE	1.07575	FALSE
CSNK1E	Casein kinase I isoform epsilon (CKI-epsilon) (CKIe) (EC 2.7.11.1)	FALSE	FALSE	1.11117	FALSE	1.21637	FALSE
SMYD3	Histone-lysine N-methyltransferase SMYD3 (EC 2.1.1.43) (SET and MYND domain-containing protein 3) (Zinc finger MYND domain-containing protein 1)	FALSE	FALSE	1.11116	FALSE	1.23982	FALSE
UBAP2L	Ubiquitin-associated protein 2-like (Protein NICE-4)	FALSE	FALSE	1.11116	TRUE	1.22563	TRUE
TPM1	Tropomyosin alpha-1 chain (Alpha-tropomyosin) (Tropomyosin-1)	FALSE	FALSE	1.11108	FALSE	1.13183	FALSE
SLC7A6OS	Probable RNA polymerase II nuclear localization protein SLC7A6OS (ADAMS proteinase-related protein) (Solute carrier family 7 member 6 opposite strand transcript)	FALSE	FALSE	1.11105	FALSE	1.20471	FALSE
UBIAD1	UbiA prenyltransferase domain-containing protein 1 (EC 2.5.1.-) (Transitional epithelial response protein 1)	FALSE	FALSE	1.11102	FALSE	1.35687	FALSE
RPS11	40S ribosomal protein S11 (Small ribosomal subunit protein uS17)	TRUE	FALSE	1.11091	TRUE	0.984071	FALSE
RRM1	Ribonucleoside-diphosphate reductase large subunit (EC 1.17.4.1) (Ribonucleoside-diphosphate reductase subunit M1) (Ribonucleotide reductase large subunit)	FALSE	FALSE	1.11084	FALSE	1.03132	FALSE
ZFYVE1	Zinc finger FYVE domain-containing protein 1 (Double FYVE-containing protein 1) (SR3) (Tandem FYVE fingers-1)	FALSE	FALSE	1.11076	FALSE	1.06853	FALSE
COPS6	COP9 signalosome complex subunit 6 (SGN6) (Signalosome subunit 6) (JAB1-containing signalosome subunit 6) (MOV34 homolog) (Vpr-interacting protein) (hVIP)	FALSE	FALSE	1.11074	TRUE	1.00044	FALSE
UBAC2	Ubiquitin-associated domain-containing protein 2 (UBA domain-containing protein 2) (Phosphoglycerate dehydrogenase-like protein 1)	FALSE	FALSE	1.11037	FALSE	1.0786	FALSE
SCAF4	Splicing factor, arginine/serine-rich 15 (CTD-binding SR-like protein RA4) (SR-related and CTD-associated factor 4)	FALSE	FALSE	1.11037	TRUE	1.26609	TRUE
PFAS	Phosphoribosylformylglycinamidine synthase (FGAM synthase) (FGAMS) (EC 6.3.5.3) (Formylglycinamide ribonucleotide amidotransferase) (FGAR amidotransferase) (FGAR-AT) (Formylglycinamide ribotide amidotransferase)	FALSE	FALSE	1.11032	TRUE	0.985824	FALSE
WDFY3	WD repeat and FYVE domain-containing protein 3 (Autophagy-linked FYVE protein) (Alfy)	FALSE	FALSE	1.11027	FALSE	1.34157	TRUE
EIF3C	Eukaryotic translation initiation factor 3 subunit C (eIF3c) (Eukaryotic translation initiation factor 3 subunit 8) (eIF3 p110)	FALSE	FALSE	1.11026	TRUE	1.03668	FALSE
LARS	Leucine--tRNA ligase, cytoplasmic (EC 6.1.1.4) (Leucyl-tRNA synthetase) (LeuRS)	FALSE	FALSE	1.11017	TRUE	1.04532	FALSE
CCDC43	Coiled-coil domain-containing protein 43	FALSE	FALSE	1.11005	FALSE	1.03951	FALSE
RPS3A	40S ribosomal protein S3a (Small ribosomal subunit protein eS1) (v-fos transformation effector protein) (Fte-1)	TRUE	FALSE	1.10999	TRUE	1.03456	FALSE
RPS19	40S ribosomal protein S19 (Small ribosomal subunit protein eS19)	TRUE	FALSE	1.10989	TRUE	0.992131	FALSE
CROCC	Rootletin (Ciliary rootlet coiled-coil protein)	FALSE	FALSE	1.10986	FALSE	1.04664	FALSE
ZC3H4	Zinc finger CCCH domain-containing protein 4	FALSE	FALSE	1.10983	TRUE	1.23045	TRUE
FAM126A	Hyccin (Down-regulated by CTNNB1 protein A) (Protein FAM126A)	FALSE	FALSE	1.10967	FALSE	1.13433	FALSE
MDH1	Malate dehydrogenase, cytoplasmic (EC 1.1.1.37) (Cytosolic malate dehydrogenase) (Diiodophenylpyruvate reductase) (EC 1.1.1.96)	FALSE	FALSE	1.10967	TRUE	1.0133	FALSE
GSPT1	Eukaryotic peptide chain release factor GTP-binding subunit ERF3A (Eukaryotic peptide chain release factor subunit 3a) (eRF3a) (G1 to S phase transition protein 1 homolog)	FALSE	FALSE	1.1096	TRUE	1.10296	TRUE
PBDC1	Protein PBDC1 (Polysaccharide biosynthesis domain-containing protein 1)	FALSE	FALSE	1.10955	FALSE	1.12701	FALSE
RYBP	RING1 and YY1-binding protein (Apoptin-associating protein 1) (APAP-1) (Death effector domain-associated factor) (DED-associated factor) (YY1 and E4TF1-associated factor 1)	FALSE	FALSE	1.10951	TRUE	1.17417	FALSE
STRAP	Serine-threonine kinase receptor-associated protein (MAP activator with WD repeats) (UNR-interacting protein) (WD-40 repeat protein PT-WD)	FALSE	FALSE	1.10941	TRUE	1.02524	FALSE
SUPT16H	FACT complex subunit SPT16 (Chromatin-specific transcription elongation factor 140 kDa subunit) (FACT 140 kDa subunit) (FACTp140) (Facilitates chromatin transcription complex subunit SPT16) (hSPT16)	FALSE	FALSE	1.10926	TRUE	1.07877	TRUE
PDZD8	PDZ domain-containing protein 8 (Sarcoma antigen NY-SAR-84/NY-SAR-104)	FALSE	FALSE	1.10925	FALSE	1.28351	FALSE
HSPA8	Heat shock cognate 71 kDa protein (Heat shock 70 kDa protein 8) (Lipopolysaccharide-associated protein 1) (LAP-1) (LPS-associated protein 1)	FALSE	FALSE	1.10909	TRUE	1.04299	FALSE
FAM208B	Protein FAM208B	FALSE	FALSE	1.10908	FALSE	1.20222	FALSE
AMPH	Amphiphysin	FALSE	FALSE	1.10885	FALSE	0.915339	FALSE
TNPO1	Transportin-1 (Importin beta-2) (Karyopherin beta-2) (M9 region interaction protein) (MIP)	FALSE	FALSE	1.10879	TRUE	1.03145	FALSE
UBXN6	UBX domain-containing protein 6 (UBX domain-containing protein 1)	FALSE	FALSE	1.10879	FALSE	1.05962	FALSE
HDLBP	Vigilin (High density lipoprotein-binding protein) (HDL-binding protein)	FALSE	FALSE	1.10872	FALSE	0.985527	FALSE
NFYA	Nuclear transcription factor Y subunit alpha (CAAT box DNA-binding protein subunit A) (Nuclear transcription factor Y subunit A) (NF-YA)	FALSE	FALSE	1.10861	FALSE	1.16292	FALSE
IGFBPL1	Insulin-like growth factor-binding protein-like 1 (IGFBP-related protein 10) (Insulin-like growth factor-binding-related protein 4) (IGFBP-rP4)	FALSE	FALSE	1.10857	FALSE	1.05899	FALSE
HUWE1	E3 ubiquitin-protein ligase HUWE1 (EC 2.3.2.26) (ARF-binding protein 1) (ARF-BP1) (HECT, UBA and WWE domain-containing protein 1) (HECT-type E3 ubiquitin transferase HUWE1) (Homologous to E6AP carboxyl terminus homologous protein 9) (HectH9) (Large structure of UREB1) (LASU1) (Mcl-1 ubiquitin ligase E3) (Mule) (Upstream regulatory element-binding protein 1) (URE-B1) (URE-binding protein 1)	FALSE	FALSE	1.10856	FALSE	1.02292	FALSE
FAM192A	Protein FAM192A (NEFA-interacting nuclear protein NIP30)	FALSE	FALSE	1.10851	FALSE	1.04581	FALSE
RPL37	60S ribosomal protein L37 (G1.16) (Large ribosomal subunit protein eL37)	TRUE	FALSE	1.10848	FALSE	0.986777	FALSE
OCRL	Inositol polyphosphate 5-phosphatase OCRL-1 (EC 3.1.3.36) (Lowe oculocerebrorenal syndrome protein)	FALSE	FALSE	1.10828	FALSE	0.940426	FALSE
ZNF771	Zinc finger protein 771 (Mesenchymal stem cell protein DSC43)	FALSE	FALSE	1.108	FALSE	1.06267	FALSE
SRI	Sorcin (22 kDa protein) (CP-22) (CP22) (V19)	FALSE	FALSE	1.10799	FALSE	0.878078	FALSE
EIF3K	Eukaryotic translation initiation factor 3 subunit K (eIF3k) (Eukaryotic translation initiation factor 3 subunit 12) (Muscle-specific gene M9 protein) (PLAC-24) (eIF-3 p25) (eIF-3 p28)	FALSE	FALSE	1.10782	TRUE	1.07456	FALSE
AGO2	Protein argonaute-2 (Argonaute2) (hAgo2) (EC 3.1.26.n2) (Argonaute RISC catalytic component 2) (Eukaryotic translation initiation factor 2C 2) (eIF-2C 2) (eIF2C 2) (PAZ Piwi domain protein) (PPD) (Protein slicer)	FALSE	FALSE	1.10775	FALSE	0.969206	FALSE
PUS7	Pseudouridylate synthase 7 homolog (EC 5.4.99.-)	FALSE	FALSE	1.10769	TRUE	1.13302	TRUE
RPS6	40S ribosomal protein S6 (Phosphoprotein NP33) (Small ribosomal subunit protein eS6)	TRUE	FALSE	1.10759	TRUE	1.05547	FALSE
PPID	Peptidyl-prolyl cis-trans isomerase D (PPIase D) (EC 5.2.1.8) (40 kDa peptidyl-prolyl cis-trans isomerase) (Cyclophilin-40) (CYP-40) (Cyclophilin-related protein) (Rotamase D)	FALSE	FALSE	1.10755	TRUE	1.03995	FALSE
CAB39	Calcium-binding protein 39 (MO25alpha) (Protein Mo25)	FALSE	FALSE	1.10754	TRUE	0.994472	FALSE
RPS13	40S ribosomal protein S13 (Small ribosomal subunit protein uS15)	TRUE	FALSE	1.10734	TRUE	0.993934	FALSE
OSBPL11	Oxysterol-binding protein-related protein 11 (ORP-11) (OSBP-related protein 11)	FALSE	FALSE	1.10729	FALSE	1.14449	FALSE
EIF3H	Eukaryotic translation initiation factor 3 subunit H (eIF3h) (Eukaryotic translation initiation factor 3 subunit 3) (eIF-3-gamma) (eIF3 p40 subunit)	FALSE	FALSE	1.10726	TRUE	1.03521	FALSE
CHEK2	Serine/threonine-protein kinase Chk2 (EC 2.7.11.1) (CHK2 checkpoint homolog) (Cds1 homolog) (Hucds1) (hCds1) (Checkpoint kinase 2)	FALSE	FALSE	1.10725	FALSE	0.817242	FALSE
PPP2R4	Serine/threonine-protein phosphatase 2A activator (EC 5.2.1.8) (PP2A, subunit B', PR53 isoform) (Phosphotyrosyl phosphatase activator) (PTPA) (Serine/threonine-protein phosphatase 2A regulatory subunit 4) (Serine/threonine-protein phosphatase 2A regulatory subunit B')	FALSE	FALSE	1.10702	FALSE	1.0473	FALSE
EIF2S2	Eukaryotic translation initiation factor 2 subunit 2 (Eukaryotic translation initiation factor 2 subunit beta) (eIF-2-beta)	FALSE	FALSE	1.10702	TRUE	1.05682	FALSE
TMEM41B	Transmembrane protein 41B	FALSE	FALSE	1.10702	TRUE	1.21561	FALSE
PSMB1	Proteasome subunit beta type-1 (EC 3.4.25.1) (Macropain subunit C5) (Multicatalytic endopeptidase complex subunit C5) (Proteasome component C5) (Proteasome gamma chain)	FALSE	FALSE	1.107	FALSE	1.11984	FALSE
CACHD1	VWFA and cache domain-containing protein 1 (Cache domain-containing protein 1)	FALSE	FALSE	1.10691	FALSE	1.26023	TRUE
MCL1	Induced myeloid leukemia cell differentiation protein Mcl-1 (Bcl-2-like protein 3) (Bcl2-L-3) (Bcl-2-related protein EAT/mcl1) (mcl1/EAT)	FALSE	FALSE	1.10683	FALSE	1.50818	FALSE
PBX2	Pre-B-cell leukemia transcription factor 2 (Homeobox protein PBX2) (Protein G17)	FALSE	FALSE	1.1066	FALSE	1.09645	FALSE
WDR7	WD repeat-containing protein 7 (Rabconnectin-3 beta) (TGF-beta resistance-associated protein TRAG)	FALSE	FALSE	1.10642	FALSE	0.984325	FALSE
ZNF93	Zinc finger protein 93 (Zinc finger protein 505) (Zinc finger protein HTF34)	FALSE	FALSE	1.10641	TRUE	1.06881	FALSE
ASF1A	Histone chaperone ASF1A (Anti-silencing function protein 1 homolog A) (hAsf1) (hAsf1a) (CCG1-interacting factor A) (CIA) (hCIA)	FALSE	FALSE	1.10641	FALSE	1.10518	FALSE
B3GAT3	Galactosylgalactosylxylosylprotein 3-beta-glucuronosyltransferase 3 (EC 2.4.1.135) (Beta-1,3-glucuronyltransferase 3) (Glucuronosyltransferase I) (GlcAT-I) (UDP-GlcUA:Gal beta-1,3-Gal-R glucuronyltransferase) (GlcUAT-I)	FALSE	FALSE	1.10626	FALSE	0.971121	FALSE
BAG3	BAG family molecular chaperone regulator 3 (BAG-3) (Bcl-2-associated athanogene 3) (Bcl-2-binding protein Bis) (Docking protein CAIR-1)	FALSE	FALSE	1.10614	FALSE	1.04989	FALSE
CSDE1	Cold shock domain-containing protein E1 (N-ras upstream gene protein) (Protein UNR)	FALSE	FALSE	1.10613	TRUE	1.0229	FALSE
RUVBL2	RuvB-like 2 (EC 3.6.4.12) (48 kDa TATA box-binding protein-interacting protein) (48 kDa TBP-interacting protein) (51 kDa erythrocyte cytosolic protein) (ECP-51) (INO80 complex subunit J) (Repressing pontin 52) (Reptin 52) (TIP49b) (TIP60-associated protein 54-beta) (TAP54-beta)	FALSE	FALSE	1.10601	TRUE	1.08283	FALSE
NDC80	Kinetochore protein NDC80 homolog (Highly expressed in cancer protein) (Kinetochore protein Hec1) (HsHec1) (Kinetochore-associated protein 2) (Retinoblastoma-associated protein HEC)	FALSE	FALSE	1.10594	FALSE	1.13358	FALSE
RPS2	40S ribosomal protein S2 (40S ribosomal protein S4) (Protein LLRep3) (Small ribosomal subunit protein uS5)	TRUE	FALSE	1.10593	TRUE	1.01142	FALSE
DIS3	Exosome complex exonuclease RRP44 (EC 3.1.13.-) (EC 3.1.26.-) (Protein DIS3 homolog) (Ribosomal RNA-processing protein 44)	FALSE	FALSE	1.10592	TRUE	1.06314	FALSE
CAND1	Cullin-associated NEDD8-dissociated protein 1 (Cullin-associated and neddylation-dissociated protein 1) (TBP-interacting protein of 120 kDa A) (TBP-interacting protein 120A) (p120 CAND1)	FALSE	FALSE	1.10582	FALSE	1.02723	FALSE
CPSF6	Cleavage and polyadenylation specificity factor subunit 6 (Cleavage and polyadenylation specificity factor 68 kDa subunit) (CFIm68) (CPSF 68 kDa subunit) (Pre-mRNA cleavage factor Im 68 kDa subunit) (Protein HPBRII-4/7)	FALSE	FALSE	1.10581	FALSE	1.11786	FALSE
PLAA	Phospholipase A-2-activating protein (PLA2P) (PLAP)	FALSE	FALSE	1.10579	TRUE	1.11776	FALSE
PPP6C	Serine/threonine-protein phosphatase 6 catalytic subunit (PP6C) (EC 3.1.3.16) [Cleaved into: Serine/threonine-protein phosphatase 6 catalytic subunit, N-terminally processed]	FALSE	FALSE	1.10569	TRUE	1.05046	FALSE
SIPA1L1	Signal-induced proliferation-associated 1-like protein 1 (SIPA1-like protein 1) (High-risk human papilloma viruses E6 oncoproteins targeted protein 1) (E6-targeted protein 1)	FALSE	FALSE	1.10563	FALSE	1.03961	FALSE
CCDC9	Coiled-coil domain-containing protein 9	FALSE	FALSE	1.10561	FALSE	1.14171	TRUE
GLRX3	Glutaredoxin-3 (PKC-interacting cousin of thioredoxin) (PICOT) (PKC-theta-interacting protein) (PKCq-interacting protein) (Thioredoxin-like protein 2)	FALSE	FALSE	1.10559	TRUE	1.00644	FALSE
DAB2IP	Disabled homolog 2-interacting protein (DAB2 interaction protein) (DAB2-interacting protein) (ASK-interacting protein 1) (AIP-1) (DOC-2/DAB-2 interactive protein)	FALSE	FALSE	1.10547	FALSE	1.06458	FALSE
RAB13	Ras-related protein Rab-13 (Cell growth-inhibiting gene 4 protein)	FALSE	FALSE	1.10536	FALSE	1.62705	FALSE
TAB1	TGF-beta-activated kinase 1 and MAP3K7-binding protein 1 (Mitogen-activated protein kinase kinase kinase 7-interacting protein 1) (TGF-beta-activated kinase 1-binding protein 1) (TAK1-binding protein 1)	FALSE	FALSE	1.10522	TRUE	1.05664	FALSE
PAPSS2	Bifunctional 3'-phosphoadenosine 5'-phosphosulfate synthase 2 (PAPS synthase 2) (PAPSS 2) (Sulfurylase kinase 2) (SK 2) (SK2) [Includes: Sulfate adenylyltransferase (EC 2.7.7.4) (ATP-sulfurylase) (Sulfate adenylate transferase) (SAT); Adenylyl-sulfate kinase (EC 2.7.1.25) (3'-phosphoadenosine-5'-phosphosulfate synthase) (APS kinase) (Adenosine-5'-phosphosulfate 3'-phosphotransferase) (Adenylylsul…	FALSE	FALSE	1.10509	FALSE	1.15892	FALSE
IARS	Isoleucine--tRNA ligase, cytoplasmic (EC 6.1.1.5) (Isoleucyl-tRNA synthetase) (IRS) (IleRS)	FALSE	FALSE	1.10499	TRUE	1.09361	FALSE
NUBP1	Cytosolic Fe-S cluster assembly factor NUBP1 (Nucleotide-binding protein 1) (NBP 1)	FALSE	FALSE	1.10489	FALSE	1.0667	FALSE
GABPA	GA-binding protein alpha chain (GABP subunit alpha) (Nuclear respiratory factor 2 subunit alpha) (Transcription factor E4TF1-60)	FALSE	FALSE	1.10485	FALSE	1.06981	FALSE
POLE2	DNA polymerase epsilon subunit 2 (EC 2.7.7.7) (DNA polymerase II subunit 2) (DNA polymerase epsilon subunit B)	FALSE	FALSE	1.10484	FALSE	1.19972	TRUE
ZNF655	Zinc finger protein 655 (Vav-interacting Krueppel-like protein)	FALSE	FALSE	1.10481	FALSE	1.09699	FALSE
GTF2F1	General transcription factor IIF subunit 1 (General transcription factor IIF 74 kDa subunit) (Transcription initiation factor IIF subunit alpha) (TFIIF-alpha) (Transcription initiation factor RAP74)	FALSE	FALSE	1.10474	TRUE	1.05949	FALSE
EXO1	Exonuclease 1 (hExo1) (EC 3.1.-.-) (Exonuclease I) (hExoI)	FALSE	FALSE	1.10469	FALSE	1.15024	FALSE
TRIM28	Transcription intermediary factor 1-beta (TIF1-beta) (E3 SUMO-protein ligase TRIM28) (EC 2.3.2.27) (KRAB-associated protein 1) (KAP-1) (KRAB-interacting protein 1) (KRIP-1) (Nuclear corepressor KAP-1) (RING finger protein 96) (RING-type E3 ubiquitin transferase TIF1-beta) (Tripartite motif-containing protein 28)	FALSE	FALSE	1.10465	TRUE	1.05537	FALSE
DNAJC1	DnaJ homolog subfamily C member 1 (DnaJ protein homolog MTJ1)	FALSE	FALSE	1.1045	FALSE	1.04857	FALSE
PANK4	Pantothenate kinase 4 (hPanK4) (EC 2.7.1.33) (Pantothenic acid kinase 4)	FALSE	FALSE	1.10448	FALSE	0.776167	FALSE
RPP40	Ribonuclease P protein subunit p40 (RNaseP protein p40) (EC 3.1.26.5) (RNase P subunit 1)	FALSE	FALSE	1.10441	FALSE	1.15865	FALSE
RPA3	Replication protein A 14 kDa subunit (RP-A p14) (Replication factor A protein 3) (RF-A protein 3)	FALSE	FALSE	1.10433	TRUE	0.925935	FALSE
SMAD4	Mothers against decapentaplegic homolog 4 (MAD homolog 4) (Mothers against DPP homolog 4) (Deletion target in pancreatic carcinoma 4) (SMAD family member 4) (SMAD 4) (Smad4) (hSMAD4)	FALSE	FALSE	1.10426	TRUE	1.02178	FALSE
HSD11B2	Corticosteroid 11-beta-dehydrogenase isozyme 2 (EC 1.1.1.-) (11-beta-hydroxysteroid dehydrogenase type 2) (11-DH2) (11-beta-HSD2) (11-beta-hydroxysteroid dehydrogenase type II) (11-HSD type II) (11-beta-HSD type II) (NAD-dependent 11-beta-hydroxysteroid dehydrogenase) (11-beta-HSD) (Short chain dehydrogenase/reductase family 9C member 3)	FALSE	FALSE	1.10424	FALSE	1.49841	FALSE
MAP4K3	Mitogen-activated protein kinase kinase kinase kinase 3 (EC 2.7.11.1) (Germinal center kinase-related protein kinase) (GLK) (MAPK/ERK kinase kinase kinase 3) (MEK kinase kinase 3) (MEKKK 3)	FALSE	FALSE	1.10406	FALSE	1.11155	FALSE
YBX3	Y-box-binding protein 3 (Cold shock domain-containing protein A) (DNA-binding protein A) (Single-strand DNA-binding protein NF-GMB)	FALSE	FALSE	1.10398	FALSE	1.01207	FALSE
DPH2	2-(3-amino-3-carboxypropyl)histidine synthase subunit 2 (EC 2.5.1.108) (Diphthamide biosynthesis protein 2) (Diphtheria toxin resistance protein 2) (S-adenosyl-L-methionine:L-histidine 3-amino-3-carboxypropyltransferase 2)	FALSE	FALSE	1.10379	FALSE	1.09818	FALSE
HSP90AB1	Heat shock protein HSP 90-beta (HSP 90) (Heat shock 84 kDa) (HSP 84) (HSP84)	FALSE	FALSE	1.10374	TRUE	1.0187	FALSE
EPC2	Enhancer of polycomb homolog 2 (EPC-like)	FALSE	FALSE	1.10356	FALSE	1.10464	FALSE
CASC3	Protein CASC3 (Cancer susceptibility candidate gene 3 protein) (Metastatic lymph node gene 51 protein) (MLN 51) (Protein barentsz) (Btz)	FALSE	FALSE	1.10355	FALSE	1.08355	FALSE
NBEA	Neurobeachin (Lysosomal-trafficking regulator 2) (Protein BCL8B)	FALSE	FALSE	1.10335	FALSE	1.2853	FALSE
PSMD1	26S proteasome non-ATPase regulatory subunit 1 (26S proteasome regulatory subunit RPN2) (26S proteasome regulatory subunit S1) (26S proteasome subunit p112)	FALSE	FALSE	1.10323	TRUE	1.02052	FALSE
HEATR6	HEAT repeat-containing protein 6 (Amplified in breast cancer protein 1)	FALSE	FALSE	1.10301	FALSE	1.08863	FALSE
RAD51	DNA repair protein RAD51 homolog 1 (HsRAD51) (hRAD51) (RAD51 homolog A)	FALSE	FALSE	1.10298	TRUE	1.01327	FALSE
SPAST	Spastin (EC 3.6.4.3) (Spastic paraplegia 4 protein)	FALSE	FALSE	1.10296	FALSE	0.991384	FALSE
TLE3	Transducin-like enhancer protein 3 (Enhancer of split groucho-like protein 3) (ESG3)	FALSE	FALSE	1.10286	FALSE	0.904512	FALSE
TGOLN2	Trans-Golgi network integral membrane protein 2 (TGN38 homolog) (TGN46) (TGN48) (Trans-Golgi network protein TGN51)	FALSE	FALSE	1.10255	FALSE	1.05682	FALSE
LPP	Lipoma-preferred partner (LIM domain-containing preferred translocation partner in lipoma)	FALSE	FALSE	1.10253	FALSE	1.08717	FALSE
CAPN7	Calpain-7 (EC 3.4.22.-) (PalB homolog) (PalBH)	FALSE	FALSE	1.10245	FALSE	1.09545	FALSE
PEX19	Peroxisomal biogenesis factor 19 (33 kDa housekeeping protein) (Peroxin-19) (Peroxisomal farnesylated protein)	FALSE	FALSE	1.10204	TRUE	1.10154	FALSE
IER3IP1	Immediate early response 3-interacting protein 1	FALSE	FALSE	1.102	FALSE	1.05237	FALSE
GSS	Glutathione synthetase (GSH synthetase) (GSH-S) (EC 6.3.2.3) (Glutathione synthase)	FALSE	FALSE	1.10189	TRUE	1.1411	FALSE
BAHD1	Bromo adjacent homology domain-containing 1 protein (BAH domain-containing protein 1)	FALSE	FALSE	1.10188	FALSE	1.25705	FALSE
SEC31A	Protein transport protein Sec31A (ABP125) (ABP130) (SEC31-like protein 1) (SEC31-related protein A) (Web1-like protein)	FALSE	FALSE	1.10174	FALSE	1.02642	FALSE
RQCD1	Cell differentiation protein RCD1 homolog (Rcd-1) (CCR4-NOT transcription complex subunit 9)	FALSE	FALSE	1.10172	FALSE	1.02303	FALSE
PTPN11	Tyrosine-protein phosphatase non-receptor type 11 (EC 3.1.3.48) (Protein-tyrosine phosphatase 1D) (PTP-1D) (Protein-tyrosine phosphatase 2C) (PTP-2C) (SH-PTP2) (SHP-2) (Shp2) (SH-PTP3)	FALSE	FALSE	1.10167	TRUE	1.00529	FALSE
SGTA	Small glutamine-rich tetratricopeptide repeat-containing protein alpha (Alpha-SGT) (Vpu-binding protein) (UBP)	FALSE	FALSE	1.10156	TRUE	0.978249	FALSE
FOXO1	Forkhead box protein O1 (Forkhead box protein O1A) (Forkhead in rhabdomyosarcoma)	FALSE	FALSE	1.10155	FALSE	1.09373	FALSE
ITM2B	Integral membrane protein 2B (Immature BRI2) (imBRI2) (Protein E25B) (Transmembrane protein BRI) (Bri) [Cleaved into: BRI2, membrane form (Mature BRI2) (mBRI2); BRI2 intracellular domain (BRI2 ICD); BRI2C, soluble form; Bri23 peptide (Bri2-23) (ABri23) (C-terminal peptide) (P23 peptide)]	FALSE	FALSE	1.10136	FALSE	1.11599	FALSE
MYH9	Myosin-9 (Cellular myosin heavy chain, type A) (Myosin heavy chain 9) (Myosin heavy chain, non-muscle IIa) (Non-muscle myosin heavy chain A) (NMMHC-A) (Non-muscle myosin heavy chain IIa) (NMMHC II-a) (NMMHC-IIA)	FALSE	FALSE	1.10134	TRUE	1.00039	FALSE
MCM3	DNA replication licensing factor MCM3 (EC 3.6.4.12) (DNA polymerase alpha holoenzyme-associated protein P1) (P1-MCM3) (RLF subunit beta) (p102)	FALSE	FALSE	1.10106	FALSE	1.07227	FALSE
AHSA1	Activator of 90 kDa heat shock protein ATPase homolog 1 (AHA1) (p38)	FALSE	FALSE	1.10074	TRUE	1.13338	FALSE
MCTS1	Malignant T-cell-amplified sequence 1 (MCT-1) (Multiple copies T-cell malignancies)	FALSE	FALSE	1.1006	FALSE	1.05492	FALSE
IRGQ	Immunity-related GTPase family Q protein	FALSE	FALSE	1.10045	TRUE	1.0522	FALSE
EZH2	Histone-lysine N-methyltransferase EZH2 (EC 2.1.1.43) (ENX-1) (Enhancer of zeste homolog 2) (Lysine N-methyltransferase 6)	FALSE	FALSE	1.10018	FALSE	1.16566	FALSE
SLIT2	Slit homolog 2 protein (Slit-2) [Cleaved into: Slit homolog 2 protein N-product; Slit homolog 2 protein C-product]	FALSE	FALSE	1.10013	FALSE	4.74528	FALSE
MAGT1	Magnesium transporter protein 1 (MagT1) (Implantation-associated protein) (IAP)	FALSE	FALSE	1.09976	TRUE	1.06769	FALSE
NCAPD2	Condensin complex subunit 1 (Chromosome condensation-related SMC-associated protein 1) (Chromosome-associated protein D2) (hCAP-D2) (Non-SMC condensin I complex subunit D2) (XCAP-D2 homolog)	FALSE	FALSE	1.09957	FALSE	1.00003	FALSE
SPATS2L	SPATS2-like protein (DNA polymerase-transactivated protein 6) (Stress granule and nucleolar protein) (SGNP)	FALSE	FALSE	1.09926	FALSE	1.33843	FALSE
MGAT1	Alpha-1,3-mannosyl-glycoprotein 2-beta-N-acetylglucosaminyltransferase (EC 2.4.1.101) (N-glycosyl-oligosaccharide-glycoprotein N-acetylglucosaminyltransferase I) (GNT-I) (GlcNAc-T I)	FALSE	FALSE	1.09918	FALSE	1.11268	FALSE
RAB3GAP2	Rab3 GTPase-activating protein non-catalytic subunit (RGAP-iso) (Rab3 GTPase-activating protein 150 kDa subunit) (Rab3-GAP p150) (Rab3-GAP150) (Rab3-GAP regulatory subunit)	FALSE	FALSE	1.09914	TRUE	1.1793	TRUE
ARL2	ADP-ribosylation factor-like protein 2	FALSE	FALSE	1.09907	TRUE	0.956159	FALSE
PRRC2C	Protein PRRC2C (BAT2 domain-containing protein 1) (HBV X-transactivated gene 2 protein) (HBV XAg-transactivated protein 2) (HLA-B-associated transcript 2-like 2) (Proline-rich and coiled-coil-containing protein 2C)	FALSE	FALSE	1.09889	TRUE	1.12766	TRUE
CSNK1G2-AS1	Uncharacterized protein CSNK1G2-AS1 (CSNK1G2 antisense RNA 1) (CSNK1G2 antisense gene protein 1)	FALSE	FALSE	1.09885	FALSE	0.987144	FALSE
NCBP1	Nuclear cap-binding protein subunit 1 (80 kDa nuclear cap-binding protein) (CBP80) (NCBP 80 kDa subunit)	FALSE	FALSE	1.09872	FALSE	1.06959	FALSE
KANK1	KN motif and ankyrin repeat domain-containing protein 1 (Ankyrin repeat domain-containing protein 15) (Kidney ankyrin repeat-containing protein)	FALSE	FALSE	1.09861	FALSE	1.23729	FALSE
PCDH1	Protocadherin-1 (Cadherin-like protein 1) (Protocadherin-42) (PC42)	FALSE	FALSE	1.09857	FALSE	1.34773	TRUE
DDX19A	ATP-dependent RNA helicase DDX19A (EC 3.6.4.13) (DDX19-like protein) (DEAD box protein 19A)	FALSE	FALSE	1.09857	TRUE	1.02558	FALSE
CTSC	Dipeptidyl peptidase 1 (EC 3.4.14.1) (Cathepsin C) (Cathepsin J) (Dipeptidyl peptidase I) (DPP-I) (DPPI) (Dipeptidyl transferase) [Cleaved into: Dipeptidyl peptidase 1 exclusion domain chain (Dipeptidyl peptidase I exclusion domain chain); Dipeptidyl peptidase 1 heavy chain (Dipeptidyl peptidase I heavy chain); Dipeptidyl peptidase 1 light chain (Dipeptidyl peptidase I light chain)]	FALSE	FALSE	1.09836	FALSE	1.24022	TRUE
RPL32	60S ribosomal protein L32 (Large ribosomal subunit protein eL32)	TRUE	FALSE	1.09818	TRUE	1.08008	FALSE
ACLY	ATP-citrate synthase (EC 2.3.3.8) (ATP-citrate (pro-S-)-lyase) (ACL) (Citrate cleavage enzyme)	FALSE	FALSE	1.09812	FALSE	1.04909	TRUE
PSMD2	26S proteasome non-ATPase regulatory subunit 2 (26S proteasome regulatory subunit RPN1) (26S proteasome regulatory subunit S2) (26S proteasome subunit p97) (Protein 55.11) (Tumor necrosis factor type 1 receptor-associated protein 2)	FALSE	FALSE	1.09804	TRUE	1.02783	FALSE
METAP1	Methionine aminopeptidase 1 (MAP 1) (MetAP 1) (EC 3.4.11.18) (Peptidase M 1)	FALSE	FALSE	1.09802	FALSE	1.07187	FALSE
TCF12	Transcription factor 12 (TCF-12) (Class B basic helix-loop-helix protein 20) (bHLHb20) (DNA-binding protein HTF4) (E-box-binding protein) (Transcription factor HTF-4)	FALSE	FALSE	1.09792	FALSE	1.46927	TRUE
NPLOC4	Nuclear protein localization protein 4 homolog (Protein NPL4)	FALSE	FALSE	1.09785	TRUE	1.01617	FALSE
NEK4	Serine/threonine-protein kinase Nek4 (EC 2.7.11.1) (Never in mitosis A-related kinase 4) (NimA-related protein kinase 4) (Serine/threonine-protein kinase 2) (Serine/threonine-protein kinase NRK2)	FALSE	FALSE	1.09771	FALSE	1.80259	FALSE
ACO1	Cytoplasmic aconitate hydratase (Aconitase) (EC 4.2.1.3) (Citrate hydro-lyase) (Ferritin repressor protein) (Iron regulatory protein 1) (IRP1) (Iron-responsive element-binding protein 1) (IRE-BP 1)	FALSE	FALSE	1.09746	FALSE	0.879718	FALSE
MSH2	DNA mismatch repair protein Msh2 (hMSH2) (MutS protein homolog 2)	FALSE	FALSE	1.09712	FALSE	1.05141	FALSE
PSMA2	Proteasome subunit alpha type-2 (EC 3.4.25.1) (Macropain subunit C3) (Multicatalytic endopeptidase complex subunit C3) (Proteasome component C3)	FALSE	FALSE	1.09704	TRUE	1.06416	FALSE
STAT5B	Signal transducer and activator of transcription 5B	FALSE	FALSE	1.09685	FALSE	1.03549	FALSE
GAPVD1	GTPase-activating protein and VPS9 domain-containing protein 1 (GAPex-5) (Rab5-activating protein 6)	FALSE	FALSE	1.09682	FALSE	1.04137	FALSE
RPS7	40S ribosomal protein S7 (Small ribosomal subunit protein eS7)	TRUE	FALSE	1.09677	TRUE	0.980967	FALSE
TCEAL2	Transcription elongation factor A protein-like 2 (TCEA-like protein 2) (Transcription elongation factor S-II protein-like 2)	FALSE	FALSE	1.09676	FALSE	0.989834	FALSE
VPS25	Vacuolar protein-sorting-associated protein 25 (hVps25) (Dermal papilla-derived protein 9) (ELL-associated protein of 20 kDa) (ESCRT-II complex subunit VPS25)	FALSE	FALSE	1.09674	FALSE	1.13395	FALSE
PRRC2A	Protein PRRC2A (HLA-B-associated transcript 2) (Large proline-rich protein BAT2) (Proline-rich and coiled-coil-containing protein 2A) (Protein G2)	FALSE	FALSE	1.09673	TRUE	1.11342	TRUE
PTMA	Prothymosin alpha [Cleaved into: Prothymosin alpha, N-terminally processed; Thymosin alpha-1]	FALSE	FALSE	1.09673	FALSE	0.976111	FALSE
POLE	DNA polymerase epsilon catalytic subunit A (EC 2.7.7.7) (DNA polymerase II subunit A)	FALSE	FALSE	1.09646	FALSE	1.12939	FALSE
UBR5	E3 ubiquitin-protein ligase UBR5 (EC 2.3.2.26) (E3 ubiquitin-protein ligase, HECT domain-containing 1) (HECT-type E3 ubiquitin transferase UBR5) (Hyperplastic discs protein homolog) (hHYD) (Progestin-induced protein)	FALSE	FALSE	1.09633	FALSE	1.03406	FALSE
FNBP1L	Formin-binding protein 1-like (Transducer of Cdc42-dependent actin assembly protein 1) (Toca-1)	FALSE	FALSE	1.09621	TRUE	0.985204	FALSE
KIF4A	Chromosome-associated kinesin KIF4A (Chromokinesin-A)	FALSE	FALSE	1.09608	TRUE	1.05833	FALSE
CNOT10	CCR4-NOT transcription complex subunit 10	FALSE	FALSE	1.09599	FALSE	1.08782	FALSE
NIT2	Omega-amidase NIT2 (EC 3.5.1.3) (Nitrilase homolog 2)	FALSE	FALSE	1.09593	FALSE	1.20376	TRUE
UBE2I	SUMO-conjugating enzyme UBC9 (EC 2.3.2.-) (RING-type E3 SUMO transferase UBC9) (SUMO-protein ligase) (Ubiquitin carrier protein 9) (Ubiquitin carrier protein I) (Ubiquitin-conjugating enzyme E2 I) (Ubiquitin-protein ligase I) (p18)	FALSE	FALSE	1.09542	FALSE	1.03812	FALSE
FAM120A	Constitutive coactivator of PPAR-gamma-like protein 1 (Oxidative stress-associated Src activator) (Protein FAM120A)	FALSE	FALSE	1.09539	FALSE	1.06445	FALSE
PTBP3	Polypyrimidine tract-binding protein 3 (Regulator of differentiation 1) (Rod1)	FALSE	FALSE	1.09527	FALSE	1.11282	FALSE
CHMP5	Charged multivesicular body protein 5 (Chromatin-modifying protein 5) (SNF7 domain-containing protein 2) (Vacuolar protein sorting-associated protein 60) (Vps60) (hVps60)	FALSE	FALSE	1.09526	FALSE	1.05964	FALSE
CLP1	Polyribonucleotide 5'-hydroxyl-kinase Clp1 (EC 2.7.1.78) (Polyadenylation factor Clp1) (Polynucleotide kinase Clp1) (Pre-mRNA cleavage complex II protein Clp1)	FALSE	FALSE	1.09522	FALSE	1.16972	TRUE
BRD4	Bromodomain-containing protein 4 (Protein HUNK1)	FALSE	FALSE	1.09513	FALSE	1.08574	FALSE
PWP1	Periodic tryptophan protein 1 homolog (Keratinocyte protein IEF SSP 9502)	FALSE	FALSE	1.09504	FALSE	1.26536	FALSE
PSMC6	26S protease regulatory subunit 10B (26S proteasome AAA-ATPase subunit RPT4) (Proteasome 26S subunit ATPase 6) (Proteasome subunit p42)	FALSE	FALSE	1.09489	TRUE	1.02488	FALSE
USMG5	Up-regulated during skeletal muscle growth protein 5 (Diabetes-associated protein in insulin-sensitive tissues) (HCV F-transactivated protein 2)	FALSE	FALSE	1.09486	FALSE	1.33481	FALSE
CLSPN	Claspin (hClaspin)	FALSE	FALSE	1.09459	FALSE	0.957529	FALSE
TSSC4	Protein TSSC4 (Tumor-suppressing STF cDNA 4 protein) (Tumor-suppressing subchromosomal transferable fragment candidate gene 4 protein)	FALSE	FALSE	1.09449	FALSE	0.934157	FALSE
PSMD3	26S proteasome non-ATPase regulatory subunit 3 (26S proteasome regulatory subunit RPN3) (26S proteasome regulatory subunit S3) (Proteasome subunit p58)	FALSE	FALSE	1.09446	TRUE	1.03988	FALSE
MYH10	Myosin-10 (Cellular myosin heavy chain, type B) (Myosin heavy chain 10) (Myosin heavy chain, non-muscle IIb) (Non-muscle myosin heavy chain B) (NMMHC-B) (Non-muscle myosin heavy chain IIb) (NMMHC II-b) (NMMHC-IIB)	FALSE	FALSE	1.09436	TRUE	0.99071	FALSE
ERLIN1	Erlin-1 (Endoplasmic reticulum lipid raft-associated protein 1) (Protein KE04) (Stomatin-prohibitin-flotillin-HflC/K domain-containing protein 1) (SPFH domain-containing protein 1)	FALSE	FALSE	1.09416	FALSE	0.999151	FALSE
RPS5	40S ribosomal protein S5 (Small ribosomal subunit protein uS7) [Cleaved into: 40S ribosomal protein S5, N-terminally processed]	TRUE	FALSE	1.09414	TRUE	1.03618	FALSE
RPS8	40S ribosomal protein S8 (Small ribosomal subunit protein eS8)	TRUE	FALSE	1.09408	TRUE	1.00446	FALSE
NCAPH	Condensin complex subunit 2 (Barren homolog protein 1) (Chromosome-associated protein H) (hCAP-H) (Non-SMC condensin I complex subunit H) (XCAP-H homolog)	FALSE	FALSE	1.09406	FALSE	1.06634	FALSE
PDCD10	Programmed cell death protein 10 (Cerebral cavernous malformations 3 protein) (TF-1 cell apoptosis-related protein 15)	FALSE	FALSE	1.09401	TRUE	1.01864	FALSE
YBX1	Nuclease-sensitive element-binding protein 1 (CCAAT-binding transcription factor I subunit A) (CBF-A) (DNA-binding protein B) (DBPB) (Enhancer factor I subunit A) (EFI-A) (Y-box transcription factor) (Y-box-binding protein 1) (YB-1)	FALSE	FALSE	1.09393	TRUE	1.0426	FALSE
C9orf78	Uncharacterized protein C9orf78 (Hepatocellular carcinoma-associated antigen 59)	FALSE	FALSE	1.09384	TRUE	1.26646	FALSE
TTF1	Transcription termination factor 1 (TTF-1) (RNA polymerase I termination factor) (Transcription termination factor I) (TTF-I)	FALSE	FALSE	1.09359	FALSE	1.27938	FALSE
RPS27A	Ubiquitin-40S ribosomal protein S27a (Ubiquitin carboxyl extension protein 80) [Cleaved into: Ubiquitin; 40S ribosomal protein S27a (Small ribosomal subunit protein eS31)]	TRUE	FALSE	1.09341	FALSE	1.08709	FALSE
KDM2A	Lysine-specific demethylase 2A (EC 1.14.11.27) (CXXC-type zinc finger protein 8) (F-box and leucine-rich repeat protein 11) (F-box protein FBL7) (F-box protein Lilina) (F-box/LRR-repeat protein 11) (JmjC domain-containing histone demethylation protein 1A) ([Histone-H3]-lysine-36 demethylase 1A)	FALSE	FALSE	1.09304	FALSE	1.3189	FALSE
PSMD7	26S proteasome non-ATPase regulatory subunit 7 (26S proteasome regulatory subunit RPN8) (26S proteasome regulatory subunit S12) (Mov34 protein homolog) (Proteasome subunit p40)	FALSE	FALSE	1.09295	TRUE	1.02992	FALSE
BCL9	B-cell CLL/lymphoma 9 protein (B-cell lymphoma 9 protein) (Bcl-9) (Protein legless homolog)	FALSE	FALSE	1.09286	FALSE	1.2117	FALSE
KPNA3	Importin subunit alpha-4 (Importin alpha Q2) (Qip2) (Karyopherin subunit alpha-3) (SRP1-gamma)	FALSE	FALSE	1.09263	TRUE	1.05454	FALSE
ARF4	ADP-ribosylation factor 4	FALSE	FALSE	1.09257	FALSE	0.958843	FALSE
ENAH	Protein enabled homolog	FALSE	FALSE	1.09246	TRUE	1.22855	FALSE
RACK1	Receptor of activated protein C kinase 1 (Cell proliferation-inducing gene 21 protein) (Guanine nucleotide-binding protein subunit beta-2-like 1) (Guanine nucleotide-binding protein subunit beta-like protein 12.3) (Human lung cancer oncogene 7 protein) (HLC-7) (Receptor for activated C kinase) (Small ribosomal subunit protein RACK1) [Cleaved into: Receptor of activated protein C kinase 1, N-termi…	TRUE	FALSE	1.09238	FALSE	0.991538	FALSE
INTS9	Integrator complex subunit 9 (Int9) (Protein related to CPSF subunits of 74 kDa) (RC-74)	FALSE	FALSE	1.09236	FALSE	1.13208	FALSE
MCRS1	Microspherule protein 1 (58 kDa microspherule protein) (Cell cycle-regulated factor p78) (INO80 complex subunit J) (MCRS2)	FALSE	FALSE	1.09235	FALSE	1.11844	FALSE
ENOSF1	Mitochondrial enolase superfamily member 1 (EC 4.2.1.68) (Antisense RNA to thymidylate synthase) (rTS) (L-fuconate dehydratase)	FALSE	FALSE	1.09233	FALSE	1.32193	FALSE
CLYBL	Citrate lyase subunit beta-like protein, mitochondrial (Citrate lyase beta-like) (Beta-methylmalate synthase) (EC 2.3.3.-) (Malate synthase) (EC 2.3.3.9)	FALSE	TRUE	1.09229	FALSE	1.16374	FALSE
F8A1	Factor VIII intron 22 protein (CpG island protein)	FALSE	FALSE	1.09225	FALSE	1.02577	FALSE
INF2	Inverted formin-2 (HBEBP2-binding protein C)	FALSE	FALSE	1.09224	FALSE	0.95074	FALSE
FLAD1	FAD synthase (EC 2.7.7.2) (FAD pyrophosphorylase) (FMN adenylyltransferase) (Flavin adenine dinucleotide synthase) [Includes: Molybdenum cofactor biosynthesis protein-like region; FAD synthase region]	FALSE	FALSE	1.0922	FALSE	1.18493	FALSE
PPP1R12A	Protein phosphatase 1 regulatory subunit 12A (Myosin phosphatase-targeting subunit 1) (Myosin phosphatase target subunit 1) (Protein phosphatase myosin-binding subunit)	FALSE	FALSE	1.09216	TRUE	1.02389	FALSE
SSRP1	FACT complex subunit SSRP1 (Chromatin-specific transcription elongation factor 80 kDa subunit) (Facilitates chromatin transcription complex 80 kDa subunit) (FACT 80 kDa subunit) (FACTp80) (Facilitates chromatin transcription complex subunit SSRP1) (Recombination signal sequence recognition protein 1) (Structure-specific recognition protein 1) (hSSRP1) (T160)	FALSE	FALSE	1.09212	TRUE	1.01459	FALSE
JADE1	Protein Jade-1 (Jade family PHD finger protein 1) (PHD finger protein 17)	FALSE	FALSE	1.09202	FALSE	1.31872	TRUE
ZCCHC11	Terminal uridylyltransferase 4 (TUTase 4) (EC 2.7.7.52) (Zinc finger CCHC domain-containing protein 11)	FALSE	FALSE	1.09201	FALSE	0.9699	FALSE
PQBP1	Polyglutamine-binding protein 1 (PQBP-1) (38 kDa nuclear protein containing a WW domain) (Npw38) (Polyglutamine tract-binding protein 1)	FALSE	FALSE	1.09192	TRUE	1.07325	FALSE
PAFAH1B3	Platelet-activating factor acetylhydrolase IB subunit gamma (EC 3.1.1.47) (PAF acetylhydrolase 29 kDa subunit) (PAF-AH 29 kDa subunit) (PAF-AH subunit gamma) (PAFAH subunit gamma)	FALSE	FALSE	1.09191	TRUE	0.911094	FALSE
ISYNA1	Inositol-3-phosphate synthase 1 (IPS 1) (EC 5.5.1.4) (Myo-inositol 1-phosphate synthase) (MI-1-P synthase) (MIP synthase) (hIPS) (Myo-inositol 1-phosphate synthase A1) (hINO1)	FALSE	FALSE	1.0918	FALSE	1.03712	FALSE
VPS4A	Vacuolar protein sorting-associated protein 4A (EC 3.6.4.6) (Protein SKD2) (VPS4-1) (hVPS4)	FALSE	FALSE	1.09171	FALSE	0.944106	FALSE
RPS24	40S ribosomal protein S24 (Small ribosomal subunit protein eS24)	TRUE	FALSE	1.09166	FALSE	1.00599	FALSE
MSH6	DNA mismatch repair protein Msh6 (hMSH6) (G/T mismatch-binding protein) (GTBP) (GTMBP) (MutS protein homolog 6) (MutS-alpha 160 kDa subunit) (p160)	FALSE	FALSE	1.09138	FALSE	1.10857	FALSE
PEF1	Peflin (PEF protein with a long N-terminal hydrophobic domain) (Penta-EF hand domain-containing protein 1)	FALSE	FALSE	1.09124	FALSE	1.0126	FALSE
NA	NA	NA	NA	1.09115	NA	0.945139	NA
RPS16	40S ribosomal protein S16 (Small ribosomal subunit protein uS9)	TRUE	FALSE	1.0911	FALSE	0.984822	FALSE
TBC1D5	TBC1 domain family member 5	FALSE	FALSE	1.09106	FALSE	1.22207	FALSE
RCC2	Protein RCC2 (RCC1-like protein TD-60) (Telophase disk protein of 60 kDa)	FALSE	FALSE	1.09105	TRUE	1.04347	FALSE
RPS4X	40S ribosomal protein S4, X isoform (SCR10) (Single copy abundant mRNA protein) (Small ribosomal subunit protein eS4)	TRUE	FALSE	1.091	TRUE	1.03347	FALSE
KARS	Lysine--tRNA ligase (EC 6.1.1.6) (Lysyl-tRNA synthetase) (LysRS)	FALSE	FALSE	1.09085	TRUE	0.997394	FALSE
COPB1	Coatomer subunit beta (Beta-coat protein) (Beta-COP)	FALSE	FALSE	1.09062	FALSE	1.0429	FALSE
KIAA1522	Uncharacterized protein KIAA1522	FALSE	FALSE	1.09057	FALSE	1.03545	FALSE
RPL10	60S ribosomal protein L10 (Laminin receptor homolog) (Large ribosomal subunit protein uL16) (Protein QM) (Tumor suppressor QM)	TRUE	FALSE	1.09055	TRUE	1.04075	FALSE
MAP7	Ensconsin (Epithelial microtubule-associated protein of 115 kDa) (E-MAP-115) (Microtubule-associated protein 7) (MAP-7)	FALSE	FALSE	1.09023	FALSE	0.974472	FALSE
ATF7IP	Activating transcription factor 7-interacting protein 1 (ATF-interacting protein) (ATF-IP) (ATF7-interacting protein) (ATFa-associated modulator) (hAM) (MBD1-containing chromatin-associated factor 1) (P621)	FALSE	FALSE	1.09022	FALSE	1.13045	FALSE
ECT2	Protein ECT2 (Epithelial cell-transforming sequence 2 oncogene)	FALSE	FALSE	1.09018	FALSE	1.06524	FALSE
N4BP3	NEDD4-binding protein 3 (N4BP3)	FALSE	FALSE	1.09006	FALSE	1.11133	FALSE
RPL38	60S ribosomal protein L38 (Large ribosomal subunit protein eL38)	TRUE	FALSE	1.09005	TRUE	1.06104	FALSE
MAZ	Myc-associated zinc finger protein (MAZI) (Pur-1) (Purine-binding transcription factor) (Serum amyloid A-activating factor-1) (SAF-1) (Transcription factor Zif87) (ZF87) (Zinc finger protein 801)	FALSE	FALSE	1.08999	FALSE	1.40051	TRUE
RPL36A	60S ribosomal protein L36a (60S ribosomal protein L44) (Cell growth-inhibiting gene 15 protein) (Cell migration-inducing gene 6 protein) (Large ribosomal subunit protein eL42)	TRUE	FALSE	1.08994	FALSE	1.02165	FALSE
ZC2HC1A	Zinc finger C2HC domain-containing protein 1A	FALSE	FALSE	1.08972	FALSE	0.939988	FALSE
DDX1	ATP-dependent RNA helicase DDX1 (EC 3.6.4.13) (DEAD box protein 1) (DEAD box protein retinoblastoma) (DBP-RB)	FALSE	FALSE	1.08956	TRUE	0.983634	FALSE
ARFIP1	Arfaptin-1 (ADP-ribosylation factor-interacting protein 1)	FALSE	FALSE	1.08935	TRUE	1.05371	FALSE
FAM98B	Protein FAM98B	FALSE	FALSE	1.08932	FALSE	0.99675	FALSE
CCNA2	Cyclin-A2 (Cyclin-A) (Cyclin A)	FALSE	FALSE	1.08932	FALSE	1.0237	FALSE
RPS14	40S ribosomal protein S14 (Small ribosomal subunit protein uS11)	TRUE	FALSE	1.08931	TRUE	1.03084	FALSE
RPL26	60S ribosomal protein L26 (Large ribosomal subunit protein uL24)	TRUE	FALSE	1.08924	TRUE	1.07405	FALSE
TPMT	Thiopurine S-methyltransferase (EC 2.1.1.67) (Thiopurine methyltransferase)	FALSE	FALSE	1.0892	FALSE	1.05391	FALSE
RCOR3	REST corepressor 3	FALSE	FALSE	1.08914	FALSE	1.3543	FALSE
CTDP1	RNA polymerase II subunit A C-terminal domain phosphatase (EC 3.1.3.16) (TFIIF-associating CTD phosphatase)	FALSE	FALSE	1.08908	FALSE	1.08238	FALSE
WASHC4	WASH complex subunit 4 (Strumpellin and WASH-interacting protein) (SWIP) (WASH complex subunit SWIP)	FALSE	FALSE	1.08903	FALSE	0.905219	FALSE
WASH2P	WAS protein family homolog 2 (CXYorf1-like protein on chromosome 2) (Protein FAM39B)	FALSE	FALSE	1.0889	FALSE	0.927951	FALSE
TMEM214	Transmembrane protein 214	FALSE	FALSE	1.08884	TRUE	1.07507	FALSE
RPS12	40S ribosomal protein S12 (Small ribosomal subunit protein eS12)	TRUE	FALSE	1.08865	FALSE	1.0055	FALSE
FAM98A	Protein FAM98A	FALSE	FALSE	1.08863	TRUE	1.07693	FALSE
DCP1B	mRNA-decapping enzyme 1B (EC 3.-.-.-)	FALSE	FALSE	1.08856	FALSE	1.24697	TRUE
CMTR1	Cap-specific mRNA (nucleoside-2'-O-)-methyltransferase 1 (EC 2.1.1.57) (Cap methyltransferase 1) (Cap1 2'O-ribose methyltransferase 1) (MTr1) (hMTr1) (FtsJ methyltransferase domain-containing protein 2) (Interferon-stimulated gene 95 kDa protein) (ISG95)	FALSE	FALSE	1.08835	FALSE	1.13651	FALSE
SLC4A2	Anion exchange protein 2 (AE 2) (Anion exchanger 2) (Non-erythroid band 3-like protein) (BND3L) (Solute carrier family 4 member 2)	FALSE	FALSE	1.08829	FALSE	0.972028	FALSE
NTHL1	Endonuclease III-like protein 1 (hNTH1) (EC 3.2.2.-) (EC 4.2.99.18) (Bifunctional DNA N-glycosylase/DNA-(apurinic or apyrimidinic site) lyase) (DNA glycosylase/AP lyase)	FALSE	FALSE	1.08827	FALSE	0.917857	FALSE
MIA3	Melanoma inhibitory activity protein 3 (C219-reactive peptide) (D320) (Transport and Golgi organization protein 1)	FALSE	FALSE	1.08825	TRUE	1.25114	FALSE
METTL14	N6-adenosine-methyltransferase subunit METTL14 (EC 2.1.1.62) (Methyltransferase-like protein 14) (hMETTL14)	FALSE	FALSE	1.08823	FALSE	1.0393	FALSE
SLC30A6	Zinc transporter 6 (ZnT-6) (Solute carrier family 30 member 6)	FALSE	FALSE	1.08818	FALSE	1.13202	FALSE
TPST1	Protein-tyrosine sulfotransferase 1 (EC 2.8.2.20) (Tyrosylprotein sulfotransferase 1) (TPST-1)	FALSE	FALSE	1.08806	FALSE	1.19318	FALSE
UBXN1	UBX domain-containing protein 1 (SAPK substrate protein 1) (UBA/UBX 33.3 kDa protein)	FALSE	FALSE	1.08797	FALSE	0.993161	FALSE
RUFY1	RUN and FYVE domain-containing protein 1 (FYVE-finger protein EIP1) (La-binding protein 1) (Rab4-interacting protein) (Zinc finger FYVE domain-containing protein 12)	FALSE	FALSE	1.08792	FALSE	1.09661	FALSE
SMG5	Protein SMG5 (EST1-like protein B) (LPTS-RP1) (LPTS-interacting protein) (SMG-5 homolog) (hSMG-5)	FALSE	FALSE	1.08791	FALSE	1.23814	FALSE
NCKIPSD	NCK-interacting protein with SH3 domain (54 kDa VacA-interacting protein) (54 kDa vimentin-interacting protein) (VIP54) (90 kDa SH3 protein interacting with Nck) (AF3p21) (Dia-interacting protein 1) (DIP-1) (Diaphanous protein-interacting protein) (SH3 adapter protein SPIN90) (WASP-interacting SH3-domain protein) (WISH) (Wiskott-Aldrich syndrome protein-interacting protein)	FALSE	FALSE	1.08789	FALSE	1.18809	FALSE
PRR11	Proline-rich protein 11	FALSE	FALSE	1.08786	FALSE	0.926933	FALSE
SFSWAP	Splicing factor, suppressor of white-apricot homolog (Splicing factor, arginine/serine-rich 8) (Suppressor of white apricot protein homolog)	FALSE	FALSE	1.08781	FALSE	1.05122	FALSE
CSK	Tyrosine-protein kinase CSK (EC 2.7.10.2) (C-Src kinase) (Protein-tyrosine kinase CYL)	FALSE	FALSE	1.08772	FALSE	0.926941	FALSE
MED4	Mediator of RNA polymerase II transcription subunit 4 (Activator-recruited cofactor 36 kDa component) (ARC36) (Mediator complex subunit 4) (TRAP/SMCC/PC2 subunit p36 subunit) (Vitamin D3 receptor-interacting protein complex 36 kDa component) (DRIP36)	FALSE	FALSE	1.08768	FALSE	1.13368	FALSE
ACY1	Aminoacylase-1 (ACY-1) (EC 3.5.1.14) (N-acyl-L-amino-acid amidohydrolase)	FALSE	FALSE	1.08767	FALSE	0.978882	FALSE
SMAD5	Mothers against decapentaplegic homolog 5 (MAD homolog 5) (Mothers against DPP homolog 5) (JV5-1) (SMAD family member 5) (SMAD 5) (Smad5) (hSmad5)	FALSE	FALSE	1.08763	FALSE	1.02616	FALSE
KIF21A	Kinesin-like protein KIF21A (Kinesin-like protein KIF2) (Renal carcinoma antigen NY-REN-62)	FALSE	FALSE	1.08756	FALSE	1.10961	FALSE
DTD1	D-tyrosyl-tRNA(Tyr) deacylase 1 (EC 3.1.-.-) (DNA-unwinding element-binding protein B) (DUE-B) (Histidyl-tRNA synthase-related)	FALSE	FALSE	1.08755	FALSE	0.970317	FALSE
RAPGEF1	Rap guanine nucleotide exchange factor 1 (CRK SH3-binding GNRP) (Guanine nucleotide-releasing factor 2) (Protein C3G)	FALSE	FALSE	1.08735	FALSE	1.65174	FALSE
SRSF5	Serine/arginine-rich splicing factor 5 (Delayed-early protein HRS) (Pre-mRNA-splicing factor SRP40) (Splicing factor, arginine/serine-rich 5)	FALSE	FALSE	1.08733	FALSE	1.09469	FALSE
DENND4B	DENN domain-containing protein 4B	FALSE	FALSE	1.08731	FALSE	1.13504	FALSE
MAPKAPK5	MAP kinase-activated protein kinase 5 (MAPK-activated protein kinase 5) (MAPKAP kinase 5) (MAPKAP-K5) (MAPKAPK-5) (MK-5) (MK5) (EC 2.7.11.1) (p38-regulated/activated protein kinase) (PRAK)	FALSE	FALSE	1.08702	FALSE	0.949139	FALSE
RPS3	40S ribosomal protein S3 (EC 4.2.99.18) (Small ribosomal subunit protein uS3)	TRUE	FALSE	1.087	TRUE	1.01326	FALSE
STX17	Syntaxin-17	FALSE	FALSE	1.08698	FALSE	1.00383	FALSE
PPIL4	Peptidyl-prolyl cis-trans isomerase-like 4 (PPIase) (EC 5.2.1.8) (Cyclophilin-like protein PPIL4) (Rotamase PPIL4)	FALSE	FALSE	1.08697	FALSE	1.0574	FALSE
NELFE	Negative elongation factor E (NELF-E) (RNA-binding protein RD)	FALSE	FALSE	1.0869	TRUE	1.07263	FALSE
RAF1	RAF proto-oncogene serine/threonine-protein kinase (EC 2.7.11.1) (Proto-oncogene c-RAF) (cRaf) (Raf-1)	FALSE	FALSE	1.08689	FALSE	1.10998	FALSE
WIPI2	WD repeat domain phosphoinositide-interacting protein 2 (WIPI-2) (WIPI49-like protein 2)	FALSE	FALSE	1.08683	FALSE	0.972456	FALSE
NOS1AP	Carboxyl-terminal PDZ ligand of neuronal nitric oxide synthase protein (C-terminal PDZ ligand of neuronal nitric oxide synthase protein) (Nitric oxide synthase 1 adaptor protein)	FALSE	FALSE	1.0868	FALSE	1.67769	TRUE
EXTL2	Exostosin-like 2 (EC 2.4.1.223) (Alpha-1,4-N-acetylhexosaminyltransferase EXTL2) (Alpha-GalNAcT EXTL2) (EXT-related protein 2) (Glucuronyl-galactosyl-proteoglycan 4-alpha-N-acetylglucosaminyltransferase) [Cleaved into: Processed exostosin-like 2]	FALSE	FALSE	1.08665	FALSE	1.3082	TRUE
ZNF397	Zinc finger protein 397 (Zinc finger and SCAN domain-containing protein 15) (Zinc finger protein 47)	FALSE	FALSE	1.08658	FALSE	1.01629	FALSE
PSMB5	Proteasome subunit beta type-5 (EC 3.4.25.1) (Macropain epsilon chain) (Multicatalytic endopeptidase complex epsilon chain) (Proteasome chain 6) (Proteasome epsilon chain) (Proteasome subunit MB1) (Proteasome subunit X)	FALSE	FALSE	1.08655	TRUE	1.07521	FALSE
SLC38A9	Sodium-coupled neutral amino acid transporter 9 (Solute carrier family 38 member 9) (Up-regulated in lung cancer 11)	FALSE	FALSE	1.08652	FALSE	1.05569	FALSE
PRCC	Proline-rich protein PRCC (Papillary renal cell carcinoma translocation-associated gene protein)	FALSE	FALSE	1.08641	FALSE	1.31439	TRUE
ERGIC3	Endoplasmic reticulum-Golgi intermediate compartment protein 3 (Serologically defined breast cancer antigen NY-BR-84)	FALSE	FALSE	1.0864	FALSE	1.21469	FALSE
RPF1	Ribosome production factor 1 (Brix domain-containing protein 5) (Ribosome biogenesis protein RPF1)	FALSE	FALSE	1.08632	FALSE	1.23642	FALSE
SNAP29	Synaptosomal-associated protein 29 (SNAP-29) (Soluble 29 kDa NSF attachment protein) (Vesicle-membrane fusion protein SNAP-29)	FALSE	FALSE	1.08608	FALSE	0.951255	FALSE
2017-09-09	Septin-9 (MLL septin-like fusion protein MSF-A) (MLL septin-like fusion protein) (Ovarian/Breast septin) (Ov/Br septin) (Septin D1)	FALSE	FALSE	1.08606	NA	1.01708	NA
CUL4B	Cullin-4B (CUL-4B)	FALSE	FALSE	1.08605	TRUE	1.00378	FALSE
DDX51	ATP-dependent RNA helicase DDX51 (EC 3.6.4.13) (DEAD box protein 51)	FALSE	FALSE	1.08601	FALSE	1.11923	FALSE
SELENOW	Selenoprotein W (SelW)	FALSE	FALSE	1.08589	FALSE	1.01546	FALSE
RPL36	60S ribosomal protein L36 (Large ribosomal subunit protein eL36)	TRUE	FALSE	1.08572	FALSE	1.07335	FALSE
MED8	Mediator of RNA polymerase II transcription subunit 8 (Activator-recruited cofactor 32 kDa component) (ARC32) (Mediator complex subunit 8)	FALSE	FALSE	1.08572	FALSE	1.1137	FALSE
GTF2F2	General transcription factor IIF subunit 2 (EC 3.6.4.12) (ATP-dependent helicase GTF2F2) (General transcription factor IIF 30 kDa subunit) (Transcription initiation factor IIF subunit beta) (TFIIF-beta) (Transcription initiation factor RAP30)	FALSE	FALSE	1.08569	TRUE	1.00969	FALSE
PCNA	Proliferating cell nuclear antigen (PCNA) (Cyclin)	FALSE	FALSE	1.08565	TRUE	1.04073	FALSE
YTHDF3	YTH domain-containing family protein 3	FALSE	FALSE	1.08564	FALSE	1.11486	TRUE
RPL28	60S ribosomal protein L28 (Large ribosomal subunit protein eL28)	TRUE	FALSE	1.08554	TRUE	1.08366	FALSE
PLCH1	1-phosphatidylinositol 4,5-bisphosphate phosphodiesterase eta-1 (EC 3.1.4.11) (Phosphoinositide phospholipase C-eta-1) (Phospholipase C-eta-1) (PLC-eta-1) (Phospholipase C-like protein 3) (PLC-L3)	FALSE	FALSE	1.08549	FALSE	1.46546	FALSE
NA	NA	NA	NA	1.08528	NA	1.18657	NA
XRCC6	X-ray repair cross-complementing protein 6 (EC 3.6.4.-) (EC 4.2.99.-) (5'-deoxyribose-5-phosphate lyase Ku70) (5'-dRP lyase Ku70) (70 kDa subunit of Ku antigen) (ATP-dependent DNA helicase 2 subunit 1) (ATP-dependent DNA helicase II 70 kDa subunit) (CTC box-binding factor 75 kDa subunit) (CTC75) (CTCBF) (DNA repair protein XRCC6) (Lupus Ku autoantigen protein p70) (Ku70) (Thyroid-lupus autoantige…	FALSE	FALSE	1.08525	TRUE	1.05315	FALSE
UBR7	Putative E3 ubiquitin-protein ligase UBR7 (EC 2.3.2.27) (N-recognin-7) (RING-type E3 ubiquitin transferase UBR7)	FALSE	FALSE	1.08522	TRUE	0.963158	FALSE
RPL30	60S ribosomal protein L30 (Large ribosomal subunit protein eL30)	TRUE	FALSE	1.08517	TRUE	1.03668	FALSE
ACOT9	Acyl-coenzyme A thioesterase 9, mitochondrial (Acyl-CoA thioesterase 9) (EC 3.1.2.-) (Acyl-CoA thioester hydrolase 9)	FALSE	TRUE	1.08511	FALSE	1.20127	FALSE
KATNB1	Katanin p80 WD40 repeat-containing subunit B1 (Katanin p80 subunit B1) (p80 katanin)	FALSE	FALSE	1.0851	FALSE	0.957174	FALSE
BRAP	BRCA1-associated protein (EC 2.3.2.27) (BRAP2) (Impedes mitogenic signal propagation) (IMP) (RING finger protein 52) (RING-type E3 ubiquitin transferase BRAP2) (Renal carcinoma antigen NY-REN-63)	FALSE	FALSE	1.08508	FALSE	0.897952	FALSE
EXOC8	Exocyst complex component 8 (Exocyst complex 84 kDa subunit)	FALSE	FALSE	1.08506	FALSE	1.15397	FALSE
CARM1	Histone-arginine methyltransferase CARM1 (EC 2.1.1.319) (Coactivator-associated arginine methyltransferase 1) (Protein arginine N-methyltransferase 4)	FALSE	FALSE	1.08502	FALSE	0.947273	FALSE
AS3MT	Arsenite methyltransferase (EC 2.1.1.137) (Methylarsonite methyltransferase) (S-adenosyl-L-methionine:arsenic(III) methyltransferase)	FALSE	FALSE	1.08496	FALSE	0.97109	FALSE
HSBP1	Heat shock factor-binding protein 1 (Nasopharyngeal carcinoma-associated antigen 13) (NPC-A-13)	FALSE	FALSE	1.08492	TRUE	1.00651	FALSE
KIF1BP	KIF1-binding protein	FALSE	FALSE	1.08491	FALSE	1.02198	FALSE
HAUS7	HAUS augmin-like complex subunit 7 (26S proteasome-associated UCH37-interacting protein 1) (UCHL5-interacting protein) (X-linked protein STS1769)	FALSE	FALSE	1.08486	FALSE	1.19183	FALSE
FAM49B	Protein FAM49B (L1)	FALSE	FALSE	1.08482	FALSE	0.990072	FALSE
CDK11B	Cyclin-dependent kinase 11B (EC 2.7.11.22) (Cell division cycle 2-like protein kinase 1) (CLK-1) (Cell division protein kinase 11B) (Galactosyltransferase-associated protein kinase p58/GTA) (PITSLRE serine/threonine-protein kinase CDC2L1) (p58 CLK-1)	FALSE	FALSE	1.08474	FALSE	1.01003	FALSE
GALK1	Galactokinase (EC 2.7.1.6) (Galactose kinase)	FALSE	FALSE	1.08459	FALSE	1.07572	FALSE
GYS1	Glycogen [starch] synthase, muscle (EC 2.4.1.11)	FALSE	FALSE	1.08451	FALSE	1.01069	FALSE
MTMR2	Myotubularin-related protein 2 (Phosphatidylinositol-3,5-bisphosphate 3-phosphatase) (EC 3.1.3.95) (Phosphatidylinositol-3-phosphate phosphatase) (EC 3.1.3.64)	FALSE	FALSE	1.08446	FALSE	1.20044	TRUE
GMEB2	Glucocorticoid modulatory element-binding protein 2 (GMEB-2) (DNA-binding protein p79PIF) (Parvovirus initiation factor p79) (PIF p79)	FALSE	FALSE	1.08439	FALSE	1.18048	FALSE
TSC1	Hamartin (Tuberous sclerosis 1 protein)	FALSE	FALSE	1.08438	FALSE	0.945664	FALSE
KHSRP	Far upstream element-binding protein 2 (FUSE-binding protein 2) (KH type-splicing regulatory protein) (KSRP) (p75)	FALSE	FALSE	1.08437	FALSE	1.05022	FALSE
TSG101	Tumor susceptibility gene 101 protein (ESCRT-I complex subunit TSG101)	FALSE	FALSE	1.08437	FALSE	1.09917	FALSE
OTUD4	OTU domain-containing protein 4 (EC 3.4.19.12) (HIV-1-induced protein HIN-1)	FALSE	FALSE	1.08414	FALSE	1.1877	FALSE
PATL1	Protein PAT1 homolog 1 (PAT1-like protein 1) (Protein PAT1 homolog b) (Pat1b) (hPat1b)	FALSE	FALSE	1.08409	TRUE	0.912089	FALSE
NSUN2	tRNA (cytosine(34)-C(5))-methyltransferase (EC 2.1.1.203) (Myc-induced SUN domain-containing protein) (Misu) (NOL1/NOP2/Sun domain family member 2) (Substrate of AIM1/Aurora kinase B) (tRNA (cytosine-5-)-methyltransferase) (tRNA methyltransferase 4 homolog) (hTrm4)	FALSE	FALSE	1.08403	TRUE	1.04869	FALSE
RAB5A	Ras-related protein Rab-5A	FALSE	FALSE	1.084	TRUE	1.05534	FALSE
MAP2K4	Dual specificity mitogen-activated protein kinase kinase 4 (MAP kinase kinase 4) (MAPKK 4) (EC 2.7.12.2) (JNK-activating kinase 1) (MAPK/ERK kinase 4) (MEK 4) (SAPK/ERK kinase 1) (SEK1) (Stress-activated protein kinase kinase 1) (SAPK kinase 1) (SAPKK-1) (SAPKK1) (c-Jun N-terminal kinase kinase 1) (JNKK)	FALSE	FALSE	1.08393	FALSE	1.08456	FALSE
UACA	Uveal autoantigen with coiled-coil domains and ankyrin repeats	FALSE	FALSE	1.08387	FALSE	1.07324	FALSE
HAUS8	HAUS augmin-like complex subunit 8 (HEC1/NDC80-interacting centrosome-associated protein 1) (Sarcoma antigen NY-SAR-48)	FALSE	FALSE	1.08376	FALSE	1.12414	FALSE
EIF3L	Eukaryotic translation initiation factor 3 subunit L (eIF3l) (Eukaryotic translation initiation factor 3 subunit 6-interacting protein) (Eukaryotic translation initiation factor 3 subunit E-interacting protein)	FALSE	FALSE	1.08372	TRUE	1.00305	FALSE
ADGRA3	Adhesion G protein-coupled receptor A3 (G-protein coupled receptor 125)	FALSE	FALSE	1.08369	FALSE	1.14259	FALSE
TMEM55A	Type 2 phosphatidylinositol 4,5-bisphosphate 4-phosphatase (Type 2 PtdIns-4,5-P2 4-Ptase) (EC 3.1.3.78) (PtdIns-4,5-P2 4-Ptase II) (Transmembrane protein 55A)	FALSE	FALSE	1.08369	FALSE	1.249	TRUE
ABHD11	Protein ABHD11 (EC 3.-.-.-) (Alpha/beta hydrolase domain-containing protein 11) (Abhydrolase domain-containing protein 11) (Williams-Beuren syndrome chromosomal region 21 protein)	FALSE	FALSE	1.08361	FALSE	0.930323	FALSE
SCAP	Sterol regulatory element-binding protein cleavage-activating protein (SCAP) (SREBP cleavage-activating protein)	FALSE	FALSE	1.08345	FALSE	1.20319	FALSE
PNKP	Bifunctional polynucleotide phosphatase/kinase (DNA 5'-kinase/3'-phosphatase) (Polynucleotide kinase-3'-phosphatase) [Includes: Polynucleotide 3'-phosphatase (EC 3.1.3.32) (2'(3')-polynucleotidase); Polynucleotide 5'-hydroxyl-kinase (EC 2.7.1.78)]	FALSE	FALSE	1.08323	FALSE	1.03117	FALSE
RPRD1A	Regulation of nuclear pre-mRNA domain-containing protein 1A (Cyclin-dependent kinase inhibitor 2B-related protein) (p15INK4B-related protein)	FALSE	FALSE	1.08321	FALSE	1.0573	FALSE
CUL2	Cullin-2 (CUL-2)	FALSE	FALSE	1.08312	FALSE	0.968364	FALSE
CSNK2B	Casein kinase II subunit beta (CK II beta) (Phosvitin) (Protein G5a)	FALSE	FALSE	1.08312	TRUE	1.08451	FALSE
RPL19	60S ribosomal protein L19 (Large ribosomal subunit protein eL19)	TRUE	FALSE	1.08308	TRUE	1.06007	FALSE
PLEKHM2	Pleckstrin homology domain-containing family M member 2 (PH domain-containing family M member 2) (Salmonella-induced filaments A and kinesin-interacting protein) (SifA and kinesin-interacting protein)	FALSE	FALSE	1.08299	FALSE	1.06703	FALSE
GET4	Golgi to ER traffic protein 4 homolog (Conserved edge-expressed protein) (Transmembrane domain recognition complex 35 kDa subunit) (TRC35)	FALSE	FALSE	1.08296	FALSE	0.909148	FALSE
RPS21	40S ribosomal protein S21 (Small ribosomal subunit protein eS21)	TRUE	FALSE	1.08289	FALSE	0.996282	FALSE
RPS15A	40S ribosomal protein S15a (Small ribosomal subunit protein uS8)	TRUE	FALSE	1.08278	FALSE	1.04496	FALSE
ATXN2	Ataxin-2 (Spinocerebellar ataxia type 2 protein) (Trinucleotide repeat-containing gene 13 protein)	FALSE	FALSE	1.08277	TRUE	1.04461	FALSE
RPL37A	60S ribosomal protein L37a (Large ribosomal subunit protein eL43)	TRUE	FALSE	1.08262	TRUE	1.07419	TRUE
TUBB4A	Tubulin beta-4A chain (Tubulin 5 beta) (Tubulin beta-4 chain)	FALSE	FALSE	1.08261	FALSE	0.937813	FALSE
TPBG	Trophoblast glycoprotein (5T4 oncofetal antigen) (5T4 oncofetal trophoblast glycoprotein) (5T4 oncotrophoblast glycoprotein) (M6P1) (Wnt-activated inhibitory factor 1) (WAIF1)	FALSE	FALSE	1.08255	FALSE	1.09441	FALSE
PCYT2	Ethanolamine-phosphate cytidylyltransferase (EC 2.7.7.14) (CTP:phosphoethanolamine cytidylyltransferase) (Phosphorylethanolamine transferase)	FALSE	FALSE	1.08243	FALSE	0.936581	FALSE
NF1	Neurofibromin (Neurofibromatosis-related protein NF-1) [Cleaved into: Neurofibromin truncated]	FALSE	FALSE	1.0824	FALSE	1.01687	FALSE
AP1M1	AP-1 complex subunit mu-1 (AP-mu chain family member mu1A) (Adaptor protein complex AP-1 subunit mu-1) (Adaptor-related protein complex 1 subunit mu-1) (Clathrin assembly protein complex 1 mu-1 medium chain 1) (Clathrin coat assembly protein AP47) (Clathrin coat-associated protein AP47) (Golgi adaptor HA1/AP1 adaptin mu-1 subunit) (Mu-adaptin 1) (Mu1A-adaptin)	FALSE	FALSE	1.08238	FALSE	1.10747	FALSE
RPL39	60S ribosomal protein L39 (Large ribosomal subunit protein eL39)	TRUE	FALSE	1.08234	FALSE	0.976525	FALSE
SEMA4D	Semaphorin-4D (A8) (BB18) (GR3) (CD antigen CD100)	FALSE	FALSE	1.08221	FALSE	1.13602	TRUE
IRF2BP1	Interferon regulatory factor 2-binding protein 1 (IRF-2-binding protein 1) (IRF-2BP1) (Probable E3 ubiquitin-protein ligase IRF2BP1) (EC 2.3.2.27) (Probable RING-type E3 ubiquitin transferase IRF2BP1)	FALSE	FALSE	1.08219	FALSE	1.14003	FALSE
TXNL4A	Thioredoxin-like protein 4A (DIM1 protein homolog) (Spliceosomal U5 snRNP-specific 15 kDa protein) (Thioredoxin-like U5 snRNP protein U5-15kD)	FALSE	FALSE	1.08214	FALSE	0.994945	FALSE
CDK1	Cyclin-dependent kinase 1 (CDK1) (EC 2.7.11.22) (EC 2.7.11.23) (Cell division control protein 2 homolog) (Cell division protein kinase 1) (p34 protein kinase)	FALSE	FALSE	1.08212	TRUE	0.990282	FALSE
RPL26L1	60S ribosomal protein L26-like 1 (Large ribosomal subunit protein uL24-like 1)	TRUE	FALSE	1.08206	FALSE	1.05315	FALSE
VTA1	Vacuolar protein sorting-associated protein VTA1 homolog (Dopamine-responsive gene 1 protein) (DRG-1) (LYST-interacting protein 5) (LIP5) (SKD1-binding protein 1) (SBP1)	FALSE	FALSE	1.08204	TRUE	0.989133	FALSE
UMPS	Uridine 5'-monophosphate synthase (UMP synthase) [Includes: Orotate phosphoribosyltransferase (OPRT) (OPRTase) (EC 2.4.2.10); Orotidine 5'-phosphate decarboxylase (ODC) (EC 4.1.1.23) (OMPdecase)]	FALSE	FALSE	1.08187	TRUE	1.0667	FALSE
METTL16	Methyltransferase-like protein 16 (EC 2.1.1.-) (Methyltransferase 10 domain-containing protein)	FALSE	FALSE	1.0818	FALSE	1.00953	FALSE
EIF3B	Eukaryotic translation initiation factor 3 subunit B (eIF3b) (Eukaryotic translation initiation factor 3 subunit 9) (Prt1 homolog) (hPrt1) (eIF-3-eta) (eIF3 p110) (eIF3 p116)	FALSE	FALSE	1.08175	TRUE	0.953035	FALSE
UCHL5	Ubiquitin carboxyl-terminal hydrolase isozyme L5 (UCH-L5) (EC 3.4.19.12) (Ubiquitin C-terminal hydrolase UCH37) (Ubiquitin thioesterase L5)	FALSE	FALSE	1.0817	FALSE	1.15854	FALSE
ACTR10	Actin-related protein 10 (Actin-related protein 11) (hARP11)	FALSE	FALSE	1.08165	FALSE	0.95097	FALSE
TBK1	Serine/threonine-protein kinase TBK1 (EC 2.7.11.1) (NF-kappa-B-activating kinase) (T2K) (TANK-binding kinase 1)	FALSE	FALSE	1.08162	FALSE	1.03064	FALSE
GATM	Glycine amidinotransferase, mitochondrial (EC 2.1.4.1) (L-arginine:glycine amidinotransferase) (Transamidinase)	FALSE	TRUE	1.08158	FALSE	1.65399	FALSE
PACSIN2	Protein kinase C and casein kinase substrate in neurons protein 2 (Syndapin-2) (Syndapin-II)	FALSE	FALSE	1.08154	TRUE	1.02558	FALSE
CYB5B	Cytochrome b5 type B (Cytochrome b5 outer mitochondrial membrane isoform)	FALSE	TRUE	1.08141	FALSE	1.08893	FALSE
ST13	Hsc70-interacting protein (Hip) (Aging-associated protein 2) (Progesterone receptor-associated p48 protein) (Protein FAM10A1) (Putative tumor suppressor ST13) (Renal carcinoma antigen NY-REN-33) (Suppression of tumorigenicity 13 protein)	FALSE	FALSE	1.08136	FALSE	0.948348	FALSE
MED9	Mediator of RNA polymerase II transcription subunit 9 (Mediator complex subunit 9)	FALSE	FALSE	1.08134	FALSE	1.05886	FALSE
UBQLN2	Ubiquilin-2 (Chap1) (DSK2 homolog) (Protein linking IAP with cytoskeleton 2) (PLIC-2) (hPLIC-2) (Ubiquitin-like product Chap1/Dsk2)	FALSE	FALSE	1.08131	FALSE	0.970394	FALSE
SLC19A1	Folate transporter 1 (FOLT) (Intestinal folate carrier 1) (IFC-1) (Placental folate transporter) (Reduced folate carrier protein) (RFC) (Solute carrier family 19 member 1)	FALSE	FALSE	1.08126	FALSE	1.15887	FALSE
NUFIP2	Nuclear fragile X mental retardation-interacting protein 2 (82 kDa FMRP-interacting protein) (82-FIP) (Cell proliferation-inducing gene 1 protein) (FMRP-interacting protein 2)	FALSE	FALSE	1.08126	TRUE	1.06522	FALSE
ABI2	Abl interactor 2 (Abelson interactor 2) (Abi-2) (Abl-binding protein 3) (AblBP3) (Arg-binding protein 1) (ArgBP1)	FALSE	FALSE	1.08113	FALSE	0.918777	FALSE
COL4A3BP	Collagen type IV alpha-3-binding protein (Ceramide transfer protein) (hCERT) (Goodpasture antigen-binding protein) (GPBP) (START domain-containing protein 11) (StARD11) (StAR-related lipid transfer protein 11)	FALSE	FALSE	1.08112	FALSE	0.995764	FALSE
ALDH9A1	4-trimethylaminobutyraldehyde dehydrogenase (TMABADH) (EC 1.2.1.47) (Aldehyde dehydrogenase E3 isozyme) (Aldehyde dehydrogenase family 9 member A1) (EC 1.2.1.3) (Gamma-aminobutyraldehyde dehydrogenase) (EC 1.2.1.19) (R-aminobutyraldehyde dehydrogenase) [Cleaved into: 4-trimethylaminobutyraldehyde dehydrogenase, N-terminally processed]	FALSE	FALSE	1.08086	TRUE	1.10857	FALSE
BCR	Breakpoint cluster region protein (EC 2.7.11.1) (Renal carcinoma antigen NY-REN-26)	FALSE	FALSE	1.08069	FALSE	0.980663	FALSE
FUBP1	Far upstream element-binding protein 1 (FBP) (FUSE-binding protein 1) (DNA helicase V) (hDH V)	FALSE	FALSE	1.08063	FALSE	1.09843	FALSE
WASF2	Wiskott-Aldrich syndrome protein family member 2 (WASP family protein member 2) (Protein WAVE-2) (Verprolin homology domain-containing protein 2)	FALSE	FALSE	1.08057	FALSE	1.0844	FALSE
BUD13	BUD13 homolog	FALSE	FALSE	1.08056	FALSE	1.14363	FALSE
YWHAG	14-3-3 protein gamma (Protein kinase C inhibitor protein 1) (KCIP-1) [Cleaved into: 14-3-3 protein gamma, N-terminally processed]	FALSE	FALSE	1.08044	TRUE	0.986725	FALSE
NUDT3	Diphosphoinositol polyphosphate phosphohydrolase 1 (DIPP-1) (EC 3.6.1.52) (Diadenosine 5',5'''-P1,P6-hexaphosphate hydrolase 1) (EC 3.6.1.-) (Nucleoside diphosphate-linked moiety X motif 3) (Nudix motif 3)	FALSE	FALSE	1.08033	FALSE	0.648108	FALSE
DCTN3	Dynactin subunit 3 (Dynactin complex subunit 22 kDa subunit) (p22)	FALSE	FALSE	1.08007	FALSE	1.03278	FALSE
PTPRF	Receptor-type tyrosine-protein phosphatase F (EC 3.1.3.48) (Leukocyte common antigen related) (LAR)	FALSE	FALSE	1.08	FALSE	1.30161	TRUE
COPE	Coatomer subunit epsilon (Epsilon-coat protein) (Epsilon-COP)	FALSE	FALSE	1.07999	TRUE	0.994914	FALSE
DPCD	Protein DPCD	FALSE	FALSE	1.07965	FALSE	0.967442	FALSE
POLG2	DNA polymerase subunit gamma-2, mitochondrial (EC 2.7.7.7) (DNA polymerase gamma accessory 55 kDa subunit) (p55) (Mitochondrial DNA polymerase accessory subunit) (MtPolB) (PolG-beta)	FALSE	TRUE	1.07963	FALSE	1.05614	FALSE
RPL17	60S ribosomal protein L17 (60S ribosomal protein L23) (Large ribosomal subunit protein uL22) (PD-1)	TRUE	FALSE	1.07935	TRUE	1.05361	FALSE
ESRP1	Epithelial splicing regulatory protein 1 (RNA-binding motif protein 35A) (RNA-binding protein 35A)	FALSE	FALSE	1.07924	FALSE	1.1499	FALSE
SHOC2	Leucine-rich repeat protein SHOC-2 (Protein soc-2 homolog) (Protein sur-8 homolog)	FALSE	FALSE	1.07921	FALSE	1.14631	FALSE
NAXD	ATP-dependent (S)-NAD(P)H-hydrate dehydratase (EC 4.2.1.93) (ATP-dependent NAD(P)HX dehydratase) (Carbohydrate kinase domain-containing protein) (NAD(P)HX dehydratase)	FALSE	FALSE	1.07918	FALSE	0.857567	FALSE
CRYZL1	Quinone oxidoreductase-like protein 1 (EC 1.-.-.-) (Protein 4P11) (Quinone oxidoreductase homolog 1) (QOH-1) (Zeta-crystallin homolog)	FALSE	FALSE	1.07911	FALSE	1.07829	FALSE
EIF3D	Eukaryotic translation initiation factor 3 subunit D (eIF3d) (Eukaryotic translation initiation factor 3 subunit 7) (eIF-3-zeta) (eIF3 p66)	FALSE	FALSE	1.07907	TRUE	0.913973	FALSE
MPHOSPH8	M-phase phosphoprotein 8 (Two hybrid-associated protein 3 with RanBPM) (Twa3)	FALSE	FALSE	1.07905	FALSE	1.07025	FALSE
POLR3F	DNA-directed RNA polymerase III subunit RPC6 (RNA polymerase III subunit C6) (DNA-directed RNA polymerase III subunit F) (RNA polymerase III 39 kDa subunit) (RPC39)	FALSE	FALSE	1.07903	TRUE	1.04371	FALSE
USP48	Ubiquitin carboxyl-terminal hydrolase 48 (EC 3.4.19.12) (Deubiquitinating enzyme 48) (Ubiquitin thioesterase 48) (Ubiquitin-specific-processing protease 48)	FALSE	FALSE	1.07902	FALSE	0.993385	FALSE
REPS1	RalBP1-associated Eps domain-containing protein 1 (RalBP1-interacting protein 1)	FALSE	FALSE	1.07897	FALSE	1.08921	FALSE
MAP2K6	Dual specificity mitogen-activated protein kinase kinase 6 (MAP kinase kinase 6) (MAPKK 6) (EC 2.7.12.2) (MAPK/ERK kinase 6) (MEK 6) (Stress-activated protein kinase kinase 3) (SAPK kinase 3) (SAPKK-3) (SAPKK3)	FALSE	FALSE	1.07896	FALSE	1.03038	FALSE
TP53I11	Tumor protein p53-inducible protein 11 (p53-induced gene 11 protein)	FALSE	FALSE	1.07892	FALSE	1.24979	FALSE
TUBA1A	Tubulin alpha-1A chain (Alpha-tubulin 3) (Tubulin B-alpha-1) (Tubulin alpha-3 chain) [Cleaved into: Detyrosinated tubulin alpha-1A chain]	FALSE	FALSE	1.07891	FALSE	1.00843	FALSE
EMSY	BRCA2-interacting transcriptional repressor EMSY	FALSE	FALSE	1.07887	FALSE	1.17549	FALSE
LSM14A	Protein LSM14 homolog A (Protein FAM61A) (Protein SCD6 homolog) (Putative alpha-synuclein-binding protein) (AlphaSNBP) (RNA-associated protein 55A) (hRAP55) (hRAP55A)	FALSE	FALSE	1.07882	TRUE	0.997041	FALSE
RPS17	40S ribosomal protein S17 (Small ribosomal subunit protein eS17)	TRUE	FALSE	1.07854	FALSE	1.00456	FALSE
TUBB	Tubulin beta chain (Tubulin beta-5 chain)	FALSE	FALSE	1.07851	FALSE	0.959626	FALSE
SREK1	Splicing regulatory glutamine/lysine-rich protein 1 (Serine/arginine-rich-splicing regulatory protein 86) (SRrp86) (Splicing factor, arginine/serine-rich 12) (Splicing regulatory protein 508) (SRrp508)	FALSE	FALSE	1.07842	FALSE	1.04809	FALSE
FAM234A	Protein FAM234A (Protein ITFG3)	FALSE	FALSE	1.07826	FALSE	1.14641	FALSE
CDK13	Cyclin-dependent kinase 13 (EC 2.7.11.22) (EC 2.7.11.23) (CDC2-related protein kinase 5) (Cell division cycle 2-like protein kinase 5) (Cell division protein kinase 13) (hCDK13) (Cholinesterase-related cell division controller)	FALSE	FALSE	1.07822	FALSE	1.29483	FALSE
LRPAP1	Alpha-2-macroglobulin receptor-associated protein (Alpha-2-MRAP) (Low density lipoprotein receptor-related protein-associated protein 1) (RAP)	FALSE	FALSE	1.07798	FALSE	0.95357	FALSE
ACTR2	Actin-related protein 2 (Actin-like protein 2)	FALSE	FALSE	1.07796	TRUE	1.0275	FALSE
FOXA1	Hepatocyte nuclear factor 3-alpha (HNF-3-alpha) (HNF-3A) (Forkhead box protein A1) (Transcription factor 3A) (TCF-3A)	FALSE	FALSE	1.07792	FALSE	0.951688	FALSE
ANAPC5	Anaphase-promoting complex subunit 5 (APC5) (Cyclosome subunit 5)	FALSE	FALSE	1.07785	FALSE	0.98283	FALSE
RPL7	60S ribosomal protein L7 (Large ribosomal subunit protein uL30)	TRUE	FALSE	1.07783	TRUE	1.06499	FALSE
FAM114A2	Protein FAM114A2	FALSE	FALSE	1.07782	FALSE	0.952946	FALSE
PSMD13	26S proteasome non-ATPase regulatory subunit 13 (26S proteasome regulatory subunit RPN9) (26S proteasome regulatory subunit S11) (26S proteasome regulatory subunit p40.5)	FALSE	FALSE	1.07782	FALSE	0.960635	FALSE
PARD6B	Partitioning defective 6 homolog beta (PAR-6 beta) (PAR-6B)	FALSE	FALSE	1.07769	FALSE	1.071	FALSE
RTN4	Reticulon-4 (Foocen) (Neurite outgrowth inhibitor) (Nogo protein) (Neuroendocrine-specific protein) (NSP) (Neuroendocrine-specific protein C homolog) (RTN-x) (Reticulon-5)	FALSE	FALSE	1.07738	FALSE	1.0674	FALSE
EIF2S1	Eukaryotic translation initiation factor 2 subunit 1 (Eukaryotic translation initiation factor 2 subunit alpha) (eIF-2-alpha) (eIF-2A) (eIF-2alpha)	FALSE	FALSE	1.07725	TRUE	1.05227	FALSE
NAXE	NAD(P)H-hydrate epimerase (EC 5.1.99.6) (Apolipoprotein A-I-binding protein) (AI-BP) (NAD(P)HX epimerase) (YjeF N-terminal domain-containing protein 1) (YjeF_N1)	FALSE	FALSE	1.07718	FALSE	1.21439	TRUE
[truncated: 3,561 more rows]
